# Supplementary material for: Putative Epigenetic Biomarkers of Stress in Red Blood Cells of Chickens Reared Across Different Biomes
Source: Front Genet. 2020 Nov 2;11:508809. doi: 10.3389/fgene.2020.508809 (PMC7667380; doi:10.3389/fgene.2020.508809)
Supplement: Supplementary file 5 [file Data_Sheet_1.xlsx]

## Sheet: AnnotROI_BR
Location	edgeR.logFC	edgeR.p.value	edgeR.adj.p.value	Test	annotation	geneChr	geneStart	geneEnd	geneLength	geneStrand	geneId	transcriptId	distanceToTSS	Chr	Start	End	NearestDistance	Seq
chr1:1512-2778	-0.536478	0.280435	1	BR_S_ROI	Promoter (1-2kb)	1	30	2665	2636	1	ENSGALG00000045540.1	ENSGALT00000085567.1	1482	chr1	1512	2778	2339	TGGGGGTGCGGAGTCTGCAGCACAGCGCTGTGAGGCTGCAGTACAAAGTGATCGGGTTTGGTGGGGAAATAGCGGCGCTACGTGGACGGTCGCGCCGGACGATGTTGAAGATCTTTTCCAGCCGTGCTGACTGTGTGACTCATGAACTGCTCTCTGTCTGGCCAGGCTCCGGATGCAGTGAGCTGAGACAGAACAGGCACCACGTGCTCTGCGTGGCAGTGCTGTGCATCCTTGTTTTGGCGCTGGTGGCCGTGATAGGTGAGTGCCCCCCGCATCCCCACGGAGATGCACAGCCCCCATCCCACCTCCTGGGCTGCCCACGTGGTGCCCAAAGCACCTTCTGCTCCAACTCCCGGCCTCTACAACCGCTCCGAGGGCATCGCCCCGTGGCCGTGCATC…
chr1:5117-5225	-0.0836497	0.914339	1	BR_S_ROI	Distal Intergenic	1	30	2665	2636	1	ENSGALG00000045540.1	ENSGALT00000085567.1	5087	chr1	5117	5225	2339	TGCAGCTTCAGTGGGCGCACGGTGCAGTTTTCCTCACTAATTTGGCTCAGAGGACATAACAGAACACCTCTATCTTCTGCCCCAATGGTTCTGCCCACGAGGAGCACTG
chr1:158449-158664	-0.779522	0.242716	1	BR_S_ROI	Promoter (2-3kb)	1	155624	364584	208961	1	ENSGALG00000033919.1	ENSGALT00000080172.1	2825	chr1	158449	158664	153224	CTGCAGCGTGGCCCACGGGCTACGAGGCAGTTGGGGAAGCCCCAGAGGTGCTGGATTGCCTGCATCCTGTGGAAGGACGTCCTGCAGTGACGCATCCTTCCTGCACCGGGGTCTGTGCTGGGGGGGTCCTGCCCTGTGTGAGGCTGTGGGGGGGGCGGGGTGTGCCTGTGCTGAGGGATGGAGCCGCTCATCCTCCTCCGTGGCTGCAGCGAAGGC
chr1:224370-224728	0.146059	0.841313	1	BR_S_ROI	Intron (ENSGALT00000080172.1/ENSGALG00000033919.1, intron 8 of 12)	1	292474	292583	110	1	ENSGALG00000034440.1	ENSGALT00000076498.1	-67746	chr1	224370	224728	65706	CTGCAGGTTGGAGCCTTCTGAGGTGTTGGCCATGGGGCAACCTGCTGTAGGTGGGAGTGGGTAACCTGGAGCCCTGGGTTGAGCCGGAGGCTGTAAGGGGCAGCCTGGTGAGTCCAGCAGGGAGTGGTGCCACTGCAGCACTGCTGTGGATGGTTATGGTATTGACAGAGGAAACTGCCCTGATTCTTAGGAAACACAACTGAACAGGTTGCACAGAGAGGTGGTGCTGCCCATCCCTGCAGACATCCACAGTCAGAGAATGGAGCTCTGAGCACTGATGGAGCTGTGGGTGTTCCTGCTCACTGCAGGGAGTGGGGCCAGATGGCCTTTAGAGGGCCTTTCCAACCCATACCACAGTG
chr1:295435-295582	0.0726887	1	1	BR_S_ROI	Promoter (2-3kb)	1	292474	292583	110	1	ENSGALG00000034440.1	ENSGALT00000076498.1	2961	chr1	295435	295582	70707	TCCCTGTCTTTCTTGTAGTGGGGGCCCCCCCACGAGAGCAGTGTGGTGTTGCGCTGCAGACTTCGCTGCTGCAGGGCGTTGTGGAGGCCGTGGGTGTGGGTGGACTGTTAAAAAGGGGAAGATGCATTTCTGGAGGTGTGCAGTGTCT
chr1:295846-296430	0.212948	0.719854	1	BR_S_ROI	Intron (ENSGALT00000080172.1/ENSGALG00000033919.1, intron 10 of 12)	1	292474	292583	110	1	ENSGALG00000034440.1	ENSGALT00000076498.1	3372	chr1	295846	296430	264	TCCGTGATGAGGCTCTTTACTGCTCGAGTGCTGCTCACACAGCAGAGCACATCGCAGCCTCAGCAGCAGTGGGGGTTTCCCAGCGCCAGGGCTCTGGCAGAGCTCCTCCTGGCATGGGGCGGGGGGGTGATGAGCAAGCAGCAGGGGGGGATGAGCAAGCAGCGTGATGCAGCTTGGCACAGCGCTCCTATGGCTCCTCGAGCTCTTTGCTGCTGGTGCTCAGCTGTGAGTGTTCTCTGCAGGCAGTGTGAGCCGGCTGGGGCAGAGTTCCCTGTTCGCTTGTCTGTGTCCAGGAGCTGAGGATGTGTGCTGCTGCTGCTGCTGCTGCTATGGATGTGCATTGCTGCTGCTCAGGACATGCACTGCTGCTGCTTCCTTCACACACAGCATTGCTATTGA…
chr1:301317-301825	0.630148	0.0641635	1	BR_S_ROI	Intron (ENSGALT00000080172.1/ENSGALG00000033919.1, intron 10 of 12)	1	292474	292583	110	1	ENSGALG00000034440.1	ENSGALT00000076498.1	8843	chr1	301317	301825	4887	ATCAGCAGAGGGGTGGCCAGCAGGGACAGGGAGGGGATTGTCCCTCTCTGTTCTGCCCATCTGCAGTACTGCGTCCAGGTCTGGGGCCCCAGTACAAGAAAGACAGGGAGCTGTTGGAGAGGGTCCAGAGGAGGGCCACAAAGATGCTCAGAGGGCTGCAGCACCTCCCCTACAAAGACAGGCTGAGGGAGCTGGGCTTGTTCAGCCTGGAGAAGAGAAGGCTGCGGGGTGACCTCCATTGGTGCTTCGCTCTTCCCTGGGGTGCTCCCACCTTCCCCCCTCCCATACGGCTGGGAGCCGTGCACAGACCTGCAGGCACCTTGCAGCGGTCCCCAGATGTTCTGCACCCCGAGGGGCTGCTGGCCTCAGGAGGGCACAGGTCCCACAGGATCTTGGATG…
chr1:309597-310139	0.445798	0.339517	1	BR_S_ROI	Intron (ENSGALT00000080172.1/ENSGALG00000033919.1, intron 10 of 12)	1	317086	317182	97	1	ENSGALG00000038707.1	ENSGALT00000061579.1	-6947	chr1	309597	310139	7772	CTGCAGCCTCAGAGCTCCCCAACCCACCTCCCCCAGCCCAGAGCTTGTGCTCTCTCCCCACCACTCCTAAGTTATGTGTTTGTATGGGAGGAAGAGTGTGAATCAGCAGAGTGAGGTTGAGGTGCTGTGCTCACTGGTAAGACCCCGGTGACCTCCAGCCCCTGGAACCAGTGGGACAGTCCATGGCAAGGCAGGTGTACCTGCAGTGGAGGGACTGGTTGGAAAATATTAAAACAAACCCAGCGTGTGAGTCCACGGGGCCTGATGAGATGTTTCCAGGAGCAGTGAGGGAGGCTGACAGCACTGCAGGGGCGTTCTCGATGACCCCTGGGTGGTGATGGTGGTGGGGAGATGTCCTGAGGGCTGGAGGAAAAGAGATGCCAACACTGTCTGCAGGTG…
chr1:346175-346460	0.795786	0.219452	1	BR_S_ROI	Intron (ENSGALT00000080172.1/ENSGALG00000033919.1, intron 12 of 12)	1	317086	317182	97	1	ENSGALG00000038707.1	ENSGALT00000061579.1	29089	chr1	346175	346460	36036	CTGCAGGCAGCTGGCTGAGCTGCTGCTGCTCTCCTGACTGCATGAGAGGTGGACTGCTGGGTGGTGGAATTCCTTTTACAGGGTATGGTAGAAGAAGCAAGAATATGTGTGCCAGCACCCTTCAGGGCTGAGCAGCCCAGAGAAGAATGTCTTGGTGCTCTGCCTGTCAGTTCAGCTCTGAAGACCTGAGCAGGACACACCAACAAACGCATGTCGGAGGCATTGCTCAGAGCTGCTGTGGGCAGCAGCACACACCACGGCCTGTCCCTGGGAAGGGCAGATCCCA
chr1:348203-348442	-0.124763	0.879932	1	BR_S_ROI	Intron (ENSGALT00000080172.1/ENSGALG00000033919.1, intron 12 of 12)	1	317086	317182	97	1	ENSGALG00000038707.1	ENSGALT00000061579.1	31117	chr1	348203	348442	1743	CTGCAGCCCTCTGAGCATCTTTGTAGCCCTCCTCTGGACCCTCTCCAACAGTTCCCTGTCTTTCTTGTAATGGGGGCCCCAGACCTGGATGCAGTACTGCAGATGGGGCCTCACGAGGGCAGAGCAGAGAGGGACAGTCCCCTCCCTGTCCCTGCTGGCCACCCCTCTTCTGATGGAGTCCAGGACACCACTGGCCTTCCAAGCCGCAAGAGCACCCTGCTGCCTCATGTTCAGTTTTTC
chr1:363557-363826	0.264591	0.786117	1	BR_S_ROI	Intron (ENSGALT00000080172.1/ENSGALG00000033919.1, intron 12 of 12)	1	393740	397870	4131	1	ENSGALG00000039165.1	ENSGALT00000052302.1	-29914	chr1	363557	363826	15115	GCACGGCACGCTGCGGTGCTGCGGGGTGCACACGCGTGTGTGGGTTGGGGGCTGGTGTGGGTCAGGGCTGGCACACGTGTGCAGATCAGAGAGGTGGCGCATGTCTGCAGGTTGGGGCTGGTGCCTGCTGAATGAATTGAGGCTGACACACACGTGTGTGGGTCAGGGCTTGCACATGTGTGTGGGTCAGGTGCTGGCACGTGTGTGTGCAGCTCAGGGATGTGGCACATGTGTGTGGGTCGGAGCTGGTGTGCACACGCACACACACAC
chr1:369216-369297	0.460036	0.645969	1	BR_S_ROI	Distal Intergenic	1	393740	397870	4131	1	ENSGALG00000039165.1	ENSGALT00000052302.1	-24443	chr1	369216	369297	5390	TGGTGATTAGCAGCAGTGATCTGGGGGTGGGACGGGGGGGATTGGGTTCATTGGTGTTGAAGGGTCTGCAGCACAGCGCCGT
chr1:373164-373471	-0.406204	0.313766	1	BR_S_ROI	Distal Intergenic	1	393740	397870	4131	1	ENSGALG00000039165.1	ENSGALT00000052302.1	-20269	chr1	373164	373471	3867	CATCACAGATGTTGTCCCCATTCCATGCACGGCGCTGGGAGGCGGAGGAGGCTTTGGGGACCTTCTGGCAGCAGCGTTACTCCGAGCACTCATTTCCGAGGGGCTCTGTGGCCATCTCAGGGTCTGAGCTGCAGCCACGCAGCGGTTGCTGCGATCCCTGCACGAAGCCAAGGCGGGCTGTGCATGCAGAGCGATTCGCAGAGGTTTTCCTGGGCTCCTGGCCGCCCCTCACCGCCTTCTGCCCGCTCCCAACCGCAGCGCCTCAATCTCTGCCTCTGTCTTTTGCAGCTGAAACCCCGATCGAGGAG
chr1:383348-383941	0.313161	0.491414	1	BR_S_ROI	Distal Intergenic	1	393740	397870	4131	1	ENSGALG00000039165.1	ENSGALT00000052302.1	-9799	chr1	383348	383941	9877	AGTGGCTGACGCCCCACGGGGCTGCGCTACCATCCAGCGAGATGGCAGTGACATCAGTGGCTGACAGTGGGGCAGAGAGGAACCTGATGGGATGGGAGGAGCAGCCACAGCATCAGTGAGGGTTGGGGCTGAGCTGATCAAAAGGAGCTCTGCAGAGAGGGACCTGGGTGGGGGTCAGCAGGCTGAGTGCGAGCCAGCAGTGTGCCATGGTGGCCAGAAAGGCCAATGGGACCCCAGGGTGGGGGTCTTACAAAGTAGACCCCCCCCACCTCTCTGGGCAGGTCTCCCTCCTGGTCAGATGGAATCCCTGGGCTGCAGTCTGTGCCCACTGCCCCTCGTCCTGGCACTGAGCACCATGGAACAGAGCCCAGCCCCCTCCTCCTGACCCCCACCTGTCGG…
chr1:407924-408053	-0.734783	0.2231	1	BR_S_ROI	Distal Intergenic	1	393740	397870	4131	1	ENSGALG00000039165.1	ENSGALT00000052302.1	14184	chr1	407924	408053	23983	GACGGAGATCCCCCGGCCCAGCCCGTCCGCGACCCCCCCGGAGAAGCTGAAGAGGAAGGGGAGGGTGATCGACAACCCCTACGCCAACATGGGGCAGTTCAACGTCAGCCTGTTCGCTCCCACCAAGCCG
chr1:411028-411239	0.329364	0.419783	1	BR_S_ROI	Distal Intergenic	1	393740	397870	4131	1	ENSGALG00000039165.1	ENSGALT00000052302.1	17288	chr1	411028	411239	2975	GGTGGGACCCGCGGTCCTGTGCTGGGTCGGCTGCATCCGAGGGCCATCCGAAGTAAGGTGTGCTCCGCTGCAGTTCTGGAACGCGCTGCAGTGCTGGGCGGGGGGGGGATGGGGTCCTGATCTTCTGCTGGTGACCGGGCGCGGTGCCTCGGCAGCCCGGCTGCAGGATTTGGGCCCTTTGCTGGGAGCAGTGCGGGGCGCAGCCGCCCTCC
chr1:421294-421363	-0.316966	0.652726	1	BR_S_ROI	Distal Intergenic	1	393740	397870	4131	1	ENSGALG00000039165.1	ENSGALT00000052302.1	27554	chr1	421294	421363	10055	CACAGAACGGTGATGTTGGAGGGGAGCATTGGGGGCTCCGGGGCACCACCAGGTCTGCCATGGCCGGGGG
chr1:421955-422320	-0.239617	0.71483	1	BR_S_ROI	Distal Intergenic	1	393740	397870	4131	1	ENSGALG00000039165.1	ENSGALT00000052302.1	28215	chr1	421955	422320	592	AGCATCACCCAGGGAGCACCACGGTTCTCCAGCCTGTGCTGCTGGCCCCGCTCCTGCAGCCCCACATCTCTGCGCTGGGGGTCCTGGCTGTGTGCTCCCCTCAGTCGCTCCCATTGCTGCCACGTTTCTGTGCCGTTCAGCAGCAGTGTCCTTTTCCTGGTGACTCGCGGCCCACGTGCTCTCGCCTTTGGTTTGGAGGTTTCCTTCCCTTTCTCTTTCGCCCTTCCCTTTCGCCTTCTGTCTGCAGAGACAGGAGGGGAGTTTCTGGCAGACCGAATCCCTTTGAAAGGAGAGCTGTAGAGGTGTGATGCCATCTGTGCGTGCACCGCCCTGTGCAGGGGGACTCAGCATCTCCAACTGCATTTA
chr1:423643-423873	-0.294047	0.689876	1	BR_S_ROI	Distal Intergenic	1	393740	397870	4131	1	ENSGALG00000039165.1	ENSGALT00000052302.1	29903	chr1	423643	423873	1323	CTGCAGAGCTCTTTCCTGAGCCCGCCTGACCCTGGAAGCCACTGGACAGCAAAGGAGCTGTGCTGACTGCCGCGGAGTCCTTGCGGTGCAGCATGCTGCAGCTCTGCACCCTCACAGGCAGTGACAGCAGTGCTGAGGTCGCTGCATCCACTGCATGCCGACCTCCCCCGGCTCTGGGAGGAGGGGTGGCGGTGACACCAGGGCACAGCTGACAGCAAGCATCTCACTGTG
chr1:429838-430252	0.919423	0.0199768	1	BR_S_ROI	Distal Intergenic	1	456388	463442	7055	2	ENSGALG00000043476.1	ENSGALT00000056542.1	33190	chr1	429838	430252	5965	CCTCGCCTGCTGCTCTGCAGTGCCCGGATCTCGGAGCCGTGTGGGAGCCAAGTGTGTTCCCCACAACCCCAACCTTCCTTCGTGCTGCTTCTGTTCCATCAGCCCACGCCTGGCGAGGCGGCACGGCCGCGTCCTGTGGGCGCTCTGCATCGCTGCATGGCCGCAGCCCTGTGCCCTGCAGACTGCCACAAACCCTGCAGAGCACTGGGATTTCTGCAGACCACCCACCCACCCTTCCGCCCCTCGCGCTGCTTCTGCAGGGCCGCCCCGCTGTGCTGTGGGAATGCCCATGGGGCTTCCTGCGGGAACGCCGTGGGGCTTCTGTGCTGTTGCTCCATCGGCCGCGCGCCCCACGCTGTGCTCTCCTGCTGCATGTCCCACGCCTGTCACTCATGCGCT…
chr1:440944-441890	0.0616543	0.929368	1	BR_S_ROI	Distal Intergenic	1	456388	463442	7055	2	ENSGALG00000043476.1	ENSGALT00000056542.1	21552	chr1	440944	441890	10692	GCACACACAAGGATGCATGCATAGTTGCAGACATGCACACACAAGGATGCACGCACACCTGCAGTCATGCATACACATTTGGATGCATGCACACCTACAGGCACGCAGACACATACACATGCACGGGTGCATGCACACCTGCAGGCATGCACACACATTGGGATGCATGCACACCTGCAGGCATGCACACACATGGCTGCACACACACAGGGATGCACGCACACCTGCAGACACACACACAGGGATGCAAGCACTCAGGGATGCACGCACACCTGCAGACATGCACACACAAGGATGCATGCATAGTTGCAGACATGCACACACAGGAATGCACACTCACCTGCAGGCATGCATACACATTTGGATGCACACCTGCAGGCATGCACACACATGGCTGCA…
chr1:498163-498411	0.566429	0.148317	1	BR_S_ROI	Distal Intergenic	1	503268	563210	59943	1	ENSGALG00000029341.1	ENSGALT00000048920.1	-4857	chr1	498163	498411	56273	TGCAGAGAAGCACCTGGGGGTCCCGGTGGGTGAAAAGCTGAACAGGAGGCAGCGGTGTGCTCTTACAGCTCGGAAAGCAAATGGGATGCTGGGCTCCATCAGCAGAGGGGTGGCCAGCAGGGACAGGGAGGAGATTGTCCCTCTCTGCTCTGCCCTCGTGAGGCCCCATCTGCAGTACTGCGTGGAGGTGTGGGGCCCCCAATACAAGAAAGACAGGGGGCTGTTGGGGAGGGTCCAGAGGAGGGCCAC
chr1:500993-501173	0.18242	0.833841	1	BR_S_ROI	Promoter (2-3kb)	1	503268	563210	59943	1	ENSGALG00000029341.1	ENSGALT00000048920.1	-2095	chr1	500993	501173	2582	CTGCAGTACTGTGTCCAGGTGTGGGGCCCCCAATATGAGAAAGACAGGGAGCTGTTGGGGAGGGTCCAGAGGAGGGCCACAAAGCTGATGAGAGGGCTGCAGCACCTCCCCTACAAAGACAGGCTGAGGGAGCTGGGCTTGTTCAGCCTGGAGAAGAGAAGGCTGTGGGGTGACCTCATTG
chr1:552435-553080	0.368372	0.360825	1	BR_S_ROI	Intron (ENSGALT00000048920.1/ENSGALG00000029341.1, intron 21 of 23)	1	539155	539238	84	1	ENSGALG00000035085.1	ENSGALT00000060014.1	13280	chr1	552435	553080	51262	CGTGCATTTTGTGGTGCATTTCCAGCTGAGTTCAGGAGTTCAGCAGAGCCCAGGTGCTGAGTGGTGACAGCTTTAGGGATGCATGTCTTTAAAACGATGCAGCTGGTGATCATCAGGCAGGCAGCGTGTGCTGAACCAGGCTATGTGAGCAGGTACCAACCCTGGGCAGTGAAACACTCTCTGATGCTGCAGCACTTCATTCTGATCTCCCTGGGCTCCAATCTGTGCCTACTGCCCCTTGTCCTGGCGCTGGGCACCACCAAACACAGCCCGGCCCCCTCCTCCTCACCCCCAACCCTTCACATATCCACCAGCACTGCTCAGACCCCCCTCAGCCTTCTCCACCTGCACAGCCCCAGGGCTCTCAGCCTGTCCTCAGCAGGAGGTGCTCCAGGCCCC…
chr1:583345-583505	-0.310863	0.668746	1	BR_S_ROI	Intron (ENSGALT00000080345.1/ENSGALG00000043178.1, intron 30 of 41)	1	576992	611701	34710	2	ENSGALG00000043178.1	ENSGALT00000049401.1	28196	chr1	583345	583505	30265	CATGCACGGGGGGCTCGGGGCCGCCCGGATGGGCGAGCAGCTCTCCGTGGGAAGTGATGGCCAAACACTCCAACCACACGCCGGCACCCACGGGATGCATGCGAGGTTTGGTGCAGGTTTGCTTTCGCCCCTCTCTCTGCTGGGTGCTGCCCTGTGCAGGG
chr1:584054-584536	-0.238242	0.761695	1	BR_S_ROI	Exon (ENSGALT00000080345.1/ENSGALG00000043178.1, exon 29 of 42)	1	576992	611701	34710	2	ENSGALG00000043178.1	ENSGALT00000049401.1	27165	chr1	584054	584536	549	GAGCACAGGGGGGAGCATCTACTCTACAGCTGCTGCCCGGGAGGCAGCGCTCGCCCGCACGTCCTCACCTCCACGGCTAATAGTCCCGGGCCCTTCGTCCTTCCCTCCCATCACCTGCTTCATGAGCGATCCCAGCTTAGGCTGCCTCTTGTCGGAGAAATCTGCAGCACCAACAGAACGTCAGCTCCCAGCCTGCGTGCTTGCGGGACCCTCCTTGCTGTGCTTCCCCTCAGTTCAGAGGGGAAGGGGCACGGAAAGAACCCAGCGGCAAGCGGGACGGCGCGGGGCTGCACCGGGGGTCACCAAGCAGGAGCTACAGCACAACAGCACCCAGAGAGCACAGCACCAGCAGCTCTGCCCCAGCAATTCTGCCCCAGCAGCTCTGACCCAGCAGTTCTG…
chr1:585101-585376	0.560531	0.28362	1	BR_S_ROI	Exon (ENSGALT00000080345.1/ENSGALG00000043178.1, exon 27 of 42)	1	576992	611701	34710	2	ENSGALG00000043178.1	ENSGALT00000049401.1	26325	chr1	585101	585376	565	AGTCCGTCTGCGAGGGGCCTGGGGGAGAGCGGGCAGAGTCACCGCGCCGCCGGGGCAGCGGGAAGGGATGGGGCACCGCTCCAGGATGGGGTGAGGGGATGGGTACCTGCAGTGGGAGCGTTCTGTGACTTGAAGAGGCCCACGACGCCCTTCCCGTGCAGCCCCCCGGAGCGCAGCAGCACGGCTTTGGTGCGGGAGTTGCGCCAGCACACCACGGGGAAGCGGTTCTGGCGGTAACAGCGGGAGATGCGTTGGATGGTGTTGTCCTGGATGCTC
chr1:598818-599877	0.386623	0.229236	1	BR_S_ROI	Exon (ENSGALT00000080345.1/ENSGALG00000043178.1, exon 8 of 42)	1	576992	611701	34710	2	ENSGALG00000043178.1	ENSGALT00000049401.1	11824	chr1	598818	599877	13442	TGCAGCGTGGAACGGAGACCTGACCCACGCAGAGCAGCCCCAGCCAGCCTGGAGCACAGCCCAAGCTGGCAGCCAGCACAGCACCGTGAGCATGAGCTGAGTGCTCAGCTGCTGCTTGAAGCAGGGTTTGGGACGTGGCTGCTCACATCAGGACAGGTTGGGAGCTGAGCTGCTGCAAAGGAGCTCTGCAGGGAAAGACCTGGGGGTCCTGGTAGACAGCAGGCTGACCATGAGCCAGCAGTGTGCCCTGGTGGCTCAGAAGGCCAATGGGACCCTCAGCTGCACTGCACAGAGCGTGGTCACCAGGGCAGGGAGGTGGTTCTGCCCTCTGCTCTGCACTGGGAGGGGGGGCACAGCTGCAGCACTGTGCCCAGTGTGGGGCTCTCCAGTTGCAGGCAG…
chr1:603738-603968	-0.0702845	1	1	BR_S_ROI	Intron (ENSGALT00000080345.1/ENSGALG00000043178.1, intron 4 of 41)	1	576992	611701	34710	2	ENSGALG00000043178.1	ENSGALT00000049401.1	7733	chr1	603738	603968	3861	GCAGCAGGAAGCAGCCACCTCCTGGCCCCCAGCAGCACCACGCTGCCCAGTGCCTGACCCCAAGCAGGGGACAGCCCACGGCTCCTGGCTGCAGTGCTTGAGGTCCTCCCTCCAACCTCTCCCCCAGAGCCCTTCCCAGCAGGGATGGGGTATGCAGCACGCACTCTGTTTGCCTCCAGCCAGCAGCACTGACCCTCCCTGCCATCCCCACCGGGTCAGCACGAGCAGAGG
chr1:612440-612894	-0.244132	0.806319	1	BR_S_ROI	Promoter (<=1kb)	1	576992	611701	34710	2	ENSGALG00000043178.1	ENSGALT00000049401.1	-739	chr1	612440	612894	8472	CTCTGAGTTTGCATGCTGTTGGGCACAGAATCATAGAATCATTCAGGTTGGAAAAGACCTCCGAGAGCACAAAGTCCAACCCCAGCCCATCCTCACCGTGCCCGTTAACCACGTCCCCGAGTGCCACATCTCTGCAGTTCTTGAATACCCCCAGGGATGGGGACGGAACCTCAGAACTGGAGGGACCTCTATGCAGCTCCCCCGCTGCAATCCCCCATGCAGCTCCCCCCAGCAGCTGCACACACAGCATCCAGGCAGGTTTGGATCTCTGCGCAGAAGGAGACTCCCCCACCTCACCAAACACAGCCCGGCCCCCTCCTCCTCACCCCCAACCCTTCACATATCCACCAGCACTGCTCAGACCCCCCTCAGCCTTCTCTCCTCCACCTGCACAGCCCC…
chr1:641429-641824	-0.0757679	0.89736	1	BR_S_ROI	Promoter (2-3kb)	1	644122	644826	705	1	ENSGALG00000041965.1	ENSGALT00000080022.1	-2298	chr1	641429	641824	28535	CGCAGCCCCACACTCAGTGCCTCCCGCGTGTCCCCACTGCCCCGTGCCCCTTTGCCCCGAGCAAGGAGCAGTGTGGTCAGACTTCAGCCCCCCCCCCCACCACCTCCCCAATCCCTGGGGGTCCCACCTGCAGATGAAGTCCCTCAGTGAGGGGTGGGATGCGGGGGGGGCTCCTCACCTCCAGGCTGCGGTGTGGGGCAGCCCAGGTTGCGGGGAGCAGCTCAGGACCCCCCTATTGCAGTGACTGCAGCACCTCAAGGCGCCGTGGCCGTGGGCTCAAACATTAACTGGGGGCGGTTAACTGGTGACCGATTGCCCCCGAGCCTGGGGATAAAGGTGGGGGTCCTGGCAGCTGCATGTGTGCCCCCACCCCGGACAGCAATGAAGGTTCTGCAG
chr1:664299-664463	0.171648	0.752945	1	BR_S_ROI	Promoter (<=1kb)	1	664415	677898	13484	1	ENSGALG00000039982.1	ENSGALT00000068201.1	0	chr1	664299	664463	22475	AGTGGCCACGTTGGTGTGGCCCACCTTAAAGCGGCAGCGCTCCTCTCCACCCCTCGCGTCATGGGACGGGGGCGTGGCTGGTTGTATGCAAATGAGATGCTAATGAGGGAGGAAGCGTGTTTGGAGGGGAGCAGCAAACGGTGCTGGAGAGGGGTGAGAGTGGAG
chr1:692396-692530	-0.720664	0.182555	1	BR_S_ROI	Exon (ENSGALT00000057435.1/ENSGALG00000039420.1, exon 6 of 22)	1	680003	697566	17564	2	ENSGALG00000039420.1	ENSGALT00000057435.1	5036	chr1	692396	692530	27933	TCTCAATGGCGTAGAGCGCTGAGCAGACGCAGTCTGATGCGGCCTCATGCAGGTTAGAGGAGGTCTTGTCTTGTTGCTGCAAGGAGGAGGAAAAAGGGAGGATGGGTTTGGAGGAATGAGACAGATATGTAAGTT
chr1:1098203-1098645	0.669677	0.232956	1	BR_S_ROI	Promoter (<=1kb)	1	1093568	1098481	4914	2	ENSGALG00000039639.1	ENSGALT00000066735.1	0	chr1	1098203	1098645	405673	AGAAAGAAGAGGAAATGGCAACTTACAGCTGTGCTGGAATCGTGGAGCTGTAGGGGGTCCTTAGGGCAATGTTGCACAAGAGCTGGCCCTGGATGGAGAGCTGCCCCCTCCATGGGCAGTACAGTCCTGCAGGCAGAAGAGAGAATGTCTTAGGGAAAGGAAGAGAGGAGAGCAAACAGAAAGATCCATTTATGAGAACAAAAACAAAACAACAATGATCAGATGGCTCTTACCTTTGTGGTTAGGCTCAGGTCTAGAGAAAAGGGAGAAAAAGAGGAATATTTAGCAACAAGAAAGGGAAAACAGCCCACAAAAGCAATGCAGTACTTTGGAATAACAGCAAGCTGCTTACAGGCTCTCTCTAGCCAAGACGGGCATTTCCTTTGGCTCCCTGTACTG…
chr1:1124061-1124235	0.1808	0.842961	1	BR_S_ROI	Intron (ENSGALT00000013685.4/ENSGALG00000008401.4, intron 5 of 5)	1	1117558	1125832	8275	1	ENSGALG00000008401.4	ENSGALT00000013685.4	6503	chr1	1124061	1124235	25416	CATCAGCAGAGGGGTGGCCAGCAGGGACAGGGAGGGGATTGTCCCTCTCTGCTCTGCCCTCGTGAGGCCCCATCTGCAGTACTGCGTCCAGGTGCGGGGCCCCCAATACAAGAAAGAAAGGGAGCTGTTGGATTGGGTCCAGAGGAGGGCCACAAAGATGATCAGAGGGCTGCAG
chr1:1640936-1641116	0.212886	0.689238	1	BR_S_ROI	Intron (ENSGALT00000013813.3/ENSGALG00000008477.4, intron 9 of 17)	1	1645800	1646634	835	1	ENSGALG00000045303.1	ENSGALT00000090038.1	-4684	chr1	1640936	1641116	516701	TGCCGTTGTGACGGGCCCTGTGCTTGCCCCAGCCCTTACGCTGGGTGCTGTGGTTGCTCTAAGCCCTGCCGTGGGCCGTGCGCTTGCTTCTGCCCTCGAGACAGGCCCTGCGCTTGTGACAGGCCCTGCGACAGGCCCTGCAGCTGCTCCAGGCCCTGTGAGAGGACTGGTGGTTCAGCCA
chr1:1653037-1653306	-0.0354367	1	1	BR_S_ROI	Intron (ENSGALT00000013813.3/ENSGALG00000008477.4, intron 9 of 17)	1	1660111	1660939	829	1	ENSGALG00000045493.1	ENSGALT00000086614.1	-6805	chr1	1653037	1653306	11921	TGCAGGCACGCTCGGTGCTCAGCAGCACCAGGCGCTGCTCACGCTCACCCTGCTTGTGCTTCTCCTGCAGCAACAGGCCTTGAGTGCTGGCACTGCGTACTTCGAGTGCCCCGGCTGCCGAGACTACATTCTCTTCTGTGAAGAGATGTCCAACATGGGGATCCACATCCCATTAAGGTTGGTGTCCTGCCCAGTTCTGCTGACGTTAAGGCTGCAGTGGCTGGGCCTGCCAGGGATGGCTCAGCAGCCATGGCCCTTGGCTGTCGCATG
chr1:1655287-1655376	0.166403	0.772825	1	BR_S_ROI	Intron (ENSGALT00000013813.3/ENSGALG00000008477.4, intron 9 of 17)	1	1660111	1660939	829	1	ENSGALG00000045493.1	ENSGALT00000086614.1	-4735	chr1	1655287	1655376	1981	CCGTTGTGACGGGCCCTGTGCTTGCCCCAGCCCTTACGCTGGGTGCTGTGGTTGCTCTAAGCCCGGCCGTGGGCCGTGCGCTTGCTTCTG
chr1:2040316-2040743	0.193971	0.702284	1	BR_S_ROI	Intron (ENSGALT00000089031.1/ENSGALG00000006489.6, intron 3 of 7)	1	2002550	2187486	184937	1	ENSGALG00000006489.6	ENSGALT00000080631.1	37766	chr1	2040316	2040743	384940	CTGCAGGGTGCCCCTCTGCAAAGCTGCCTGGCGGGCAGGGCTGATGTCGTATGGGCAGGACTTTGTCCTGGAGGCAGTTGGACATTGGGTCGAGAGTAAGCTGGAGTGAGCCCCTGCTGGCCCAAACCTGCCTGCTCTGTACAGGTCCTCACCTTCTTGTTTGCCTGCCTGACCTTGCGTGCGATGGCAGCAAGCGGGAGGACCTCAATTCCTGGTCTTGCTTTAGCCGTGATGTTGGCAGACGTCTGTAGGAGAGAAAGAGCTGATTAGGACGGAAGGACAGGGAGCATCCCCGGCAGGAATGTGGAAGGTGCCCATGGGGGAACTCACCAAGCAGAACTCATGGACACGAATCCCAGTCTCGAAAAGTGTGTGCCCGCAGATGTCTGGGTCGACATC…
chr1:2046032-2046144	-0.156162	0.653519	1	BR_S_ROI	Intron (ENSGALT00000089031.1/ENSGALG00000006489.6, intron 3 of 7)	1	2002550	2187486	184937	1	ENSGALG00000006489.6	ENSGALT00000080631.1	43482	chr1	2046032	2046144	5289	TCAGGGCCTGTCTCGAGGGCAGAAGCAAGCGCACGGCCCACGGCAGGGCTTAGAGCAACCACAGCACCCAGCGTAAGGGCTGGGGCAAGCACAGGGCCCGTCACAACGGCAGG
chr1:2048184-2048420	-4.57271e-05	1	1	BR_S_ROI	Intron (ENSGALT00000089031.1/ENSGALG00000006489.6, intron 3 of 7)	1	2002550	2187486	184937	1	ENSGALG00000006489.6	ENSGALT00000080631.1	45634	chr1	2048184	2048420	2040	GCAGCCTTAACGTCAGCAGAACTGGGCAGGACACCAACCTTAATGGGATGTGGATCCCCATGTTGGACATCTCTTCACAGAAGAGAATGTAGTCTCGGCAGCCGGGGCACTCGAAGTACGCAGTGCCAGCACTCAAGGCCTGTTGCTGCAGGAGAAGCACAAGCAGGGTGAGCGTGAGCAGTGCCTGGTGCTGCTGAGCACCGAGCGTGCCTGCAGGGTGCGGGGTGGGCTCCTACC
chr1:2059297-2059406	-0.19232	0.649337	1	BR_S_ROI	Intron (ENSGALT00000089031.1/ENSGALG00000006489.6, intron 3 of 7)	1	2002550	2187486	184937	1	ENSGALG00000006489.6	ENSGALT00000080631.1	56747	chr1	2059297	2059406	10877	TCAGGGCCTGTCTCGAGGGCAGAAGCAAGCGCACGGCCCACGGCAGGGCTTAGAGCAACCACAGCACCCAGCGTAAGGGCTGGGGCAAGCACAGGGCCCGTCACAACGGC
chr1:2392548-2392763	-0.0585536	1	1	BR_S_ROI	Intron (ENSGALT00000010457.4/ENSGALG00000006473.4, intron 2 of 30)	1	2317554	2737972	420419	1	ENSGALG00000006473.4	ENSGALT00000010457.4	74994	chr1	2392548	2392763	333142	TCCTCCTGGTCTGCTCTGAGGACCATCGTATGTTGTATGCAAACAAACAGATGGGCCCTTTGCAGCCTGGGGCTGCAGCACTCTGAGCACTGTCCCCAAATATGTCTTCAGAGATGATGACAGGGCTATTGGACAGATTGCTGTGGTACATCCTGTGCCTCATCCTGCAGCTCTCCAGGCTCTGCCTTCTTGTGCCTTCTCTTGCAAGTCTTGTGT
chr1:2502292-2502527	0.275542	0.585718	1	BR_S_ROI	Intron (ENSGALT00000010457.4/ENSGALG00000006473.4, intron 2 of 30)	1	2317554	2737972	420419	1	ENSGALG00000006473.4	ENSGALT00000010457.4	184738	chr1	2502292	2502527	109529	TGCAGCACTAAAAAAAAACGAGATGCGTGCCTGGAGCAATGGGATGTAGCACAGCATACCCGGGAGTGCAGCACGTGGGTAAATGCGCTCATGAGTGCTGTGTCTCCCTTGCAGTGCAGGTGGCTGCTAATTTGAACACCATCCACTATTTAAATGAAGACTGCAGGGGTACAGAACAGGGATTTTGTCATTTCTGGGAGGAAACCTTGGGTCCCTGCCAGCTCAGCGGGGTTGGG
chr1:2828618-2828775	-0.11707	0.877725	1	BR_S_ROI	Distal Intergenic	1	2713344	2713453	110	1	ENSGALG00000027460.1	ENSGALT00000044352.1	115274	chr1	2828618	2828775	326091	GATTCCACTTCTGTGTTGTAGGCAGCAGGGAAAGTGTCAATGATGCGCATCAAGACACATATGTGTCCTTCTCTTCAATATGAAGCTGAGGTGAAGGAACAGAAGGAGAACCCCAAAACTTGATGCTTGTGAACTGTGAGCTGCCCAAGCATATTCCT
chr1:2834258-2834477	-0.24371	0.76668	1	BR_S_ROI	Distal Intergenic	1	2713344	2713453	110	1	ENSGALG00000027460.1	ENSGALT00000044352.1	120914	chr1	2834258	2834477	5483	ACACCAACCTTAATGGGATGTGGATCCCCATGTTGGACATCTCTTCACAGAAGAGAATGTAGTCTCGGCAACCGGGGCACTCAAAGTACGCAGTGCCAGCACTCAAGGCCTGTTGCTGCAGGAGAAGCACAAGCAGGGTGAGCGTGAGCAGCGCCTGGTGCTGCTGAGCACCGAGCGTGCCTGCAGGGTGCGGGGTGGGCTCCTACCTGGATGCAGCCCC
chr1:2836605-2836761	-0.0558778	1	1	BR_S_ROI	Distal Intergenic	1	2713344	2713453	110	1	ENSGALG00000027460.1	ENSGALT00000044352.1	123261	chr1	2836605	2836761	2128	GATTCCACTTCTGTGTTGTAGGCAGCAGGGAAAGTGTCAATGATGCGCATCAAGACACATATGTGTCCTTCTCTTCAATATGAAGCTGAGGTGAAGGAACAGAAGGAGAACCCCAAAACTTGATGCTTGTGAACTGTGAGCTGCCCAAGCATATTCC
chr1:2839630-2839731	-0.157644	0.567211	1	BR_S_ROI	Distal Intergenic	1	2713344	2713453	110	1	ENSGALG00000027460.1	ENSGALT00000044352.1	126286	chr1	2839630	2839731	2869	GCAGCGCCCTGTCACAGGGGTTGGAGCAACTAGAGGGCCCGTGTCAACCACAGGGCCCGTCACAACGGCAGGGCCTGTCACCAGGGTTGAAGCAGCTGCACG
chr1:2843236-2843389	0.0590856	1	1	BR_S_ROI	Distal Intergenic	1	2713344	2713453	110	1	ENSGALG00000027460.1	ENSGALT00000044352.1	129892	chr1	2843236	2843389	3505	TAGGACAGAAAGGAAAGGAGCATCCCCAGCAAGAATCTGGAAGGAGCACGAGGGAACTCACCAAGCAATACTGATGGACACGAATCCCCTTCTCATCAAGTGTGTGCCCACAGATGTTCGGGTCGACATCTGCCCGGCCACACAGCACGCACAC
chr1:3240780-3241090	0.831413	0.120605	1	BR_S_ROI	Promoter (<=1kb)	1	3142583	3240472	97890	2	ENSGALG00000006356.6	ENSGALT00000067209.2	-308	chr1	3240780	3241090	397391	GGGCTCTGAGGTGTAATTTGGGGCTTTAAAGGTGTGTTTTGGGTGCCCCATTGGTCCGTAGTGAGCTGCAGGAGGACGCCCTGTGGGGCTGTAGGGGAGCGTTGGGGCTGTAGGACCTGAAGTGGGATGTAATTTGGGGTCGTAGTGGTGTGGGGCTGTAGTGGGCTACGAGTGTAAAGGGCTGCCCTGTGGGGCTGCAGCAGTGGACACCGTGGAGCTCGGGGTAGGACGTAGTTTGTGTCTGCAAGGCTGTATGGGGGCTGTGGGATCCATCCCATGGGGCTGTAGGGGGATGCCCTGAGGGGCTGCAG
chr1:4053678-4053915	0.00107045	1	1	BR_S_ROI	Promoter (<=1kb)	1	4052963	4054360	1398	2	ENSGALG00000045751.1	ENSGALT00000088246.1	445	chr1	4053678	4053915	812588	TGGACACCAACCTGAGTGGGATATGGATCCCCATGAGGAACATCTCTGCTAAGAACATGAGGATGTCCTGACAACTGGGGCACCGGAAGCACCAAGCGCCAGCATTCAAGGCCTGTTGCTGCAGGAGAAGCACAAGCAGTGGGAGCGTGAGCGGGGCCTGGTGCTGCTGAGCGCCAAGCGTGCCTGCAGGGTGAGGGGAGGGCTCCTACCTGGATGCAGCCCCGGTGGAACCAGCAGT
chr1:4054730-4054888	-0.0566617	1	1	BR_S_ROI	Promoter (<=1kb)	1	4052963	4054360	1398	2	ENSGALG00000045751.1	ENSGALT00000088246.1	-370	chr1	4054730	4054888	815	AGACGGAAGGGAAAGGAGCAGCCCCAGTAGGAATCTGGGAGGAGGCCATGGGGGAACTCACCAAGCAGAACTCATGGACGTGAATCCCACTCGCAAAAAATGTGTGTCCGCAGACGTTCGGATCGACATCTGCCCGGCCACACAGCGCACACACTGCAG
chr1:4066983-4067250	-0.0267173	1	1	BR_S_ROI	Promoter (<=1kb)	1	4066304	4067697	1394	2	ENSGALG00000045088.1	ENSGALT00000088725.1	447	chr1	4066983	4067250	12095	CTGCAGCCTTAATGCCAGTAGGACTGGGCAGATGGACACCAACCTGAGTGGGATATGGATCCCCATGAGGAACATCTCTGCTAAGAACATGAGGATGTCCTGACAACTGGGGCACCGGAAGCACCAAGCGCCAGCATTCAAGGCCTGTTGCTGCAGGAGAAGCACAAGCAGTGGGAGCGTGAGCGGGGCCTGGTGCTGCTGAGCGCCAAGCGTGCCTGCAGGGTGAGGGGAGGGCTCCTACCTGGATGCAGCCCCGGTGGAACCAGCA
chr1:4068067-4068225	-0.0932175	0.755124	1	BR_S_ROI	Promoter (<=1kb)	1	4066304	4067697	1394	2	ENSGALG00000045088.1	ENSGALT00000088725.1	-370	chr1	4068067	4068225	817	AGACGGAAGGGAAAGGAGCAGCCCCAGTAGGAATCTGGGAGGAGGCCATGGGGGAACTCACCAAGCAGAACTCATGGACGTGAATCCCACTCGCAAAAAATGTGTGTCCGCAGACGTTCGGATCGACATCTGCCCGGCCACACAGCGCACACACTGCAG
chr1:4069996-4070172	-0.516378	0.243439	1	BR_S_ROI	Promoter (2-3kb)	1	4066304	4067697	1394	2	ENSGALG00000045088.1	ENSGALT00000088725.1	-2299	chr1	4069996	4070172	1771	GAACTCTGCTTACCTAGCTGAGCGCTGGGGGTCCCTTTAGACAGCTGAGAAGATCCTCATGTTCACTCCAGATGCTAAATTCAGGGGACGAGGAGACAAAGCTTGAGAGAGCTTAGAAAGCCAGCTTTGACACCAGTCAGCTTTTCAGAGAGCTTAAGCAGGTCAAGAGCAGTAGTC
chr1:4075954-4076176	-0.165763	0.791618	1	BR_S_ROI	Promoter (<=1kb)	1	4075238	4076636	1399	2	ENSGALG00000046301.1	ENSGALT00000085815.1	460	chr1	4075954	4076176	5782	TGGACACCAACCTGAGTGGGATATGGATCCCCATGAGGAACATCTCTGCTAAGAACATGAGGATGTCCTGACAACTGGGGCACCGGAAGCACCAAGCGCCAGCATTCAAGGCCTGTTGCTGCAGGAGAAGCACAAGCAGTGGGAGCGTGAGCGGGGCCTGGTGCTGCTGAGCGCCAAGCGTGCCTGCAGGGTGAGGGGAGGGCTCCTACCTGGATGCAGCCCC
chr1:4077007-4077155	-0.284726	0.327012	1	BR_S_ROI	Promoter (<=1kb)	1	4075238	4076636	1399	2	ENSGALG00000046301.1	ENSGALT00000085815.1	-371	chr1	4077007	4077155	831	GACGGAAGGGAAAGGAGCAGCCCCAGTAGGAATCTGGGAGGAGGCCATGGGGGAACTCACCAAGCAGAACTCATGGACGTGAATCCCACTCGCAAAAAATGTGTGTCCGCAGACGTTCGGATCGACATCTGCCCGGCCACACAGCGCAC
chr1:4078930-4079108	-0.176562	0.766214	1	BR_S_ROI	Promoter (2-3kb)	1	4075238	4076636	1399	2	ENSGALG00000046301.1	ENSGALT00000085815.1	-2294	chr1	4078930	4079108	1775	GAACTCTGCTTACCTAGCTGAGCGCTGGGGGTCCCTTTAGACAGCTGAGAAGATCCTCATGTTCACTCCAGATGCTAAATTCAGGGGACGAGGAGACAAAGCTTGAGAGAGCTTAGAAAGCCAGCTTTGACACCAGTCAGCTTTTCAGAGAGCTTAAGCAGGTCAAGAGCAGTAGTCCT
chr1:4087322-4087543	-0.0757706	1	1	BR_S_ROI	Promoter (1-2kb)	1	4086634	4088722	2089	2	ENSGALG00000046451.1	ENSGALT00000085110.1	1179	chr1	4087322	4087543	8214	TGGACACCAACCTGAGTGGGATATGGATCCCCATGAGGAACATCTCTGCTAAGAACATGAGGATGTCCTGACAACTGGGGCACCGGAAGCACCAAGCGCCAGCATTCAAGGCCTGTTGCTGCAGGAGAAGCACAAGCAGTGGGAGCGTGAGCGGGGCCTGGTGCTGCTGAGCGCCAAGCGTGCCTGCAGGGTGAGGGGAGGGCTCCTACCTGGATGCAGCCC
chr1:4088374-4088501	-0.155535	0.657833	1	BR_S_ROI	Promoter (<=1kb)	1	4086634	4088722	2089	2	ENSGALG00000046451.1	ENSGALT00000085110.1	221	chr1	4088374	4088501	831	GACGGAAGGGAAAGGAGCAGCCCCAGTAGGAATCTGGGAGGAGGCCATGGGGGAACTCACCAAGCAGAACTCATGGACGTGAATCCCACTCGCAAAAAATGTGTGTCCGCAGACGTTCGGATCGACAT
chr1:4090296-4090475	0.245551	0.664726	1	BR_S_ROI	Promoter (1-2kb)	1	4086634	4088722	2089	2	ENSGALG00000046451.1	ENSGALT00000085110.1	-1574	chr1	4090296	4090475	1795	GAACTCTGCTTACCTAGCTGAGCGCTGGGGGTCCCTTTAGACAGCTGAGAAGATCCTCGTGTTCACTCCAGATGCTAAATTCAGGGGACGAGGAGACAAAGCTTGAGAGAGCTTAGAAAGCCAGCTTTGACACCAGTCAGCTTTTCAGAGAGCTTAAGCAGGTCAAGAGCAGTAGTCCTG
chr1:4096089-4096310	-0.120325	0.897555	1	BR_S_ROI	Promoter (<=1kb)	1	4095374	4096807	1434	2	ENSGALG00000046295.1	ENSGALT00000083971.1	497	chr1	4096089	4096310	5614	TGGACACCAACCTGAGTGGGATATGGATCCCCATGAGGAACATCTCTGCTAAGAACATGAGGATGTCCTGACAACTGGGGCACCGGAAGCACCAAGCGCCAGCATTCAAGGCCTGTTGCTGCAGGAGAAGCACAAGCAGTGGGAGCGTGAGCGGGGCCTGGTGCTGCTGAGCGCCAAGCGTGCCTGCAGGGTGAGGGGAGGGCTCCTACCTGGATGCAGCCC
chr1:4107044-4107173	-0.328488	0.369005	1	BR_S_ROI	Promoter (<=1kb)	1	4105277	4106674	1398	2	ENSGALG00000045491.1	ENSGALT00000086930.1	-370	chr1	4107044	4107173	10734	GACGGAAGGGAAAGGAGCAGCCCCAGTAGGAATCTGGGAGGAGGCCATGGGGGAACTCACCAAGCAGAACTCATGGACGTGAATCCCACTCGCAAAAAATGTGTGTCCGCAGACGTTCGGATCGACATCT
chr1:5184930-5185239	0.0420171	1	1	BR_S_ROI	Distal Intergenic	1	5528711	5972836	444126	1	ENSGALG00000034590.1	ENSGALT00000055299.1	-343472	chr1	5184930	5185239	1077757	TGGTCTTTTCCTCCTCCCTTTGTCTGGGAGGGTTGCTTGGCCATGAGTAGTGGGTCTGCTGCAAAATATATTTGGAACCAGCTATCTTACTCCTCACCGTTCCTGATATTACACACCCTCCTCACCACCTCCTGAAGTTCAGTCACCTGCTGCAGGAGGTCCTCCACCTGGGCACAGTTGTTGAAGGAAGCTCTGCTGCTTGTCCCTTCCTCATGTGGAAGGTCTGGGCACTTCCTGCAGCGTGAGGTCCTCACTACAGCCCATCCCTTCAGCAACTCTGTCTGGGTGGAGGCACTGGCTATGCCTGAGT
chr1:6652647-6652863	0.251066	0.693891	1	BR_S_ROI	Intron (ENSGALT00000082107.1/ENSGALG00000030140.2, intron 2 of 2)	1	6627009	6665964	38956	2	ENSGALG00000030140.2	ENSGALT00000082107.1	13101	chr1	6652647	6652863	1467408	AACAGTGGAGTTCTAGAGGCCAAACAAAGTGCCCAACTCCTTCTTGGACAACTTCAGGTGTCCAAGACATCTGCAGAGGACCACGTATGACTGCTCTTCTTATCCTAAAATGAGCACCTCTGTTTGGTTAGCTGAAACGCTCTCTGTCCTCTTTTATTTGGGATTCCTGGGATTGTTATTCATCTGCACACATTGTGCCACATGCTGCCACATGAAC
chr1:6736696-6736795	0.138713	0.887689	1	BR_S_ROI	Intron (ENSGALT00000085647.1/ENSGALG00000035636.2, intron 8 of 8)	1	6734021	6745736	11716	2	ENSGALG00000035636.2	ENSGALT00000085647.1	8941	chr1	6736696	6736795	83833	CGAAGGAGACACCTGGAGAGCAGGATCACTTCTCCAGCAGAGACAGCCAGACAGCAAGAGGTCTTCTCAGCAAAAGGACCAAAAAAAAAAAAAAAAACCA
chr1:7286903-7286973	0.0936182	1	1	BR_S_ROI	Distal Intergenic	1	7293529	7352452	58924	2	ENSGALG00000033226.1	ENSGALT00000054797.1	65479	chr1	7286903	7286973	550108	CTGGCCGTGCCCTACGTGCACACTCTCACACAGGCATGTCTAAAGGGGCACGTGGCTGTGCAGAGGGCCAG
chr1:12567304-12567822	-0.234609	0.714713	1	BR_S_ROI	Distal Intergenic	1	12517000	12559907	42908	2	ENSGALG00000008328.5	ENSGALT00000047843.1	-7397	chr1	12567304	12567822	5280331	TCCCCACACGTGGATTTTGTAAAAACTCAAACCCCAGCAATTTGTTTAACAGCAGAGACTTCCCTGTGCTGCACCCCCGCCGCCCAACCACACCTCTCCTGCCCTCTGAGGAGCTCTGAGCTGGGAACCTGCTCAGCAAGTTCATTTGGGCCTTCCAACACCCACAGGCACCGGCAGCTCCTTCCCTGTGCCCTCAGCTCCCTCCCTGTGCCCTCTGCAGCTCAGCCACCACCACGTCTGTCCTGAGCCACCACCAGCTCCCTGCTCTTCGTGCTGCTCCCACCTCTCGCTCTGCACCAGGCAGAGATGGGGATGTGTTACCTCCATCTTTTGGACGAGGTTCTCCCACCAGGCAGCCGCACTCCTGCAGGGCTCACAGATCGCCCTCTGCCCAGCCCA…
chr1:14563486-14563587	0.107108	1	1	BR_S_ROI	Intron (ENSGALT00000013062.5/ENSGALG00000008050.5, intron 8 of 10)	1	14555740	14570086	14347	1	ENSGALG00000008050.5	ENSGALT00000013062.5	7746	chr1	14563486	14563587	1995664	CAGATTCCTTGTCTCTTTTTCTTTGGGCTGACGGAAACGTCTCTGAGAAGGGAGCTTGCAGCAGCGGCGGTGGTTAGCAGGGCAGAATCATCAAAAACCAGA
chr1:15841488-15841748	0.384426	0.380315	1	BR_S_ROI	Intron (ENSGALT00000069091.1/ENSGALG00000043355.1, intron 1 of 34)	1	15740825	15858658	117834	2	ENSGALG00000043355.1	ENSGALT00000069091.1	16910	chr1	15841488	15841748	1277901	CTGCAGCGAGGCTCCGACTACGCCTGGCTCTCCTGAGCACCCTCCTGCATCGCTCCTTGGGCCTCACACCCCCGGCTCCTGCCTGGGCTCTGCACACCAGGACCCACCGCTGTCCACAGCCCCTGGAGGGGACAGCCCAGGAGCCCAACCCAAGGCCGCTCCCCCTCTGATGAGGCCTCTTAACTGCAGCTGGAGAGGCTGGTTCCCATGTCATGCTAATGCCCACAGAGACTGCCCCTATTACGGCACTCATCAGACCTG
chr1:15893959-15894097	-0.235504	0.783836	1	BR_S_ROI	Intron (ENSGALT00000060656.1/ENSGALG00000043355.1, intron 1 of 34)	1	15740825	15899595	158771	2	ENSGALG00000043355.1	ENSGALT00000060656.1	5498	chr1	15893959	15894097	52211	TGCAGCACAAGAACCAGCTTTCAGGGCAAAGAGTAGTTAAAATGAGGGACTCTGAGAGACATCACTATGAGACACAACCGCAGCCAAAGCCCGTGAGCAGCTGGGGCACCCCCGGAGCACACCTGGCTTAGGCTCCTGC
chr1:20560299-20560628	0.021477	1	1	BR_S_ROI	Promoter (<=1kb)	1	20560902	20561004	103	2	ENSGALG00000043501.1	ENSGALT00000066595.1	376	chr1	20560299	20560628	4666202	CCACTACTCTCCTTCCACAGCCATCAGCATTCTCCCTGTGTTACTGCTACCGGGGCTTTTCCCATGTCCCACTAAGTGTCCCCACCAGTGCTGCAGTGGTGGCAGTATGTCACCTCTCCCATCCCGGGGAACTTCTGGGACATGTGTGTGAGTGACCACAGAAGTAAGTGCCACAAGCAGGTTACAGCTATAAGTGGCATCCCTGCCACCCCCTCCTTTCCGTCTTGCTTTTATTTTCCCTTCGAAAATCTCCACTGCTCCAGCTCAGAGAAGGGAAAGCAAAAAGAGACTGCCTGTTACTTTTGTAGCAGTCTGACCATTCCTCCTGCA
chr1:21578108-21578540	0.0465	1	1	BR_S_ROI	Distal Intergenic	1	21508386	21509034	649	1	ENSGALG00000038827.2	ENSGALT00000054583.1	69722	chr1	21578108	21578540	1017480	CCAGGCTGTCAATAAAGATATTAAACAGGACAGGCCCCAGCACCGACCCCTGGGGAACACCACTCATGACCGGTCGCCAGCTGGATTTAACTCCATTCACCACCACTCTCTGGGCCCGGCCCTCCAGCCAATTCCTTACCCAGCCAAGAGTGTATCTGTCCCAGCCATGGACTGCCAGCTTCTGCAGGAGAATACTGTGGGAGACAGTGTCATAGGCTTTGCTGAAGTCTAGGTAGACTACATCAACAGCCTTTCCCTCATCCACCAGGCAGGTCACTAGATCATGGAAGGAGATCAGGTTGGTCAAACAGGACCTGCCCTTCGTGAACCCATGCTGGCTAGGCCTGATCCCCCAGTTGTCCTGCACATGCCGCGTGATCTCCCTCAAAACAATCTGCT…
chr1:22165383-22165509	-0.795201	0.174054	1	BR_S_ROI	Downstream (<1kb)	1	22165912	22185499	19588	2	ENSGALG00000008776.5	ENSGALT00000030714.3	19990	chr1	22165383	22165509	586843	GACCCAAACACTATAGCTATCTCTAAGGCCCATATCAACAGCAGAGCAGGAAGCAGCACCAGGGGAGCAGTGACACTAAGCAGCAAGGCAGAGAAGGTGTGAGGCTGCCTGTTTCCCAAGGGCTCAG
chr1:22342687-22343240	0.493961	0.423403	1	BR_S_ROI	Promoter (<=1kb)	1	22343252	22397259	54008	1	ENSGALG00000008836.6	ENSGALT00000014357.5	-12	chr1	22342687	22343240	177178	GCTGGGGCTCTTTAGCGTGGGGAAGAGAAGGCTCCAAGCAGACCTTATAGCAGCCTTCCAGTACCTGAAGGGGGCCTACAGGAAAGCTGGGGAGGGACTTTTTGTAAGGGCATGTAGTGACAGCGTGAGAGGAAATGGTTTTAAACTGGAAGAGGGTAGATTTAGACTAGATATTAGGAAGAAATTCTTTACTGTGAGAGTGGTGAGACACTGGAACAGGTTGCCCGGTGAAGCCGTGGATGCCCCCTCCCTGGAAGCATTCAAGGCCAGGCTGGATGGGGCTCAGAGAAACCTGGTCTAGAGGGAGGTGTCCCTGCCTATAGCAGGGGGTTGGAACCAGGTGATCTTAAAGGCCATTTCCAACCCAAACCATTCTTATGATTCAGTTTTCTCACTCTC…
chr1:24711790-24711948	0.245705	0.592236	1	BR_S_ROI	Promoter (1-2kb)	1	24710421	24712426	2006	1	ENSGALG00000030173.1	ENSGALT00000069908.1	1369	chr1	24711790	24711948	2368550	GCCCACGCGGCCCTCACAGCCATCAGCTATAGCAGTTTTGGGCCCAGCAGCCCTCCCCTGCCCGCCCAGTGCTGCTCTGTGGGCCCATTGGCTGCAGAACAGAGTGCTGTGCTGCACAGCCCTGGGGACTGAACGCAGGCAGCAGGGCTGTGTGGCTGT
chr1:26950455-26950756	-0.385743	0.649262	1	BR_S_ROI	Distal Intergenic	1	26917109	26927702	10594	2	ENSGALG00000009448.5	ENSGALT00000015379.5	-22753	chr1	26950455	26950756	2238507	CTGCAGCATTCAGCAATGAGAAATAGGATGACTGAATGAAAATCGTCCTCACAGAACACCCTGATTTGGAAGGAGCCCATGAGGATCACTGAGCCCAACTCCTGGTTCCACACAGGAGCACCCAAAAGTCAGATGATATGTCTGAGAGCGTTGTCCAAACCCTTCCTGAACTGCAGGCCTTACAGCTCCCAAGCCTGCACCCCTTGCCTTTGCCACAGTGCTGTAGCATTCATGCCTACACAGAGGCCAAGATCCCGGTTAGCTGGAGAGGACTTGCAGCACTTTGGCTGTCAATACCCGCA
chr1:29698231-29698450	0.666536	0.225877	1	BR_S_ROI	Intron (ENSGALT00000076750.1/ENSGALG00000009547.6, intron 8 of 8)	1	29649659	29708429	58771	2	ENSGALG00000009556.5	ENSGALT00000015558.5	9979	chr1	29698231	29698450	2747475	TGCAGAGGAGCGCAGTCCCTCACACAGTCCACCGCCGCTTTGGCTTCTCGCCTTCCCTCTCCCACAAGTCTGAGCGCTCATTTCACCCTGTGCCCTCAGACCACTCAAGGAACAGCTGCACCTACTGCAGGCAGGGAGATGAGGGGGAGGCATCACTACTGAGGTGCTCATGCAGGCAGGTTTCTGAGCACATGGGCCAGGACCTTCAAGCCCATTTCAT
chr1:30862689-30863164	0.529301	0.290507	1	BR_S_ROI	Downstream (<1kb)	1	30864013	30895009	30997	2	ENSGALG00000028849.3	ENSGALT00000047593.2	31845	chr1	30862689	30863164	1164239	GGCAGTACAGCTGCACTTTGTGTAATGTGCTCTGCGACTGCTGTGACCCAGCGCTGCAGTGTCCGAGCTAATCCAAGGAGCAGCGCTGCCAATGGGCGCTGACCGAATCGCTCTGGCACTCCCTCGGGGTTCTGCTGACAGAACCATGCAGGGCCACCCCGCAGTCAGCACAGGAACCCTCCCTGTGCTCACGCTGTAGAAATAGCGCCTGTTGGCACTGTTGGGCGTTCGTCAGCCAACATGTACCGAAACCCTCTCTGCAGCAATGGCTGAATCGGCAGTTGGTGCTGTCGGCACACCTGAACCAGACATGGCCCCAGGCAGGTTTGTGGAAATAAGATGGATTTGCAATTTAGGCAATTTATTCTTAATTAACTACAGTCAGTTTGCTTGAATTAC…
chr1:30939845-30940017	-0.489042	0.386492	1	BR_S_ROI	Intron (ENSGALT00000015787.4/ENSGALG00000009698.4, intron 11 of 14)	1	30936731	30961242	24512	2	ENSGALG00000009698.4	ENSGALT00000015787.4	21225	chr1	30939845	30940017	76681	CGGGGCATCCTCCTGGGGCAAGACCACCTCTCAACACCTCTCCGCAGCGCCTGAATTCCAACCAGGAGAAAAAAAACACTCTCCCACCTCCCTGCAGGTTAGGAGTGGGATTTTCAAGCCGGGCACATGCACAGCTTCTGCGACACAGAGCTTACTCTGCTCCTGCGAGCACA
chr1:31124018-31124449	0.6804	0.199955	1	BR_S_ROI	Promoter (1-2kb)	1	31101534	31122087	20554	2	ENSGALG00000009730.6	ENSGALT00000015837.6	-1931	chr1	31124018	31124449	184001	TGCAGCACCTGATGCCCCAAAGATGCCAGGCACCATAGGCCCTAGGGAAGGTAGGACTGGAACAAACCATCATCCTGGTTGTCAGCAGTTTTTGTCTGCAGAGCTGCTTGTGTTAACATGGAACTTCTTGACATTGACAGTTCTTTTTGCCTATTCCTAACTAGGAAATACCAATTAACTTTTGCTGGGAAAGGCTTCTCTCAGCAGAGCAAATGTTGATGTCCAGTCTTCATCCAGAAAGTAGACACATTGCAACCCATAGGTCTGCAGAGTCCTTTCTATCATGTCACCAATGGGGATGCATTTCATAGAATTATAGAATCATCAAATGGCTTGGGTTGGAAGGGACCTCAAGGATCATCAAGCTCCAACCCCTCTGCCGCAGGCAGGGCCACCAAC…
chr1:34731608-34731788	0.187042	0.790786	1	BR_S_ROI	Distal Intergenic	1	34799500	34801222	1723	1	ENSGALG00000033879.1	ENSGALT00000059869.1	-67712	chr1	34731608	34731788	3607159	CCCAGCGCTGCTCCGGCACGGCTCTGTACCCCGGGGCCCGCCCTTCAGGCACTGACCCGCACGGGTCCTCACGTGCGGCAGCTCCCCGGCCTTCCCGCCCCACCGCGGGCTGCAGCTCCGGCCCGGGCCGCTGCTGCCGGGTATCCATGAGCTGCGGCCTTCAGGCCGCATCCACGGCTGC
chr1:35103203-35103541	0.197936	0.770755	1	BR_S_ROI	Promoter (<=1kb)	1	35101235	35103693	2459	2	ENSGALG00000009904.5	ENSGALT00000016106.5	152	chr1	35103203	35103541	371415	TTTTCTTTGGTTGGTTGTTTTTTTTTTTTTCTGGAGGAGTGCAGAAGAAAGAGAGAGAAATGATGAAGGCAAGAAACCAGGGCACTGGCAGAGAAGGAGGTCCTCACATCTTGCCATGAAGGGAAAGTGGATTATCATACCATTTCAGCCAAGGTGTAGGTGCGATTCCTGATGTAGGGCTGCTGGAAGTTGATCTTCCTGAGCCTGCAGGCTTGATGGGCATTGGAAACCACCCCTGTCCCTTTTGGAGGTAGGGGGCTGGTGAGAAGAAGAGGGAAACAGCAACAACAGCAGAAGACAACCCATCCTGAGAAGCTCCTGGTCAGGGTGTGCAGGGTG
chr1:35771878-35772802	0.233291	0.564202	1	BR_S_ROI	Promoter (2-3kb)	1	35775089	35813479	38391	1	ENSGALG00000010042.5	ENSGALT00000073696.1	-2287	chr1	35771878	35772802	668337	TATGTTATAGGCAAATCCTATGTCTTTACATAACCCCTCTGTCATATTACAGAACTGTGCACAGGGATAGGATCTCGCATTCAGAGGCTTGCCAGCCACTTTCTGTCACCGAATTCTGCTGGGAAGCAGGTAAACTGGCTGTTGGTGCTCACCTGAGAACTGTCTGCACTTAAGCAGTCTCTGGATGGCAGCTGCAGCTCCAGCCTTTAATCCCGCTCACTGGTCTTCGGTGGCTGCCTGGCTTTGGAGGGCTGGGTAGTGGTGGTGTGCTCCAAGATCAACTGGAAGCCCTCTTAGCTCAGGGAAACCCTGCTGAGACCCAGCAGCTGCCAACAGGACCTGCAGTGCCCGTAGCACTTCCCTCAGGCTGCTGTGAAGATGTCGGTGCTCACAAAAAGG…
chr1:37623833-37623992	0.252815	0.662418	1	BR_S_ROI	Distal Intergenic	1	37630176	37725697	95522	2	ENSGALG00000010204.5	ENSGALT00000048870.1	101705	chr1	37623833	37623992	1851031	TGACACATTGGAGGTCTGGGCAATCACCAGCCACAAGAAATTTAACAACAGCAAATGTCAGATTCTGTACCTGTGATGCAGCCCTGCAGACCCTTGGGGTGCCAGCACTGCCATCCAGGTGAGGAAGGGGGTTGTCCCACTGTGCTCTGAGCTGTGTGGC
chr1:38251682-38251909	-0.36776	0.545604	1	BR_S_ROI	Distal Intergenic	1	38237620	38245641	8022	2	ENSGALG00000029921.2	ENSGALT00000046957.1	-6041	chr1	38251682	38251909	627690	ACCGTGATCACAGCCGGTGACAGCCTGTGACTAATGAAGGGCTGATGCACCAGCCTGAGGATAAAGTAGCACCCGTTCCTGCTACGGCAGCGGCCATGTAGCAAGCGGCCTTCTGCCTGCACCAGGCGGGCTTCCAGCCTGGTGCCTGCAGCTGCCACAGCACCTGTGTTTCCCAGATAATGCTCAGCTCCCCGCAGGAACAACAGCAGGACAAAGGAGCAACAAGCG
chr1:38394567-38394927	-0.410242	0.401389	1	BR_S_ROI	Distal Intergenic	1	38293246	38308943	15698	2	ENSGALG00000031340.1	ENSGALT00000070654.1	-85624	chr1	38394567	38394927	142658	CTGCAGTAGCACAGGGCTCCTTCCTTTGCAGGTCTCCTGGGAACTCACCTGAGGATTGTTTTCTCCATTTCTCCCCTTCTTGGGAGCTGGAGCACATGGGCTGTTGTCTGCAGAAACAGAGCAGAGCCCATTTTTCTGTGCTCTGCTGGCTGTTTTTCAGAGCAGAAAAACTCAGAAGCTCCATCCCCCATCAGCAAAAACTTGTGGAGATATTCTGGGATGGGAAAAGCTGTCCCTCGGGGGCCAAGCCAGAGCCTGTACACTGCAGGAGGAGAGGGGCGTGTGGTGGGAGGTGGGCGAGTGGCACAGCAGGGGGATGGAGCCGACCGGGGTGTGAGGAGTGAGCACGGGGACTGCAGCA
chr1:40853300-40853856	0.883189	0.0358758	1	BR_S_ROI	Intron (ENSGALT00000060372.1/ENSGALG00000010975.4, intron 1 of 11)	1	40829223	41086008	256786	1	ENSGALG00000010975.4	ENSGALT00000060372.1	24077	chr1	40853300	40853856	2458373	CCAGCTGCTGTTCCAGGTTAGATCAGAGCCAGCTCCAGCTGCTCCAAAAGAGCCCCACCTCTGGGCAGAGATGAGCAGTGAGTGATGCTGGGTGTGCCCTGGGAGGGCAGATTTAAGAAAGGGAAAAACGGCAGCTGGGAGAGAGACAGCCCTGCAGCCACTGAAGTCAGAGCAGGAGGTGCTCCAGGCATGGAGCAGAAGCTCCCTGCAGCCTGGAAGAGGCCTAGGGTGAAGCAGGCTGTCCCCCTGCAGCCCATGGGCACCACACAGAGCAGATCTCTGTGTGCAGCCATGGAGAGCCCCTTCAGGAGCACCCTGGGTGGGAGCTGCAGTCCATGGGGAGGGTACTGTGGTGGAACAGGAGGGCTGGGGGAGCTGCCACCCATGCGGGGCAGTGCC…
chr1:44711599-44711822	-0.0540238	1	1	BR_S_ROI	Distal Intergenic	1	44624066	44689535	65470	2	ENSGALG00000011280.5	ENSGALT00000076937.1	-22064	chr1	44711599	44711822	3857743	CTGCAGCATGAAGGGCCCAGAAGGCTACTGCAAGCAGCCCAGCAGGAAAATATTGCTTAATAAATCTGTGGGTCATATTCTCCCATAGGATCTCACTTCAGATCCTGTAGCTCATTAGGAAGCGGAGGGGTCATGTCCATGCAGACCCACTACTGCAGCTGTTTTGGCCCACCAACTCCATCTTCTGCTTCCCAGCTCCCTCCAGGTGAAGTTCCAGAATGAGT
chr1:46518119-46518433	0.512431	0.520265	1	BR_S_ROI	Distal Intergenic	1	46448172	46462425	14254	2	ENSGALG00000042203.2	ENSGALT00000068747.1	-55694	chr1	46518119	46518433	1806297	CAACTTCCCCCCTGAGGTCTGGGCTGCCTTTTTCCGAGAACATCCGGAAGACCACAGAGCCCTGCTCCGGTGGCTCCACCGAGAGTTCAGGAGGACCTCTGGGAACAAGTGGTGGGTCGTGCACACAAAGCAGAGCATCGTGATGGTGTTCCTCTGCAGGCTGGGGCTCGACGAAGAGGCTTTGCTGCAGGAGCTGCGGCAATGTCTCAGAGGCCAAACATTGAGCTTTGTGAGGAGGCTCATTACCATCGCTGCAGCCATGTATGGCCCAAAGATCCACCAGCTGCAGGGCCTCCAGAACAACCCTGTGGACAG
chr1:47877212-47877345	-0.0238064	1	1	BR_S_ROI	Promoter (<=1kb)	1	47875443	47876605	1163	2	ENSGALG00000032089.2	ENSGALT00000054026.1	-607	chr1	47877212	47877345	1358779	GAAGAAAGGGAGGAGGGGAAAAGAAAAAAAGTTGAATGGCGGCTTCGTCTTTCAAACGGGCCTTCCGCACGTGTTTGAGAGCTTGTGTTCCGCATAGCTTCGGTAGCAGCCGGGGGGCAGGACGCGGGGCCGGT
chr1:48021141-48021260	0.93654	0.0891853	1	BR_S_ROI	Promoter (1-2kb)	1	48020010	48038612	18603	1	ENSGALG00000011739.6	ENSGALT00000019172.6	1131	chr1	48021141	48021260	143796	CTGCAGAGCGAAGACTGATGCTTCTGTAGCAGCAAGTATGTGAATGCTGGAGGCCTTTGCCCCAGGGCCTTGCTAAACACTGATCACAGAGCACTAGCTGCCTGGGGCTGGGGCCTGCAG
chr1:48091498-48091864	0.200269	0.567211	1	BR_S_ROI	Promoter (<=1kb)	1	48091388	48092200	813	2	ENSGALG00000039794.1	ENSGALT00000065178.1	336	chr1	48091498	48091864	70238	GCTGCGCAAGGGCAACTACGCGGAGCGGGTGGGCGCCGGCGCCCCGGTGTACCTGGCGGCCGTGCTGGAGTACCTGACGGCCGAGATCCTGGAGCTGGCGGGCAACGCGGCCCGCGACAACAAGAAGACGCGCATCATCCCCCGCCACCTGCAGCTGGCCATCCGCAACGACGAGGAGCTCAACAAGCTGCTGGGCAAGGTGACCATCGCGCAGGGCGGGGTGCTGCCCAACATCCAGGCCGTGCTGCTGCCCAAGAAGACCGACAGCCACAAGGCTAAGGCCAAGTGAAAGCTCAGGAATGATTCCACCTCCAAGGAACCCAAAGGCTCTTTTCAGAGCCACCCACTTTCTCATAAAGGAGCTGCA
chr1:48110765-48110886	-0.271007	0.583565	1	BR_S_ROI	Promoter (<=1kb)	1	48110553	48110996	444	2	ENSGALG00000031571.1	ENSGALT00000058977.1	110	chr1	48110765	48110886	18901	TGTTGTCGCGGGCCGCGTTGCCCGCCAGCTCCAGGATCTCGGCCGTCAGGTACTCCAGCACGGCCGCCAGGTACACCGGGGCGCCGGCGCCCACCCGCTCCGCGTAGTTGCCCTTGCGCAGC
chr1:48161650-48161804	0.0329372	1	1	BR_S_ROI	Promoter (<=1kb)	1	48161484	48161873	390	2	ENSGALG00000029941.1	ENSGALT00000045191.2	69	chr1	48161650	48161804	50764	TTGTTGTCGCGGGCCGCGTTGCCCGCCAGCTCCAGGATCTCGGCCGTCAGGTACTCCAGCACGGCCGCCAGGTACACCGGGGCGCCGGCGCCCACCCGCTCCGCGTAGTTGCCCTTGCGCAGCAGCCGGTGCACGCGGCCCACGGGGAACTGCAG
chr1:48164378-48164628	-0.163552	0.703916	1	BR_S_ROI	Promoter (<=1kb)	1	48164309	48164698	390	1	ENSGALG00000035715.1	ENSGALT00000045162.2	69	chr1	48164378	48164628	2574	CTGCAGTTCCCCGTGGGCCGCGTGCACCGGCTGCTGCGCAAGGGCAACTACGCGGAGCGGGTGGGCGCCGGCGCCCCGGTGTACCTGGCGGCCGTGCTGGAGTACCTGACGGCCGAGATCCTGGAGCTGGCGGGCAACGCGGCCCGCGACAACAAGAAGACGCGCATCATCCCCCGCCACCTGCAGCTGGCCATCCGCAACGACGAGGAGCTCAACAAGCTGCTGGGCAAGGTGACCATCGCGCAGGGCGG
chr1:48177526-48177647	-0.11925	0.784089	1	BR_S_ROI	Promoter (<=1kb)	1	48177359	48177748	390	2	ENSGALG00000028372.1	ENSGALT00000045120.1	101	chr1	48177526	48177647	12898	TGTTGTCGCGGGCCGCGTTGCCCGCCAGCTCCAGGATCTCGGCCGTCAGGTACTCCAGCACGGCCGCCAGGTACACCGGGGCGCCGGCGCCCACCCGCTCCGCGTAGTTGCCCTTGCGCAGC
chr1:48183784-48183906	-0.27631	0.576272	1	BR_S_ROI	Promoter (<=1kb)	1	48183617	48184006	390	2	ENSGALG00000027113.1	ENSGALT00000045842.1	100	chr1	48183784	48183906	6137	TGTTGTCGCGGGCCGCGTTGCCCGCCAGCTCCAGGATCTCGGCCGTCAGGTACTCCAGCACGGCCGCCAGGTACACCGGGGCGCCGGCGCCCACCCGCTCCGCGTAGTTGCCCTTGCGCAGCA
chr1:48193944-48194063	-0.118685	0.887846	1	BR_S_ROI	Promoter (<=1kb)	1	48193601	48194213	613	2	ENSGALG00000032645.1	ENSGALT00000046827.1	150	chr1	48193944	48194063	10038	GTTGTCGCGGGCCGCGTTGCCCGCCAGCTCCAGGATCTCGGCCGTCAGGTACTCCAGCACGGCCGCCAGGTACACCGGGGCGCCGGCGCCCACCCGCTCCGCGTAGTTGCCCTTGCGCAG
chr1:48199901-48200024	-0.0197842	1	1	BR_S_ROI	Promoter (<=1kb)	1	48199800	48200189	390	1	ENSGALG00000027315.1	ENSGALT00000044624.1	101	chr1	48199901	48200024	5838	GCTGCGCAAGGGCAACTACGCGGAGCGGGTGGGCGCCGGCGCCCCGGTGTACCTGGCGGCCGTGCTGGAGTACCTGACGGCCGAGATCCTGGAGCTGGCGGGCAACGCGGCCCGCGACAACAAG
chr1:48260647-48260921	-0.144174	0.785727	1	BR_S_ROI	Distal Intergenic	1	48250644	48251708	1065	1	ENSGALG00000011796.5	ENSGALT00000019248.5	10003	chr1	48260647	48260921	60623	GAGCTGGAGGCACTGGGCCGAGGGTGTCTCTGTCTGGGAGAAGCTCCTGTTCATGTCTTATGAGCCAGATCGGATCTACGAACATAAGCAGTGAGCAGAGAATGGGAGCACCTCCAGCCCTGCAGGGTGGCCTCCTGTCTCTGTGAGCTGGGATGCTCCCTGCACCCAAACCACCCATCTCCCATTGCACTGTGCCTCCCTACTTTGCCTCTACCCAGGTGGGGGGAAGGCACGGCTGGGAGGTACCGCTGTCACCTGGGCTGACAGCGAGCATC
chr1:48505621-48505916	0.47364	0.336207	1	BR_S_ROI	Intron (ENSGALT00000019272.4/ENSGALG00000011809.4, intron 1 of 4)	1	48493791	48517851	24061	2	ENSGALG00000011809.4	ENSGALT00000019272.4	11935	chr1	48505621	48505916	244700	TGCAGAGAGTCACAGGGAGTGGCAAGCAGGGTCTGCACACGTAGAAGCCCTACCTCACCCCTACCTGTCCTGTCACCCAGTCCTACCTCCCTCGAGGGCACCCTGCTTGCTAGGGAACCCGAGGAGCTCGGCTGCAGCCCTGCACCCAAGGAATGCTGTATGGAGGTTCATCCCAGCTGCAGCCTCCCATTTGCTCACCACGGGATCTCAGTCGTGAGATGCTCCCCTCATACACAAGGTGACGTGACAGTCTCTCAACCATGAAAGAAGATCCCTGAGACAGCTGGCTTCACATC
chr1:49253012-49253206	0.0623468	0.898729	1	BR_S_ROI	Promoter (<=1kb)	1	49252363	49262770	10408	1	ENSGALG00000023193.4	ENSGALT00000038008.3	649	chr1	49253012	49253206	747096	CGGGGCTGCGCGGTCCCGGCAGCGCAGTTTGCACTCAGAGAACGTCAGTGCAAAACGCAGCCGCGTGCTGACCGTGCTTCAATCTGCAAAACGGGGTGGGATGAGAAGCAGCTGCAGCTTCCTGATGCTTCGCTTGGTGGTGACCGGGCGGGCCCTCGTGGGGCCGTGCAGCCCCGTTTCATTCTTCAAACAACC
chr1:49326889-49327310	0.283544	0.533588	1	BR_S_ROI	Intron (ENSGALT00000019383.5/ENSGALG00000011878.5, intron 1 of 4)	1	49309337	49424563	115227	1	ENSGALG00000011878.5	ENSGALT00000077781.1	17552	chr1	49326889	49327310	73683	GCGTTCAGATTTTCCTTGAAAATGCCTTTGGAAGGCGCTGGAGGGTGAAAGGACAAGACTGGGTGGCAAAGCTTTGTTGGGAGGATGCTCTGGGTAATCACTAAGCTGCAGGTTGGCGTGAGGTTGTGCCTGCAGTGCTGGGGCTGTGGTGCACTTACAACACATAACAGCTGCAGGCAGAGAGGATACAGGGCTTAGCTGCTCTGGCAGCTGTCAGAAACGGAATTCGGGCACAGCCCTTTGCTTGCTCCGGTGGCATCTCCCAGCCCAGAGCAGCTCTGGGTCACTGCCGCCCATCAATTCTGAAATGAGAAGGGATGGCAGCTGTGGGCAGGAACCTATTGATTGTGCTGTAAATCAAGATGCTGAGGAAAAAAAGCCTGGTTCTTGGGAAAGTGG…
chr1:49356934-49357050	-0.944617	0.390035	1	BR_S_ROI	Intron (ENSGALT00000019383.5/ENSGALG00000011878.5, intron 1 of 4)	1	49309337	49424563	115227	1	ENSGALG00000011878.5	ENSGALT00000077781.1	47597	chr1	49356934	49357050	29624	GTGCGTGTGCCTGCGTGGTTTGTTTGTATTTGTAGCCGTTTCTGATTCCCCTCTCTTCCCCGCATCGCGTTTTTTTTTTTTTTTTTTTTTTTTTTTGTTTCGGTTTCAGAGGGGTTT
chr1:49482954-49483352	0.172219	0.910519	1	BR_S_ROI	Intron (ENSGALT00000019438.5/ENSGALG00000011913.5, intron 3 of 9)	1	49477085	49488049	10965	2	ENSGALG00000011913.5	ENSGALT00000019438.5	4697	chr1	49482954	49483352	125904	ACCTAACTTACACAGCTTGTCCTCTCCTCCACATATCACCTTGAATTTGAGCTGATGCTCATTGCTCCTCACTGTTTAAAAGCTATGCTGATGTTTTTCCATGAGAACACGTGCTCTGCCAAGTTTCAGATAGGACCCAACAGTGCAGTTGGTATAGAGCATTAAATGTCTGCAGATAGGAATCACAATGGTTAATCCACACATACAGACCAATGTCTCGGCAGGGGAAATACCTCTAACACTTTTTCTGCCTCTTGCTTTTGTCTATGACGTCAGTGGAATGCACCACTGCTTCAGAAAAGCATTGGCTATGTCTGAGGTCACCTAAACCCGGCACTTCTCCTTTAGCTTCCCATGGACAAAGGGCTGCCTTACAGCAAAGTATTGGGTTCTTCTGCA
chr1:49486773-49487111	-0.175964	0.717005	1	BR_S_ROI	Promoter (<=1kb)	1	49477085	49488049	10965	2	ENSGALG00000011913.5	ENSGALT00000019438.5	938	chr1	49486773	49487111	3421	CTTGCAGGGAGAAGAGTGGCTGTGGGTGCCCATGAAGGCCCCAGTCAGCTCTACAACCCACCCCAAAACGTCTCTCTGAAGGCCACAGCCAGCAATGGGCACCACTACTGCACCACATCCATGACGGAGATGGCCCTGCAGATCAGCTGTGGGCTCAGACACGAGGACCTCCATCCACGGCGTCCTGGGGCAGAGCAGCCCCGATAACCTACATACAGCCATATCCCCTCCCCCTGCCTTCCCATCCTTTGTCTGAGCGGCAAGGGGGGGGGGGGGGGGAGGGCTGCAAGCAGGCGGCCACCACCACAACCCAGTTCCCAGCTCGGGAAAGCTGCTTCA
chr1:49533575-49533683	-1.57188	0.0156306	1	BR_S_ROI	Intron (ENSGALT00000079882.1/ENSGALG00000041687.1, intron 13 of 19)	1	49529873	49529941	69	2	ENSGALG00000018239.2	ENSGALT00000028946.2	-3634	chr1	49533575	49533683	46464	TTCAGCCACCCAGCGATGCTGCTCTGGGGAGGCTACGCTCCATCACCCCCCCCCCCAGTCACCCCACACAAAAACAGATGACATACGCAGGGCAGAGCCAGCTCCTGCA
chr1:49628421-49628842	0.529426	0.418671	1	BR_S_ROI	Promoter (2-3kb)	1	49627010	49631391	4382	2	ENSGALG00000030101.1	ENSGALT00000079156.1	2549	chr1	49628421	49628842	94738	GTGCAGCCGGAGGGGCATTTCCAGCATCCCCTGTGGACTACCGGGTACTTACGCAGAGTAGGTCCTGGTCCTCTTAGTGGGCAGTGGGCTGGGCAGGTCCCGCAGCAGGAGGTTCCCCCGCTCCCAAACACGGCTGCCCTCACGCTGGAAGGGGAAGGTGGGCCAGACTGGGGACTTGGGAGAGTGCAGGGGTGGCACGGCCGGCGGGGCGCCGGGCTCCGATGACATGGTGGGGTCAGTGGGGTCCTCCGTCTCGGGGCCGGGCGTGGGGAGCAGCAGGGAGGGGTCTGCTTCAGCAAGCTGCAGGGAGAGGGGGGAGTGGTTACGGGTCGGCTGTAGCCATCGGCCTCAGGTTCTTGGTGGGCATTGCACTGTCTGAGCCCCGAATTAAAGCCTGTG…
chr1:50536987-50537154	0.382832	0.598627	1	BR_S_ROI	Intron (ENSGALT00000081102.1/ENSGALG00000035051.1, intron 2 of 40)	1	50531023	50531348	326	1	ENSGALG00000024676.1	ENSGALT00000041589.1	5964	chr1	50536987	50537154	908145	AGAGAAAGGCGCCTCAACTCAAGCTGGGATCCAAACCTTAAAGTTCTTATTGCTTTTTAGATTTCACTCTGCAGAGTCACATCTCTACTGGAACCAGTGGTAAAGCAGACACCTTAAAAGAGTTAGTCTTTATTTTTGCACTCAGCTGGAGACGACTTGAACTTGTGA
chr1:50746266-50746582	0.195095	0.797368	1	BR_S_ROI	Distal Intergenic	1	50759960	50771537	11578	1	ENSGALG00000012178.4	ENSGALT00000019885.4	-13378	chr1	50746266	50746582	209112	CGGCCCAGCCTGCTCTCTGGGGCCTCCCGTTGGCGACGAGCTTTGGTGGACCTCGCTTTGCCGGCAGCAAAAGCAAAAACAGCTCTGGCTTCTCCTCGGCTGGTGAGGAGGAGCAGGGAGAAGGCTGGGATGCAACACTTTGGGTAGAAGGATCCCAAAGCAGAGGAGCCTCCTGCTGGCCTGCAGGCGTGTCCGGGGCACGGTGAGGTTCTGCAGGGTCTGGGGCAGAAAGCAGCTCTGTGGTCTTTTCCAAATGAGGATGGCTCATAACGTAATGAGCCGGGGCTCTCTCCGTGGGCACCCAGGGGCAAACTGCT
chr1:50810112-50810373	-0.633821	0.30382	1	BR_S_ROI	Intron (ENSGALT00000047675.1/ENSGALG00000036867.1, intron 3 of 3)	1	50814570	50815380	811	1	ENSGALG00000033981.2	ENSGALT00000072771.1	-4197	chr1	50810112	50810373	63530	CCTGCAGGGTGACAAAGGAGATGGTGTTGGAGTACTTAAGCTCTCAGCTGGCAGGCAGCCATCCGGATCTTGGCTTCTGCGAGGGGGCAATTGGAGAGAGAAGTTGGGGAGGAAAGGCAGCTGTCTGTAGCACTGCAGTTCTTGTCATGCCCACGAGATGGAGGAAGCTGCTTGCTAGCTGGGTAATGATGGGAGAGGGGGTTCATCCCAGCTCCAGCTGTGGGCTACTTCTGCTTCCAGGAACCACTGAGAGGCGTAGAGA
chr1:50837420-50837764	0.0525567	0.905066	1	BR_S_ROI	Promoter (1-2kb)	1	50835752	50841816	6065	1	ENSGALG00000034504.2	ENSGALT00000078635.2	1668	chr1	50837420	50837764	27047	CAGCTATTGATTTGGAACTTGCCCTTTTCATGCTAACCTTGGCACTGCTAGCTCGTCCCTTATAAATCCCGCTGCAGCTCCTACCCCTCTCTCCGTCCTGCCACCAGGGTCTTCCCGCAGCTCTGCTTTTTGCTGCGATGTTTTAGATGCAGGACAGCTCTCCCCGATTTCTGCCCAGAGGAGAGACGGGGCAGTGGATGCACTGACTCTCTTTGCCCCGTGTGGGTGCCTGCCCCTCGGCAAGGAAGGATGCGGCTCCAGCTGCAGACACTTGTCCAAAGGAAGTTTAAAGTCCTCCTCCTCCTGCTGCTGCTCCTGGCCCTCCTGCTGCATGTAACGATGGAC
chr1:50846176-50846498	0.101094	0.896043	1	BR_S_ROI	Promoter (2-3kb)	1	50843549	50848761	5213	1	ENSGALG00000028230.2	ENSGALT00000043362.2	2627	chr1	50846176	50846498	8412	CTGCAGGCCGACATGGACAAACGCCTGGGGAAGATGGCGCAGGCCTCGCAGGTGAGGGGTGTGCACCCCGTGGGGGTCCTTGGGGCTGGTGGGCAGCTCTTATGTGGATTCTTGTGCCTTTTTGCTGGCAGGAGATGGAGGCCCGGCTGCAGGAGCTGAGCAGGGAATGGCAGAGGTAATGGTGCTCGGTGGGGGGAGAAAGCCCACTGCAGGGCTGGAGCTTAGGGTGGGGTAGGCCTCGGCCTGGCGTTTTGGGGCACGTGGTGGTGCTTGGTGGCGTTTCTCTCATTGTGGTGGTGGCACAGGTCGGTGCAGGAGGAGCT
chr1:50874933-50875283	0.445545	0.549628	1	BR_S_ROI	Intron (ENSGALT00000082412.1/ENSGALG00000041766.1, intron 3 of 3)	1	50869595	50876857	7263	1	ENSGALG00000041766.1	ENSGALT00000082412.1	5338	chr1	50874933	50875283	28435	CCTCCCCCAGCATGCCATCCTTCTTGAACTGATCCCACATAGGCTTCCCATAGGCTGCAGCTCTCCGAGTGCTGATCAAACATGGCACCATGAGGGCCCACCCTTCAGGAACTGCTCTGCATGGCCCCTGTGGGAGGCAGCCCCTCTCAGCTCTCCTGCCCCACAGACTGCAGGTCTGGTCCAGGACTTCTGCAGGGGCTTTCCATGGGCTGTGCCTCCTTCAGGCTGCATTCACTGCTGTGCTGTGGGCTCCTCCATGGCTGCATGTGGAGGTCTGCCCTGCATGGTGGGGACGGTGGAGGGACAGAGGACAGCCTGTTCCTCCATGGGCCTCTCCTGTGCTGTGGGAGC
chr1:51015827-51016018	-2.55058	0.0298218	1	BR_S_ROI	Promoter (1-2kb)	1	51014060	51031978	17919	1	ENSGALG00000012281.4	ENSGALT00000020069.4	1767	chr1	51015827	51016018	140544	GGATATCACAGACAGGAAAGGAGAGACGGTTTTCCACTATGCTGTGCGAGGAAGCAACCCCTATATCATTGAGGTGGGAGCAGTCTCAAAGCTGGGAGAAGGGGGATTGGAACTTTTCTATGCTGCGAGAGAGAGAGAGAGAGAGAGAGACAGAGAAAGAGAGAGAGAGAGGGGATGATAGCCAAGGGCTGC
chr1:51168889-51169579	0.115747	0.807983	1	BR_S_ROI	Promoter (<=1kb)	1	51169168	51170027	860	2	ENSGALG00000045591.1	ENSGALT00000055928.1	448	chr1	51168889	51169579	152871	CCTTCAGCTGCTCAATCTCTCTCTCTGAGCGCACCTTAATGTGATTCAGCTCTGCATAGACATCCTGGTATTTCCCTGAGGCAAATCTCTTGTCCTGCCAGGGAGGGAGAAGAGTTAGCAACCCTCAAGCTGGTATTCAAGTGTCAAGGTGAGGCCAGTGAGAGAAAGGCCAGCGGGTGAGGGAGGACACAGCCCAAAGCCTGAACCTCAGCCCAAACTGGGCAACGATTTAATGACCCTGTCTGAACCCTGCAGCCACTGTGCTGCCTTCTAGCCCCTCTACTTTGCTGTGAGAGAGACGCAGTGCCCAGCCCTAGCCAGCAGACCCAGGGAAGCACCAACCTTTTGCATCATCTGCAGCTCCTCCCGGAGGCACTGTACCTCCTTCTTCAGGTACTG…
chr1:51181366-51182077	0.33936	0.563476	1	BR_S_ROI	Distal Intergenic	1	51172152	51174975	2824	2	ENSGALG00000034518.2	ENSGALT00000086114.1	-6391	chr1	51181366	51182077	11787	GAAACACAGGCAGAGGAAGTGCTCAGCCCTTTTTCCCAGGCAGAGTATAGAATCATCAAGGACGGAAAAGACCACTGAGGTCGCCCAGTCCGACCACCAACCCATCACCACCATGCCCATTAACCACGTCCCTCAGTGCATCGGTGATATCGCACCCGATTTCCCCACCTTCCCCCTCCATCGGTCTCTGCCACTCACCGCTCCGCGCCGTCTGCCCGACCCACGCACACGTACACCTCGCACTGCGGTGCTACGATGCGGACGGCGTCCCAGGGCCCACCTGGGTCTGCGTTGGTGCCGTGCCCCGCCACCTCTGCGTCATGCTCCTGCGAGGGAGGGGGGGATGCAGCCGTGCCATCACCGCACCGGATATGAAAGCACATTAGGATGAGGGCTGGG…
chr1:51266643-51266831	0.120651	0.848544	1	BR_S_ROI	Promoter (1-2kb)	1	51268021	51286421	18401	1	ENSGALG00000042365.1	ENSGALT00000057326.1	-1190	chr1	51266643	51266831	84566	CTGCAGGAAATGCAGAGCGTGGAGGTCAGGGGCCGGTGGCAGCTCCTCCCGTGGGGGCCAGCCACCCAGCGCGGGGTCTTGCATCATGCTGGAGTGGAGGAGGGGTAGAGCCAGGCTTTTCCTGTTTATGTGACTCACCGACCCTCGAGAAAGGGAAAGGGCTTGGAAAGTGCCTTGCTCTTGGGCAGG
chr1:52051030-52051185	0.57806	0.315937	1	BR_S_ROI	Distal Intergenic	1	52054483	52058197	3715	1	ENSGALG00000012541.5	ENSGALT00000020484.5	-3298	chr1	52051030	52051185	784199	CTGCAGCGTGCAGCGTGCTTGATGGGCACTGTGGATCCTTGAGCTGACAAGTCAACAGATTTCCATGGAATCAGGAGGAGGCAAAGCTGCAAGAATGATAATAACAGGGAAAAGATCCTGCAAACACAGAGATGCCCTGATGCCCTGCTCCTGCAG
chr1:53572983-53573095	0.512831	0.50547	1	BR_S_ROI	Distal Intergenic	1	53594487	53595476	990	2	ENSGALG00000038647.1	ENSGALT00000081441.1	22381	chr1	53572983	53573095	1521798	CTGCAGAGTGCTCGCTGTTGGAGTGATCCTGCCTGCCTGAGGCACGGGGAGGTCACAGAGGCACCGGGGGGTGGGGGGAACACAGCTGGAGAGGCTGCCAAAATGATCTGCAG
chr1:53636263-53636457	0.414022	0.429294	1	BR_S_ROI	Distal Intergenic	1	53642388	53676704	34317	2	ENSGALG00000012638.5	ENSGALT00000020627.5	40247	chr1	53636263	53636457	63168	AAGAGGAATGAAAGAGGATGATCAGAGAGAAATTCTGCCAGAGTGTTCTCTTCACAATGCACGCCAGGGAAGGAATCCCAACAGGAAGAGATCCCACCCCTGCCCAGCCTTCAGAATCCAGCAGAGACACCGCAACTGCAGTTATAATCAGAGAAAAAAGGAGCCATTCATATATACTTGTCTTGTGAGAAGAGA
chr1:54450546-54450962	0.0381841	1	1	BR_S_ROI	Intron (ENSGALT00000073784.1/ENSGALG00000030607.1, intron 2 of 2)	1	54434097	54434375	279	1	ENSGALG00000037187.1	ENSGALT00000081803.1	16449	chr1	54450546	54450962	814089	CTGCAGCGAGGTGGTGGAGCAGTCCTGAAGGCAACAGATGTGCACACTCAATGGGAATCAATGCTAGTTCCCAAACAAACCTCAGACAAACTGCAGAGGAATCTGCAGGTGCTGGCAGGATGAATAACTCCTCCTGAAGTTGCATCTGGAACTGCTATTGCAGACTGAGGTCTGGGGTAAAAATAATACTTATCTGGTCTTGTGCTGTCTGCAAACTTCAAAGCACGCTGCATTATCCCTGCTTTCCAGATGTGAGAACCAAACCACTGAGAACTGGTCCGGAGTTACAGCATTTTTCTACCCTTCTCACAGGGTGAGCCTTGTGCCCCCAGGGACCCTCCCAGCAGCCCTTCCCTGCCCAGGTGCAGCAGGAGCCCATGGGAAGCAGCTTAGGTTTGA…
chr1:55781552-55781868	0.263076	0.651892	1	BR_S_ROI	Distal Intergenic	1	55786716	55800554	13839	1	ENSGALG00000046187.1	ENSGALT00000087175.1	-4848	chr1	55781552	55781868	1330590	GCTGAGCTCTGCTCTGTGTGACAGTGCCAGGGCCCGAGGGAACAGCATGGAGATGTGTCAGGGGAGGGTCAGCTGGAGGTTAGGGACAGCGTCTGCACCAGAGAGCGGTGGGCATGGTATTGAGCTGCAGGAGTTCAAGGTGTATTTGGAAAATGATCTCAGACATAGGGTCTGATTTTTGAGTGGCCCTGTGTGGAACCAGGAGGTGGACTCAGTGGTCCTGGTGGGTCCCTTCCAACTTGGGCTAGTCTATGATTCTATGAACTCTAATGAGTTTGGGATCAGACCTAGAGAAGAGTGCATGCTAGTCTTTAGAA
chr1:56280017-56280371	0.141903	0.794573	1	BR_S_ROI	Distal Intergenic	1	56292882	56362827	69946	1	ENSGALG00000012796.6	ENSGALT00000020879.6	-12511	chr1	56280017	56280371	498149	CTGCAGTCAGCCCATAGCGCTTCATCTCTGTCTCTCCTTCATGGTCACTCTACCCCTTCTCCACGTGGATCCATCCCATGGGATGCTGTCCTTCCCAAACTGATCCTCTGTGGGCTTCCCATAGGCTGCAGCTCTTCTGACAGCGCTCCAACACAGCTCCATACCACAGGGCCCACCCTTCAGGCACTGCTCCACACAGGTCCCCGTGGCTGGCAGCTCCCCCTGGCCTCCGCCCCCACCGCGGGCTGCTCTCCGTGGGCTGCAGCTCCAGCTCTGTGGGAGTATCCACGTGCTTTGGCTCCTTCAGGCTCCGTCCACTGCTGCTTCATGGGTTCCTCCATGACTGCACGTAGAG
chr1:59237885-59238247	-0.107923	0.69736	1	BR_S_ROI	Promoter (<=1kb)	1	59237872	59238879	1008	1	ENSGALG00000045031.1	ENSGALT00000084201.1	13	chr1	59237885	59238247	2957514	AGGCATGGACGTGTCCTGTCTGCCGTGAGGCACGACGGGACGTGGCGTATGCAACACCGTGCAACCATCAGTTCTGCCTCGGCTGCATCCAGCGGTGGGCCATGCTGAAAACCAGCTGCCCGCTCTGCAGGACAGCCATGAGGACCATCAAGGTCTCCGTGTGGGGAGATGAACATCACGTCGAGTGCGTCGTCTCCCCACCCGCAGTGCCGCTCCCTGCCCAATTCCACCACGGCAGCACCACCCGCCCCAGCGGCACTGCGGCACACGCTCCATCCTCTGGGCCGCTGCCGCCACAGCAGAGGGCTGCAGGGCCACAGAGGAGCGTGAGAGTGGGCGGCCTCCTGCCGCAGGAGTGGGCGG
chr1:59241709-59242101	0.0268175	0.938386	1	BR_S_ROI	Promoter (<=1kb)	1	59241726	59242732	1007	1	ENSGALG00000044524.1	ENSGALT00000084484.1	0	chr1	59241709	59242101	3462	GCAGCAGCCAGAAGACCATGGCCGCAGCAGAGGCATGGACGTGTCCTGTCTGCCGTGAGGCACGACGGGACGTGGCGTATGCAACACCGTGCAACCATCAGTTCTGCCTCGGCTGCATCCAGCGGTGGGCCATGCTGAAAACCAGCTGCCCGCTCTGCAGGACAGCCATGAGGACCATCAAGGTCTCCGTGTGGGGAGATGAACATCACGTCGAGTGCGTCGTCTCCCCACCCGCAGTGCCGCTCCCTGCCCAATTCCACCACGGCAGCACCACCCGCCCCAGCGGCACTGCGGCACACGCTCCATCCTCTGGGCCGCTGCCGCCACAGCAGAGGGCTGCAGGGCCACAGAGGAGCGTGAGAGTGGGCGGCCTCCTGCCGCAGGAGTGGGCGG
chr1:59245591-59245872	-0.0738654	0.815513	1	BR_S_ROI	Promoter (<=1kb)	1	59245579	59246586	1008	1	ENSGALG00000044624.1	ENSGALT00000088568.1	12	chr1	59245591	59245872	3490	GAGGCATGGACGTGTCCTGTCTGCCGTGAGGCACGACGGGACGTGGCGTATGCAACACCGTGCAACCATCAGTTCTGCCTCGGCTGCATCCAGCGGTGGGCCATGCTGAAAACCAGCTGCCCGCTCTGCAGGACAGCCATGAGGACCATCAAGGTCTCCGTGTGGGGAGATGAACATCACGTCGAGTGCGTCGTCTCCCCACCCGCAGTGCCGCTCCCTGCCCAATTCCACCACGGCAGCACCACCCGCCCCAGCGGCACTGCGGCACACGCTCCATCCTCT
chr1:59249445-59249808	0.122762	0.645746	1	BR_S_ROI	Promoter (<=1kb)	1	59249433	59250440	1008	1	ENSGALG00000044959.1	ENSGALT00000087052.1	12	chr1	59249445	59249808	3573	GAGGCATGGACGTGTCCTGTCTGCCGTGAGGCACGACGGGACGTGGCGTATGCAACACCGTGCAACCATCAGTTCTGCCTCGGCTGCATCCAGCGGTGGGCCATGCTGAAAACCAGCTGCCCGCTCTGCAGGACAGCCATGAGGACCATCAAGGTCTCCGTGTGGGGAGATGAACATCACGTCGAGTGCGTCGTCTCCCCACCCGCAGTGCCGCTCCCTGCCCAATTCCACCACGGCAGCACCACCCGCCCCAGCGGCACTGCGGCACACGCTCCATCCTCTGGGCCGCTGCCGCCACAGCAGAGGGCTGCAGGGCCACAGAGGAGCGTGAGAGTGGGCGGCCTCCTGCCGCAGGAGTGGGCGG
chr1:59253268-59253666	0.0789979	0.756446	1	BR_S_ROI	Promoter (<=1kb)	1	59253286	59254293	1008	1	ENSGALG00000046239.1	ENSGALT00000085655.1	0	chr1	59253268	59253666	3460	TGCAGCAGCCAGAAGACCATGGCCGCAGCAGAGGCATGGACGTGTCCTGTCTGCCGTGAGGCACGACGGGACGTGGCGTATGCAACACCGTGCAACCATCAGTTCTGCCTCGGCTGCATCCAGCGGTGGGCCATGCTGAAAACCAGCTGCCCGCTCTGCAGGACAGCCATGAGGACCATCAAGGTCTCCGTGTGGGGAGATGAACATCACGTCGAGTGCGTCGTCTCCCCACCCGCAGTGCCGCTCCCTGCCCAATTCCACCACGGCAGCACCACCCGCCCCAGCGGCACTGCGGCACACGCTCCATCCTCTGGGCCGCTGCCGCCACAGCAGAGGGCTGCAGGGCCACAGAGGAGCGTGAGAGTGGGCGGCCTCCTGCCGCAGGAGTGGGCGGCAGCG
chr1:59257124-59257432	0.0108124	1	1	BR_S_ROI	Promoter (<=1kb)	1	59257140	59258147	1008	1	ENSGALG00000045433.1	ENSGALT00000083420.1	0	chr1	59257124	59257432	3458	CAGCAGCCAGAAGACCATGGCCGCAGCAGAGGCATGGACGTGTCCTGTCTGCCGTGAGGCACGACGGGACGTGGCGTATGCAACACCGTGCAACCATCAGTTCTGCCTCGGCTGCATCCAGCGGTGGGCCATGCTGAAAACCAGCTGCCCGCTCTGCAGGACAGCCATGAGGACCATCAAGGTCTCCGTGTGGGGAGATGAACATCACGTCGAGTGCGTCGTCTCCCCACCCGCAGTGCCGCTCCCTGCCCAATTCCACCACGGCAGCACCACCCGCCCCAGCGGCACTGCGGCACACGCTCCATCCTC
chr1:59261001-59261316	-0.013629	1	1	BR_S_ROI	Distal Intergenic	1	59257140	59258147	1008	1	ENSGALG00000045433.1	ENSGALT00000083420.1	3861	chr1	59261001	59261316	3569	CAGCAGAGGCATGGACGTGTCCTGTCTGCCGTGAGGCACGACGGGACGTGGCGTATGCAACACCGTGCAACCATCAGTTCTGCCTCGGCTGCATCCAGCGGTGGGCCATGCTGAAAACCAGCTGCCCGCTCTGCAGGACAGCCATGAGGACCATCAAGGTCTCCGTGTGGGGAGATGAACATCACGTCGAGTGCGTCGTCTCCCCACCCGCAGTGCCGCTCCCTGCCCAATTCCACCACGGCAGCACCACCCGCCCCAGCGGCACTGCGGCACACGCTCCATCCTCTGGGCCGCTGCCGCCACAGCAGAGGGCTGC
chr1:60956930-60957161	-0.115558	0.878851	1	BR_S_ROI	Promoter (<=1kb)	1	60955902	60957527	1626	2	ENSGALG00000032159.1	ENSGALT00000079396.1	366	chr1	60956930	60957161	1695614	CCTCAGCCGCGCTGCGCGTCATGCCCGCCAGGTGCCCGATGCCCACGTCGGAGAGGTGCCGGCAGGAGCGCAGGTTGAGGCTCTTGAGGCGCTGCAGGCCCCAGGCGATGAGCAGCAGCCCGGTGTTGGTGATGTTGCTGCAGCCCCCCAGCTCCAGCACCTCCAGCCCCTTCAGGTACTGGGCGATGCGGCCCAGGCTGCTGTCCGTGATCTGCTTGCAGAGGCTGAGGTT
chr1:61077945-61078198	2.92249	0.00123361	0.891373	BR_S_ROI	Promoter (1-2kb)	1	61076893	61086163	9271	1	ENSGALG00000026214.3	ENSGALT00000044744.3	1052	chr1	61077945	61078198	120784	CTGCAGTGAGATCCCCACGCTGCCCAGCCCTGCTCTAGGCACCACATCCATTTTTACCTTGAAACAGAAAGGACGCGCTGGTGGGGAAGACGGGGGGGGGGGGGGAGATGCTGCTTGGCTGCCGCTCGGCGGCTCCGTGAGCCTGAGCGTGCGCTGGGGATGCACAGGTGGCTGCAGCCGGCACGGCGGCGAGTGGCGGGGAGCTGTCCTGGCAGAGTCACCTCAGCCATGCATCAGGATGACCTTGAACGTTG
chr1:61765587-61765718	-1.49202	0.154493	1	BR_S_ROI	Intron (ENSGALT00000021278.5/ENSGALG00000013034.5, intron 1 of 18)	1	61754954	61846850	91897	1	ENSGALG00000013034.5	ENSGALT00000070397.1	10633	chr1	61765587	61765718	687389	CTGGCAGCAGAGGACATGCAGAAGTACAGTTGCAACAGCGGAGACTGGAACTCTAGCAGCATCTTCTGGGTCCTTTCAGGAGATACTGGGGAGGGGGGGGGGGCTGGTCATGCAGAACCACATCCTGCTGCA
chr1:62768495-62768745	0.23844	0.68344	1	BR_S_ROI	Promoter (2-3kb)	1	62659918	62765595	105678	2	ENSGALG00000028186.3	ENSGALT00000044139.2	-2900	chr1	62768495	62768745	1002777	TTGTGCTGATCCTGAAACATGCTTCTGGGTGTGGTCTTTGCATGGAGAATGAGACACAGAATCGCAGAATTATAGAATCATACAATCACAGAATCGTTTGAGTTGGAAGGGGCCTTTGAAGGTCCAACCCCCCTGCAGTGAACAGGGACACCCACAGGTAGATCAGGTTGCTCAGAACCCCTCCAGCCTAACCTTGAGTGTTCCCAGGGATGGGGCATCCACCACCTCTCTGGGCAACCTGCTCCCACCTC
chr1:63446075-63446875	0.586524	0.170786	1	BR_S_ROI	Intron (ENSGALT00000079741.1/ENSGALG00000036358.1, intron 1 of 3)	1	63383606	63450107	66502	2	ENSGALG00000036358.1	ENSGALT00000079741.1	3232	chr1	63446075	63446875	677330	AGACAGGAGCTCTGAGGCTGACCGCACCCAGGGCACCCTGAGATGATGCCGGGAGCACAGCGTGCTGACTGGCCACCCCGCTGCCCCCTCCCTCAGAAGGCAGAGCAAACACGGACGGCTCCAAAGTGCTACACCCAGGCTGCAAAAACTGAACCCGGTTTTCCCTTTAGTTTGGTAAACTTCTGTCCATGATCTGCATCCCGGAGCAGATCTGCACTCAGTACAGAGACATTTCAGTGCCTGTCGCTGCCAGGCAAACCCCTTCTATTTCAGCCCAATTCACTTTCCCCATCCTGCTCACCATCCCTCTCTCCTTCCCCCTCGCCAAACCCCAGGACACCACACACGAACTGCAGCACTGTCAGGAATAAGACTTCTAACGGCAATCCACATTCCTGA…
chr1:63795169-63795857	0.394454	0.25349	1	BR_S_ROI	Distal Intergenic	1	63808216	63808334	119	2	ENSGALG00000025472.1	ENSGALT00000042385.1	12477	chr1	63795169	63795857	348294	CTGCAGCTGTGATGTTTCTGAGGGCTGGGAGAGTCCTGCTGAGGGGGGCTAGATATCAAAGTGAGGACCACAAAGGGCAGAGTGCTGTGAAGTGAAGGAGCACAAGTGGCACCCAGTGTCTGGCTGCTGCTTGGTGGTGGTATGGAGCAGGGCAGAGGCTGGCACTGTTGCCACGCTGGGGCTGCGGCAGGGCCTGGCAGGCTGTGAGCAGTGTGCTGTTGGGCTCGGGGGGTGTCTTCCTTGGGGTGCTTGGCTGGCCAGGGCCCCATGGGTGCTGCTGCCTGCATGTCTTCTGGTTCTGCTGCTTGCAGGCTCCTCTCTGGCCCAGCACCTGCTCCCTGCCTAGGCTGGGCAGCTGGACCGCTCCTTTGGGGACTCTCATTCAGAGCCTCCTGCAGG…
chr1:67152344-67152635	-0.186067	0.87174	1	BR_S_ROI	Distal Intergenic	1	67167377	67170581	3205	2	ENSGALG00000013273.2	ENSGALT00000021682.2	17946	chr1	67152344	67152635	3356487	CCGCTCCCCATAGCCCACCACAACTGGTGGAAGCATGGAGGCAGCATTAGACACCCGCTGCCCCGTGTGCCTGGACAACTGGGACAGCGCGGCATACGCCATGCCGTGCTGCCACCAGTTCTGCTTCCCCTGCATCCAGCGGTGGACTAGCACCAGGCCCCAGTGTCCGCTTTGCAAACAGGGTGTGCAGTCCATCATCCACACCGTGCGAGCGGACAACGACTACCAGGAGCTGGTCCTCAGACCAGCAGCCGCGGCATCCGTTGCCACACCGAGCCCCGCAGGCTCCCAG
chr1:67320701-67320986	0.220899	0.749464	1	BR_S_ROI	Distal Intergenic	1	67241669	67263388	21720	2	ENSGALG00000030943.1	ENSGALT00000063299.1	-57313	chr1	67320701	67320986	168066	TCTCCCGCTCCCCATAGCCCACCACAACTGGTGGAAGCATGGAGGCAGCATTAGAAACCCGCTGCCCCGTGTGCCTGGACAACTGGGACAGCGCGGCATACGCCATGCCGTGCTGCCACCAGTTCTGCTTCCCCTGCATCCAGCGGTGGACTAGCACCAGGCCCCAGTGTCCGCTTTGCAAACAAAGTGTGCAGTCCATCATCCACACCGTGCGAGCGGACAACGACTACCAGGAGCTGGTCCTCAGACCAGCAGCCGCGGCATCCGTTGCCTCACTGAGCACCGC
chr1:67714152-67714573	-0.251576	0.613394	1	BR_S_ROI	Intron (ENSGALT00000062910.1/ENSGALG00000043301.1, intron 4 of 5)	1	67712621	67740455	27835	2	ENSGALG00000043301.1	ENSGALT00000062910.1	25882	chr1	67714152	67714573	393166	TGCAGTGCTACTAGTTGAGACCAGAGAATGTAGACTCAGGTACTTCTCAGTAGATGATACACAGCAAGTGAGCTTCACAGTCACTGCATAGAGCAGACATTTTACACAGGCCTTTCTCTGTCTACACAGAAAGCATCAAGTGCAGAATCCTGGTCCTGTTCCATCTGCAGTCCTGGCACGAAGAGACACACACAAGGAGGCCCCTCTGGGACCTCACGTGCTCCTGGGCTTTGCTTTGAAGCACTCACAGGGACACATTCCCCGCTGTCCCCTCAGCTGCCAGGCCTCTGCCTGTTTCGCTGTCCCTGCAGGAGTACCAGCAAACCAACAGGAAGACAAGGCAAGCCACAGCCCTTTCCAGGCTGGCCTGCAGCAAGCCTGCTGCAGGATTAGCTGTCT…
chr1:67751576-67751808	0.584558	0.260056	1	BR_S_ROI	Intron (ENSGALT00000022784.5/ENSGALG00000014071.5, intron 48 of 48)	1	67712621	67740455	27835	2	ENSGALG00000043301.1	ENSGALT00000062910.1	-11121	chr1	67751576	67751808	37003	TGGCACTGTGCCACAGCGTCTCGTTCCCAACCCAAAGGGCACAGAAGTGCCCTGCTTTTAGAGAAGCAGCTTTCTGCCCAAGGGCTGCAGGCATTCAGCAGGAGGCAGCTCTGCCTCTGCACAAAAACCAGCTGCTTGCCACAGTAGGGGGTGGCCACGGGGACTTGGGCAGAAGCAGCAGCATCTGCACTGCCAGGAGCTGCTGAACCACTGTGCTCTTCTCCCAGCGGGTG
chr1:68395306-68395951	0.571666	0.234341	1	BR_S_ROI	Promoter (1-2kb)	1	68393868	68394452	585	1	ENSGALG00000019262.4	ENSGALT00000030515.4	1438	chr1	68395306	68395951	643498	CTGCAGGAGGCTCTGAATAAGAACCCCCAGAAGAGCAGCCCAAATGGCCAGCCCACACAGGGAGTGGCTGCTGGGCCAGCAAGGGGCCTGCAGGCAGCAGAGCCACAAGGCACACAGGCAGCAGCGCCCATGGGGCCCCCGCCAGCCAAGAGCCCTACGAATGACACCCTCCGAGCCCAAGGAGGCAATGTTCACATCCTACCAGGCCCTGCTGCAGCAACAGCACCGGAACACTGCCAGGCTCTGCCTTGCTCCATGCTGCCACCAAGCAGCAGCCAGACGCTGGTTGCCACTTGTGTTCCTCCATCACAGGGCACCCTGCCATTCCTGCTCCCCTCTTTCACACCTGGCTGTCCTCAGCAGGAGCTTCTGCAGCCCCCAGAAACACCACAGCTGCAG…
chr1:69154053-69154326	-0.558785	0.309856	1	BR_S_ROI	Promoter (<=1kb)	1	69153107	69171228	18122	1	ENSGALG00000014194.6	ENSGALT00000085921.1	946	chr1	69154053	69154326	758102	AACATAGAGTCAAAGAATGTTTTGGGTTCAAAGGGACCTAAAGCCCACCCAGCCCAAACCCCACGCTGCAGGCAGGGCTGCCACTCACCAGCTCAGCTGCCCAGGGCCCCCTCCAGCCTGGCCTTGCTTTCTTTCACGTGTGGGGGCACCACAGCTTCTCTGGGCAGCTGTGCCAGGGCCTCACCATTAGGTTTTATTCGTCTGCAGTGTGTACTGCCATACAACACTGTGTGGTTGCAGAGCATTTCACGTTGTGTAACTTAATTCTGATGTG
chr1:69867555-69867718	0.00889871	1	1	BR_S_ROI	Distal Intergenic	1	69904874	69982240	77367	1	ENSGALG00000019261.3	ENSGALT00000022983.4	-37156	chr1	69867555	69867718	713229	GCAGCCCCGTGCAGCCCCGCACTGCCCAACGTGCACCTGCAGCCAGCACCAGGCAGCCCCGCACTGCCCAACGTGCACCTGCAGCCAGCGCCGGGCAGATGCAGGCCATGGGATGGGCCCGTAGTGCGGGACCCATTGCAGGCAGTGCCACAGCCGCCCCTCCT
chr1:69871314-69871523	0.0395625	1	1	BR_S_ROI	Distal Intergenic	1	69904874	69982240	77367	1	ENSGALG00000019261.3	ENSGALT00000022983.4	-33351	chr1	69871314	69871523	3596	TGGCTCCTGCTTTGCAATGGCCATGAGGGCAGCAGCCATGATGATGCCACCAGGCTGGCAGCCCCGTGCAGCCCCGCACTGCCCAACGTGCACCTGCAGCCAGCACCAGGCAGCCCCGCACTGCCCAACGTGCACCTGCAGCCAGCGCCGGGCAGATGCAGGACATGGGATGGGCCCGTAGTGCGGGACCCATTGCAGGCAGTGCCACAG
chr1:69875130-69875371	0.164592	0.712624	1	BR_S_ROI	Distal Intergenic	1	69904874	69982240	77367	1	ENSGALG00000019261.3	ENSGALT00000022983.4	-29503	chr1	69875130	69875371	3607	TGGCTCCTGCTTTGCAATGGCCATGAGGGCAGCAGCCATGATGATGCCACCAGGCTGGCAGCCCCGTGCAGCCCCGCACTGCCCAACGTGCACCTGCAGCCAGCACCAGGCAGCCCCGCACTGCCCAACGTGCACCTGCAGCCAGCGCCGGGCAGATGCAGGACATGGGATGGGCCCGTAGTGCGGGACCCATTGCAGGCAGTGCCACAGCCGCCCCTCCTTACTCGTTCCTAGTTTGTTGC
chr1:69878946-69879166	0.351051	0.336279	1	BR_S_ROI	Distal Intergenic	1	69904874	69982240	77367	1	ENSGALG00000019261.3	ENSGALT00000022983.4	-25708	chr1	69878946	69879166	3575	TGGCTCCTGCTTTGCAATGGCCATGAGGGCAGCAGCCATGATGATGCCACCAGGCTGGCAGCCCCGTGCAGCCCCGCACTGCCCAACGTGCACCTGCAGCCAGCACCAGGCAGCCCCGCACTGCCCAACGTGCACCTGCAGCCAGCGCCGGGCAGATGCAGGACATGGGATGGGCCCGTAGTGCGGGACCCATTGCAGGCAGTGCCACAGCCGCCCCTCCT
chr1:69882730-69882979	0.106943	0.812871	1	BR_S_ROI	Distal Intergenic	1	69904874	69982240	77367	1	ENSGALG00000019261.3	ENSGALT00000022983.4	-21895	chr1	69882730	69882979	3564	CTGCAGGCTCCCTGGGACGCCCTGACTTTCCTTGGCTCCTGCTTTGCAATGGCCATGAGGGCAGCAGCCATGATGATGCCACCAGGCTGGCAGCCCCGTGCAGCCCCGCACTGCCCAACGTGCACCTGCAGCCAGCACCAGGCAGCCCCGCACTGCCCAACGTGCACCTGCAGCCAGCGCCGGGCAGATGCAGGACATGGGATGGGCCCGTAGTGCGGGACCCATTGCAGGCAGTGCCACAGCCGCCCCT
chr1:69886578-69886817	0.109585	0.7951	1	BR_S_ROI	Distal Intergenic	1	69904874	69982240	77367	1	ENSGALG00000019261.3	ENSGALT00000022983.4	-18057	chr1	69886578	69886817	3599	TGGCTCCTGCTTTGCAATGGCCATGAGGGCAGCAGCCATGATGATGCCACCAGGCTGGCAGCCCCGTGCAGCCCCGCACTGCCCAACGTGCACCTGCAGCCAGCACCAGGCAGCCCCGCACTGCCCAACGTGCACCTGCAGCCAGCGCCGGGCAGATGCAGGACATGGGATGGGCCCGTAGTGCGGGACCCATTGCAGGCAGTGCCACAGCCTCCCCTCCTTACTCGTTCCTAGTTTGTT
chr1:70104020-70104186	0.0849608	1	1	BR_S_ROI	Distal Intergenic	1	69997325	70038449	41125	2	ENSGALG00000014218.5	ENSGALT00000068637.1	-65571	chr1	70104020	70104186	217203	AGCTCATCTGTGCTTTGGGTCAAGGGAGCATTACTGGGGGGCTGCCTGAAGATGGCCTCCACCACCTCCACTCCCCTGTGAATTTCTGCCTGCAGAAAAATCCAGCCAAGTTTCTCCAGCACTGCCTGGCACTGGGTCCCTTCTGCACTGCAAACAGTGGCAGTGTG
chr1:70948037-70948467	0.301566	0.564153	1	BR_S_ROI	Distal Intergenic	1	70844240	70935921	91682	2	ENSGALG00000036255.1	ENSGALT00000050637.1	-12116	chr1	70948037	70948467	843851	CTGCAGCAGCAGGTGTGGGAGGTGGGTCTTGTGGCAGGATACGTGAGTGTTTCTTTTGTTCCTTTTGTCTTCGCTTAGGAGACCAGCTCTCCTACGGACAGTCCCTGAGACCTGCAGTTTGAACATGGTCTCTACCAGGCAGCGGGCTTGCACCAGGAAGGCTGTGGCGACCCAGACAGAGGGCCTGCCCAGAAATGTGGCCATGCAGGTCTCTGGCTGCAGGGAGTGCCAGAGCCTGCTGCTGCCGAGGGAGGATGGGAAGGATGCCACCTGTGTGAGGTGCAAGCAGGTAGATGAGCTGCTCAGCCTGGTGGTAGAGCTCAGGGAGGAGGTGGAGAGATTAAGAACTATCAGAGAGTGCGAGCGGGAGATTGACTGGTGGAGTGACTCTCTGAGAGA…
chr1:71924527-71924766	0.437147	0.475013	1	BR_S_ROI	Intron (ENSGALT00000050822.1/ENSGALG00000040393.1, intron 2 of 3)	1	71899409	71960632	61224	1	ENSGALG00000040393.1	ENSGALT00000068215.1	25118	chr1	71924527	71924766	976060	TGCAGAGGTAGTTCCACCAGTGCTGAGCAGAGGGGAAGGATCATCTCCTGTCTGCTGGCTGCTCTTTCAAATGCAGCCTAGGGTACTGTTGGCTTTATTTGCTGCAGTGTTTAACTTGTTTGCAGGGACCTCCATATCTGTCCTTCCCCTTCTGTCTTTCAGTCAGTTGGCCCCCAGCGTGTACTGGTACATGGGCTGATTCCTCACAAGGTACAGAATGTCATATTTCCCAGTGCTGAA
chr1:72089556-72090134	-0.469536	0.456079	1	BR_S_ROI	Distal Intergenic	1	72070708	72072923	2216	2	ENSGALG00000045619.1	ENSGALT00000089058.1	-16633	chr1	72089556	72090134	164790	CTGCAGCAGGAATGGGGATGTTATGCCCTGAGACAGACATATTCATTCAGGGTCCCTGTTCTTGTCCTTTTTGTACTGAACTGCAAAAATGACAGCTATGCCTGCTCATAAAGACAGCTGATAAATGCAGGTAGGGAAAAATGCTCCTTTTTTTTTTAATAAATGAGCCATGAAACACATGGTGACTATCTTTCGAGTAACGGAATGTGCGTAGGTACAGCCACTTTGCCTGCTGTACTGCTTTGACCCACATTGGAGGAAACTATGTACAGTGGGCTCATTGATATCATTTTGTCAGCACAGCCCAGTCCTGAGGCAGCTTCTCTGCTGATGACACATCCATGGTGGTGACAGATTGAGGCAGAGGCAGGTGGGGTTCTGCGCCTGGCCCTGCCTGTG…
chr1:74000424-74000642	0.169811	0.759622	1	BR_S_ROI	Intron (ENSGALT00000044680.2/ENSGALG00000027299.2, intron 1 of 1)	1	73984538	74054787	70250	1	ENSGALG00000027299.2	ENSGALT00000044680.2	15886	chr1	74000424	74000642	1910290	CAGAATCTGTCACACGGGTTGGAGTAGCCACAGGGTCCATCATGAGGGCTGGAGTAGAGACAGAGTTCATTGCAGGAGTTGGAGAAACTGCAGAGTCGTCGCAAGAGGCAGAGGAATTGCAAGGTCCCTTGCAGGAGTTAGAGCAACCACAGGGCTCATTACAGGAGCTGGAGCAACCAAAGGGCTCAGTTGGCACAGGATGGGCCCCAACATGCTGCA
chr1:75917894-75918113	0.377203	0.642288	1	BR_S_ROI	Promoter (<=1kb)	1	75915831	75918614	2784	2	ENSGALG00000027772.2	ENSGALT00000044516.2	501	chr1	75917894	75918113	1917252	TCTTGGCCTTCCTTGTCCCACTCTCACCTTTATCCTTAACCTTCTGAAAAGTGGGACGGTGAGATGGGTGGTCTGCAGTAGGGCTAGTGGCAGAGTCTGGGGTATACTGAATGAGTGTCCCAGAGCTGGAAGAAGCTGGAGAGGCATCTAAGGAGAAAAGACAGCTAGAGTGAGCAGTCACACCAGATAAAAACTTCGACGTGCAGCTTCTGGAAATAAT
chr1:75990973-75991192	0.339276	0.55093	1	BR_S_ROI	Distal Intergenic	1	75972581	75982809	10229	2	ENSGALG00000027471.3	ENSGALT00000044632.3	-8164	chr1	75990973	75991192	72860	AGAAACTCCACTCTGACATGAAGCCCTCTCCTGTGCTTACCCCTCTGGCTCCTGCTGTCTGCCTCTCCAACCATCTCCCTCACCCCTCATCTGGCATTGTGCTGCACCAGCTGTGGTTTCCAGCCACTCTGACCTAGTTCTTCCCCCTGCAGGACTATTCTATCCTCACAGTGCCAGCTGCAAGAGAGCCAGAACTGAGGTACTTGCTTCTGCCATCCTT
chr1:76456768-76456919	-0.35006	0.380268	1	BR_S_ROI	Promoter (1-2kb)	1	76458738	76463186	4449	1	ENSGALG00000040898.2	ENSGALT00000077371.1	-1819	chr1	76456768	76456919	465576	CTGCAGGGGTTCTGAACCAACGAGTCTCCCCCTGGGGAAGCAATGTTCCCTCTGCAGAGAGTGGATGGAGTGATTGGGAAGCAGCCTTTGAAGAGCAGAAGGAAGCCAAGTCAATCCTTATTTTTTTTTCCACATGGCACCTGCGCAGCTGC
chr1:76463048-76463223	-0.236404	0.481036	1	BR_S_ROI	Exon (ENSGALT00000077371.1/ENSGALG00000040898.2, exon 3 of 3)	1	76459911	76463188	3278	1	ENSGALG00000040898.2	ENSGALT00000082792.1	3137	chr1	76463048	76463223	6129	AGGAAGCTCTTCTTTAACGTCCGTTGTTGCCTTCGTCCTCCCAGCGGCTTCTCCTGCAAGAAGATGTGGATGAAGATCAAGTGAGCACCAGGCTGCCGCCATATGTGCAGGAACACCTGCAGAATAAAAAGTCCTGTTCACCAGAGATGTACCGCTCCTCTTTGCACCCCGGGAAG
chr1:76463835-76463973	-0.00900469	1	1	BR_S_ROI	Distal Intergenic	1	76459911	76463188	3278	1	ENSGALG00000040898.2	ENSGALT00000082792.1	3924	chr1	76463835	76463973	612	GGGGGGGTGGTTAGGAACCTGGCACCCGGCACCCCATCACCCCGCACACAGGAGGAGGGGTGCCGGGAGTGCTTTTGTCCTCTACCTAGCACCCAGCCTCAGCCACAAACGCTGGAGACGCAAGGACAGGGCTCACATC
chr1:76658433-76658569	-0.025137	0.932889	1	BR_S_ROI	Distal Intergenic	1	76641354	76652029	10676	1	ENSGALG00000014362.5	ENSGALT00000037176.2	17079	chr1	76658433	76658569	194460	GCAGGGAATGCATCCAGCTCTGGACCGCCAACGCGTCCAGCTGCCCCCTGTGCCGCCAGTTCATCGGCACCCTGCTGCGCCTCGGCTGGCGCCCCTCGGGTCGCGCCCCGACCCGCCGGCCCCGGGGAAGGCTGCAG
chr1:76957466-76957704	-0.401924	0.54712	1	BR_S_ROI	Promoter (1-2kb)	1	76955868	76956800	933	1	ENSGALG00000014442.6	ENSGALT00000089752.1	1598	chr1	76957466	76957704	298897	GGAGTGGCAGCTGTTGTCAGGCTCATGAGCAGCAAATCTCTGCAAGTATCAGCCCTCTGCCAGGAGCTGCATTAGCTCCCTCTGAAAGTGCTGAATGCTGCAGGGCGGGAGCCTACCCTGGATGATGAGTGGTAGGGTAGATAGGCAGTTCACTACCACCAAAACCGCGGGGTCCTTCCTTTTTTTTTCATCACTACTGAGGCTGAGAGCTGCATCAGAGATACTGCATTGCTCCCTGC
chr1:77232662-77232826	0.622361	0.180147	1	BR_S_ROI	Exon (ENSGALT00000023388.5/ENSGALG00000022926.4, exon 4 of 4)	1	77229605	77233181	3577	1	ENSGALG00000022926.4	ENSGALT00000023388.5	3057	chr1	77232662	77232826	274958	CAGCATGCCGCGATCGCCGCCTCTCGCTCGGCAGCAGAGAGGAGGAGAGCACCAACCGGCCACGGTGCTGCTCTCTGGCTGGCAGTGAGGCCTGGCATCTGCAGGATGAGGAACAGGCACCGCGTGAAAGGACCCCTGAGGCCTGTGAGGCACAGCCCCTCCAGG
chr1:77233839-77234105	-0.0867843	0.912987	1	BR_S_ROI	Distal Intergenic	1	77229605	77233181	3577	1	ENSGALG00000022926.4	ENSGALT00000023388.5	4234	chr1	77233839	77234105	1013	AGAGAGACTGGCAGGTATGTTGTCTTTCACCAGCCAAGCACTCCACCACACGACGGAAGCTTCTGAACTGTAACAGGTCGATGTGTGTCCTGCAGGGGTTCTCATAAACATGCCTTAACCTCTTCAGCGCCTTTCCGTCAGAGGGCCGAGGTCCCCCGGCCTGAAGGAAGGGTCAGGTTAGCCGTGGCCTGGTGGATGTCCGGACGCAGAACCGCAGCAGGCCATGTCAGGGCTCTGCTGGCTGCACGGGCCCAGCCCGGGGTTGGT
chr1:77824272-77824475	-0.124135	0.713109	1	BR_S_ROI	Distal Intergenic	1	77815472	77816407	936	2	ENSGALG00000030506.1	ENSGALT00000081605.1	-7865	chr1	77824272	77824475	590167	GCCGTCATCCTCCCTACGGCTTCTCCTGTAAGAAGATGTGGAAGAAGAGAAACTGAGCACAAAGCTGCCACCATATGTGCAAAAACCCCTGCAGAATAAAAAGTCCTGCTCAGCAGAGTTGTCCCGCTCCTCTTTGCACCCCGGGAAGCAGGCTGGAGGGGATTGGGCTCTGGGTGTTGCACCCCACCTGAGCGAGAACGTATG
chr1:77838397-77838544	-0.0259532	1	1	BR_S_ROI	Distal Intergenic	1	77815472	77816407	936	2	ENSGALG00000030506.1	ENSGALT00000081605.1	-21990	chr1	77838397	77838544	13922	GGGGCGCGACCCGAGGGGCGCCAGCCGAGGCGCAGCAGGGTGCCGATGAACTGGCGGCACAGGGGGCAGCTGGACGCGTTGGCGGTCCAGAGCTGGATGCATTCCCTGCAGAAGATGTGCCTGCAGGGGAGAGCGCGCACGGCGTCGG
chr1:78445374-78445605	-0.00471835	1	1	BR_S_ROI	Distal Intergenic	1	78454653	78455786	1134	1	ENSGALG00000039529.2	ENSGALT00000064042.1	-9048	chr1	78445374	78445605	606830	TGCAGGGCTGGGGGCTGCCCTTGGGAACGACATACGTTCTCGCTCAGGTGGGGTGCAACACCCAGAGCCCAATCCCCTCCAGCCTGCTTCCCGGGGTGCAAAGAGGAGCGGGACAACTCTGCTGAGCAGGACTTTTTATTCTGCAGGGGTTTTTGCACATATGGTGGCAGCTTTGTGCTCAGTTTCTCTTCTTCCACATCTTCTTACAGGAGAAGCCGTAGGGAGGATGACG
chr1:78458997-78459131	-0.248316	0.347007	1	BR_S_ROI	Distal Intergenic	1	78454653	78455786	1134	1	ENSGALG00000039529.2	ENSGALT00000064042.1	4344	chr1	78458997	78459131	13392	CAGGGAATGCATCCAGCTCTGGACCGCCAACGCGTCCAGCTGCCCCCTGTGCCGCCAGTTCATCGGCACCCTGCTGCGCCTCGGCTGGCGCCCCTCGGGTCGCGCCCCGACCCGCCGGCCCCGGGGAAGGCTGCA
chr1:78972368-78972542	0.291214	0.752397	1	BR_S_ROI	Intron (ENSGALT00000071598.1/ENSGALG00000035228.1, intron 2 of 17)	1	78962706	79001440	38735	1	ENSGALG00000035228.1	ENSGALT00000071804.1	9662	chr1	78972368	78972542	513237	GCACAAGAAAGAGGTGGAGCTGTTGGAGAGGGTCCAGAAGAGGACATGAAGATGATCAGAGGGCTGCAGCACCTCTTCTGTGAAGAAAGACAGAGGAAGCTGGGCTTGTTCAGCCTGGAGAAGAAGAGATTCCAAGGAGACCTTATGGTCTTTTTGATAGTTAAAGCGGGCCTGC
chr1:79916381-79916639	-0.695481	0.213444	1	BR_S_ROI	Intron (ENSGALT00000077174.1/ENSGALG00000033186.1, intron 1 of 3)	1	79909273	79920291	11019	1	ENSGALG00000033186.1	ENSGALT00000077174.1	7108	chr1	79916381	79916639	943839	CTGCAGTTAGCACAGCTGGTGTCCTTGGTAGCTCTGGGCTCCGTGACATGGGTGTGCTGAAATCGGTCTGCTTGACGTGTGTGCTTACGTGACTCCAGTGTACCCTGTGCTCTTGCAGCTGGAGTGCTGTGGGTACGTGAGTTGTATCAGAGCAGGATGGGACGCCCCTGACTTCTTCTGAAAGACTGCAGTTAGTCACCGAGGAGTCAGATGACACCTCAGCGTGTGACTAGCCCTCATGCAGGGCCAGTGCCAGTGG
chr1:80652693-80653208	0.171599	0.817495	1	BR_S_ROI	Distal Intergenic	1	80638660	80648642	9983	2	ENSGALG00000015075.5	ENSGALT00000024318.5	-4051	chr1	80652693	80653208	736054	GCCTCTGGTTCAGGGTAGCCAGTCTGTATGACCGAGGCTTGCAGCCCCTGAACGCTGGACCAGCCCCAGTCCCACTTAAGGGAGCGTATAAACAGGAGGGGGAATGGCTGTTTACGAGGGTGGATAGTGATAGGACAAGGGGGAATGGTTTTAAACTGAGACAGGAGAGGTTTAGGTTGGATATTAGGAAGAAGTTTTTCACACAGAGGGTGGTGGTGATGCACTGGAACAGGTTGCCCAAGGAGGTTGTGGATGCCCCATCCCTGGAGGCATTCAAGGCCAGGCTGGATGTGGCTGTGGGCAGCCTGGTCTGGTGGTTGGCGCCCCTGCACATAGCAGGGGGGTTGAAACTCGATGGTCATTGTGGTCCTTTTCAACCCAGGCCATTCTATGATTCTA…
chr1:81446304-81446515	-0.485114	0.42138	1	BR_S_ROI	Distal Intergenic	1	81753636	81753779	144	2	ENSGALG00000028743.1	ENSGALT00000045096.1	307264	chr1	81446304	81446515	793096	GCCTCAGGAAACTGTGACTCAGTAGCTGGGAACAAGTGGGCGAGTGACACAATATGCACCTAAAGCCCAGGAGCACAGAACACCGTGGGCTCTTGCTGCAGTATCTGCAAATCTCTGTGCCCAGCAGTGGGTTCGCTGCCTACCAGTGCCCTGCCTGTGGCCCACCTTCCTTCATGCCCTACAGTCCTCCAGGGTGGCTTATGGAAGATGCC
chr1:82016660-82016772	-0.177938	0.812609	1	BR_S_ROI	Intron (ENSGALT00000070123.1/ENSGALG00000040620.2, intron 1 of 6)	1	82082000	82235517	153518	1	ENSGALG00000040620.2	ENSGALT00000050651.1	-65228	chr1	82016660	82016772	570145	CTGCAGAATACTGCATTAGGGATAGGGTGTAACAGTGGGGGGGGGGGGAAAGCAAGCCCCAAAGAAACTGGTCTGTGCTATCACACCCATTGGAAATGGGTGGCTTGCTGCAG
chr1:82018213-82018375	-0.117918	0.926443	1	BR_S_ROI	Intron (ENSGALT00000070123.1/ENSGALG00000040620.2, intron 1 of 6)	1	82082000	82235517	153518	1	ENSGALG00000040620.2	ENSGALT00000050651.1	-63625	chr1	82018213	82018375	1441	TCTGTGGGTCTGCACTTCAATCCCCTACAAAGTATGGAATGACTGAGGGCTCAAAGGAGGCTTCCCACTGCACAGCGTCAGCTCTTCCACTGCAGTAAGGGCCCAGAGCAGCATGGGGGCACATAGTGCCAGCAGTCCCGATGTCAGCAGTGCCAGCAGCACA
chr1:83654744-83654864	0.202378	0.856457	1	BR_S_ROI	Promoter (2-3kb)	1	83652332	83662208	9877	1	ENSGALG00000015218.6	ENSGALT00000024560.6	2412	chr1	83654744	83654864	1636369	TTTGATGAATGTACCATTATTTGCACAACCACTAATGTACAGAAGCACCGCCAGGTGGAGGGGGGGGGAGGGCTGCTGATGGGGCCTGTCCTGCTTATCAGGCACAAACCTGCGTCAAGCT
chr1:85228070-85228388	-0.510033	0.402629	1	BR_S_ROI	Intron (ENSGALT00000036908.3/ENSGALG00000015322.5, intron 7 of 19)	1	85206633	85256216	49584	2	ENSGALG00000015322.5	ENSGALT00000080998.1	27828	chr1	85228070	85228388	1573206	CTGCAGACCAGATTCCTACTTATCCTGGATTCACTCCACATGAAAAGCATCCCCAGATATGGCAGCATGTACATGTGGTCCTGCCAGCTGTCAGCACACTGCATTGCTCAGCCTGGGTCCAAACGTCTTTTTTTTTTTTTATGAGGGCCAGAAAATTCTCCAGACCTGCAGGGTTCTCTGGCTGATGATGTAGCAAAAAAAAAAAAAAAAAAAAAAAAAGCCCTCTTCATAAATGCTGTAAGGGCAGGAACATATCAGGGCACTACTGGCGGGCCAAGCAGATGGCATGATGAATGTACTTACTGATGCGGAAGCTGCA
chr1:87175041-87175334	0.653342	0.179264	1	BR_S_ROI	Distal Intergenic	1	87305099	87349328	44230	1	ENSGALG00000015353.6	ENSGALT00000024777.6	-129765	chr1	87175041	87175334	1946653	CTGCAGGATTGTGCCCTCTGTGAGCTCCTGATGTTCTGGACTAGCAGACACTGTGCTCCCGGTACAGAAGCTGGGGCTGGGTCTATTGACCAGCTGCTGTGTCTACAGTTACCAAAATCTGAGTGAGATCTCAGATTAACATCTGGTAGGAAACTCCTTTGCCATGCTGACTACTTGGAAATTTATTTCCTCCCAAAGCAAACACCTCTCTCCTTCAGATAGATGGCTGCAGGTCTCGGTGTGAATGCCCTAGGAACTACTGACATGGGAACCTCCTCTCACAGGTGCGTGTCA
chr1:87182180-87182420	-0.151151	0.907402	1	BR_S_ROI	Distal Intergenic	1	87305099	87349328	44230	1	ENSGALG00000015353.6	ENSGALT00000024777.6	-122679	chr1	87182180	87182420	6846	CTTTCCATGGGTGTTGGCCTCCAGGCCCCATCTACCACCACACTACAGGCCTCTCCATGGCTGCACATGGAGATGTGCCCTGCATGGTGCCCATGGGCTGCAGGGGGACAGCCTGCTCCACCGTGGGCCTCTCCTGGGCTGCGGTCCCTTTCTTGAATCTGCTTTCCCAAAAACGCCCGGTGTGCTCATGGCTCTGACATTGGGCAGCTGATGGGCTCTCCGCATACAGACCTGCCCTGCA
chr1:87366921-87367271	-0.188955	0.736073	1	BR_S_ROI	Downstream (2-3kb)	1	87369660	87423312	53653	2	ENSGALG00000041677.2	ENSGALT00000071004.1	56041	chr1	87366921	87367271	184501	TCCTCGGCAGGCACGAAGAAGGTCGTCCACCAGCTCCTCCACCAGCTGGCACTTGCCGGCCGCGTGTGGCGCTGGCCACTGGGTGCTGTCGGCCCAAACTCTGTCTACGTCGCGTGTCTCGTCCAAGTCACTGTCCTCTTCCTCTTCCTCGTCCTCCTCCTCGTCCTCCTCCTCGCTGCTGGAACTTTGCTGGTCGCTGCCGCCAGCGGCCAGCGTACGTTGCGCTATCTTGCGGAAGAGGAGCGTAAGGAAGACGGCAAGGGTCGCAGCACAGACCCCAAACTTGCTTCTGCTCCCTGGCAAATAGTTGGTTTTCCTGACGCAGCACAGGAAGCCAGAGAACAGGATAAG
chr1:87368560-87368971	-0.156501	0.376363	1	BR_S_ROI	Downstream (<1kb)	1	87369660	87423312	53653	2	ENSGALG00000041677.2	ENSGALT00000071004.1	54341	chr1	87368560	87368971	1289	AGCAGCAAACCCTACACAAGTTTGGGGTTGTCTGGGGGTTTATTCTTACCGCAGTCACAGTCCTCCAACTGATGTCTCTGGGTTTCCCAGAGCTCATCATCCACCTTGAAGACAGTGGTGGGGAAGGCATTAAATGTCTCTGCAGCCACTTCTGCTCCACGTGGTGGAGCAGGCTGTCCCCCTGCAGCCCGTGGGCACTGCGCAGGGCAGACCTCCGTGCACAGCCAGGAAGGAGCCCACGGTGCAGCAGTGGACGAGGCCTGGAGGAGGCCAAAGCACATGGAGCAGCCCTGGGCTGGAGCTGCAGCCCACAGAGAGCAGCCCGCGGTGGGGGCGGAGGCCAGGGGGAGCTGCCAGCCACGGGGACCTGTGTGGAGCAGTGCCTGACAGATACACCTC…
chr1:87371955-87372366	-0.203491	0.223524	1	BR_S_ROI	Intron (ENSGALT00000071004.1/ENSGALG00000041677.2, intron 2 of 2)	1	87369660	87423312	53653	2	ENSGALG00000041677.2	ENSGALT00000071004.1	50946	chr1	87371955	87372366	2984	TTGTCTGGGGGTTTATTCTTACCGCAGTCACAGTCCTCCAACTGATGTCTCTGGGTTTCCCAGAGCTCATCATCCACCTTGAAGACAGTGGTGGGGAAGGCATTAAATGTCTCTGCAGCCACTTCTGCTCCACGTGGTGGAGCAGGCTGTCCCCCTGCAGCCCGTGGGCACTGCGCAGGGCAGACCTCCGTGCACAGCCAGGAAGGAGCCCACGGTGCAGCAGTGGACGAGGCCTGGAGGAGGCCAAAGCACATGGAGCAGCCCTGGGCTGGAGCTGCAGCCCACAGAGAGCAGCCCGCGGTGGGGGCGGAGGCCAGGGGGAGCTGCCAGCCACGGGGACCTGTGTGGAGCAGTGCCTGACAGATACACCTCACGCTTCAAAGCCGTGCTGGGGCAGGG…
chr1:87375323-87375736	-0.1547	0.359539	1	BR_S_ROI	Intron (ENSGALT00000071004.1/ENSGALG00000041677.2, intron 2 of 2)	1	87369660	87423312	53653	2	ENSGALG00000041677.2	ENSGALT00000071004.1	47576	chr1	87375323	87375736	2957	TTGTCTGGGGGTTTATTCTTACCGCAGTCACAGTCCTCCAACTGATGTCTCTGGGTTTCCCAGAGCTCATCATCCACCTTGAAGACAGTGGTGGGGAAGGCATTAAATGTCTCTGCAGCCACTTCTGCTCCACGTGGTGGAGCAGGCTGTCCCCCTGCAGCCCGTGGGCACTGCGCAGGGCAGACCTCCGTGCACAGCCAGGAAGGAGCCCACGGTGCAGCAGTGGACGAGGCCTGGAGGAGGCCAAAGCACATGGAGCAGCCCTGGGCTGGAGCTGCAGCCCACAGAGAGCAGCCCGCGGTGGGGGCGGAGGCCAGGGGGAGCTGCCAGCCACGGGGACCTGTGTGGAGCAGTGCCTGACAGATACACCTCACGCTTCAAAGCCGTGCTGGGGCAGGG…
chr1:87378691-87379103	-0.0595233	0.686072	1	BR_S_ROI	Intron (ENSGALT00000071004.1/ENSGALG00000041677.2, intron 2 of 2)	1	87369660	87423312	53653	2	ENSGALG00000041677.2	ENSGALT00000071004.1	44209	chr1	87378691	87379103	2955	TTGTCTGGGGGTTTATTCTTACCGCAGTCACAGTCCTCCAACTGATGTCTCTGGGTTTCCCAGAGCTCATCATCCACCTTGAAGACAGTGGTGGGGAAGGCATTAAATGTCTCTGCAGCCACTTCTGCTCCACGTGGTGGAGCAGGCTGTCCCCCTGCAGCCCGTGGGCACTGCGCAGGGCAGACCTCCGTGCACAGCCAGGAAGGAGCCCACGGTGCAGCAGTGGACGAGGCCTGGAGGAGGCCAAAGCACATGGAGCAGCCCTGGGCTGGAGCTGCAGCCCACAGAGAGCAGCCCGCGGTGGGGGCGGAGGCCAGGGGGAGCTGCCAGCCACGGGGACCTGTGTGGAGCAGTGCCTGACAGATACACCTCACGCTTCAAAGCCGTGCTGGGGCAGGG…
chr1:87420945-87421064	-0.122078	0.737992	1	BR_S_ROI	Promoter (2-3kb)	1	87369660	87423312	53653	2	ENSGALG00000041677.2	ENSGALT00000071004.1	2248	chr1	87420945	87421064	41842	TTGTCTGGGGGTTTATTCTTACCGCAGTCACAGTCCTCCAACTGATGTCTCTGGGTTTCCCAGAGCTCATCATCCACCTTGAAGACAGTGGTGGGGAAGGCATTAAATGTCTCTGCAGCC
chr1:87424300-87424629	-0.157492	0.451494	1	BR_S_ROI	Promoter (<=1kb)	1	87369660	87423312	53653	2	ENSGALG00000041677.2	ENSGALT00000071004.1	-988	chr1	87424300	87424629	3236	TTGTCTGGGGGTTTATTCTTACCGCAGTCACAGTCCTCCAACTGATGTCTCTGGGTTTCCCAGAGCTCATCATCCACCTTGAAGACAGTGGTGGGGAAGGCATTAAATGTCTCTGCAGCCACTTCTGCTCCACGTGGTGGAGCAGGCTGTCCCCCTGCAGCCCGTGGGCACTGCGCAGGGCAGACCTCCGTGCACAGCCAGGAAGGAGCCCACGGTGCAGCAGTGGACGAGGCCTGGAGGAGGCCAAAGCACATGGAGCAGCCCTGGGCTGGAGCTGCAGCCCACAGAGAGCAGCCCGCGGTGGGGGCGGAGGCCAGGGGGAGCTGCCAG
chr1:87427668-87427996	-0.109657	0.653359	1	BR_S_ROI	Promoter (1-2kb)	1	87369666	87426291	56626	2	ENSGALG00000041677.2	ENSGALT00000075464.1	-1377	chr1	87427668	87427996	3039	TTGTCTGGGGGTTTATTCTTACCGCAGTCACAGTCCTCCAACTGATGTCTCTGGGTTTCCCAGAGCTCATCATCCACCTTGAAGACAGTGGTGGGGAAGGCATTAAATGTCTCTGCAGCCACTTCTGCTCCACGTGGTGGAGCAGGCTGTCCCCCTGCAGCCCGTGGGCACTGCGCAGGGCAGACCTCCGTGCACAGCCAGGAAGGAGCCCACGGTGCAGCAGTGGACGAGGCCTGGAGGAGGCCAAAGCACATGGAGCAGCCCTGGGCTGGAGCTGCAGCCCACAGAGAGCAGCCCGCGGTGGGGGCGGAGGCCAGGGGGAGCTGCCA
chr1:87431005-87431447	-0.177533	0.310806	1	BR_S_ROI	Promoter (1-2kb)	1	87425379	87429658	4280	2	ENSGALG00000041677.2	ENSGALT00000066546.1	-1347	chr1	87431005	87431447	3009	TGCAGCAGCAAACCCTACACAAGTTTGGGGTTGTCTGGGGGTTTATTCTTACCGCAGTCACAGTCCTCCAACTGATGTCTCTGGGTTTCCCAGAGCTCATCATCCACCTTGAAGACAGTGGTGGGGAAGGCATTAAATGTCTCTGCAGCCACTTCTGCTCCACGTGGTGGAGCAGGCTGTCCCCCTGCAGCCCGTGGGCACTGCGCAGGGCAGACCTCCGTGCACAGCCAGGAAGGAGCCCACGGTGCAGCAGTGGACGAGGCCTGGAGGAGGCCAAAGCACATGGAGCAGCCCTGGGCTGGAGCTGCAGCCCACAGAGAGCAGCCCGCGGTGGGGGCGGAGGCCAGGGGGAGCTGCCAGCCACGGGGACCTGTGTGGAGCAGTGCCTGACAGATACAC…
chr1:87594249-87594498	0.312642	0.310493	1	BR_S_ROI	Promoter (1-2kb)	1	87592671	87596951	4281	1	ENSGALG00000037562.2	ENSGALT00000047882.1	1578	chr1	87594249	87594498	162802	CTGCAGCGCTCCAAGCCCTGCCCCAGCACGGCTTTGAAGCGTGAGGTGTATCTGTCAGGCACTGCTCCACACAGGTCCCCGTGGCTGGCAGCTCCCCCTGGCCTCCGCCCCCACCGCGGGCTGCTCTCCGTGGGCTGCAGCTCCAGCCCAGGGCTGCTCCATGTGCTTTGGCCTCCTCCAGGCCTCGTCCACTGCTGCACCGTGGGCTCCTTCCTGCCTGTGCATGGAGGTCTGCCCTGCGCAGTGCCCA
chr1:87597647-87597866	0.414663	0.259593	1	BR_S_ROI	Intron (ENSGALT00000024790.5/ENSGALG00000015360.5, intron 1 of 20)	1	87568051	87602011	33961	2	ENSGALG00000015360.5	ENSGALT00000024790.5	4145	chr1	87597647	87597866	3149	GCTTTGAAGCGTGAGGTGTATCTGTCAGGCACTGCTCCACACAGGTCCCCGTGGCTGGCAGCTCCCCCTGGCCTCCGCCCCCACCGCGGGCTGCTCTCCGTGGGCTGCAGCTCCAGCCCAGGGCTGCTCCATGTGCTTTGGCCTCCTCCAGGCCTCGTCCACTGCTGCACCGTGGGCTCCTTCCTGCCTGTGCATGGAGGTCTGCCCTGCGCAGTGCCCA
chr1:88410041-88410572	0.562992	0.337045	1	BR_S_ROI	Distal Intergenic	1	88425958	88430283	4326	1	ENSGALG00000015375.5	ENSGALT00000024806.5	-15386	chr1	88410041	88410572	812175	TACTAGTTACAGAACAAAATTATGTGTTCTGTGGAGATGGAGAGGTTGAGGTTTTGGGGAAAGGAGTAGGCAATGCTTCTCATCTTTAGAAAGGCACAGGGAGGATTTTTGGACCATAAGAAGATTCTTCCAGCAGTTCCTGCCAGCAAGTATCTGCACATCGCAGCAGATGCTCGCAGCTGAAGTCTCACCCTGCAGAGCTGATGCATCCCCTTTCCTTGTTAGGCTGACTGCGAGCTGCTGGCATCCTGCAGTCCAAATGCCCTTTGCAGTTGTGGTGCCTAGAAACAATTCTAGCCACGGAAGCCAGGACGCATTATACTGCAGTGTGGGCACGCTGCAACTGGCTGTGAACAAATGAGGTCACTGGGCTGTGGCAGCACCGAAGTAGCTGATGCA…
chr1:88411199-88411879	0.572329	0.292314	1	BR_S_ROI	Distal Intergenic	1	88425958	88430283	4326	1	ENSGALG00000015375.5	ENSGALT00000024806.5	-14079	chr1	88411199	88411879	627	GGACAGGCGAGCCAGCTGGCACAGAGAGGTGACATTTCATGTAGCTGCCAACATGGAACCCCCATGCGGTACCACCTGCAGTGAGATGACATTCAGACCTCAGCTGATGTGACACAATCTCCAGTTCCAGATTGCGCTGTTAATGTCCCCTGTTCTCTGAGACAGGCTCTGTGCTGCTTTCATTGGCACGGTGTCACAGATAGAGAAGAAAAGCAGTGATTTTGGTAATTTCACAGGGACTGTTCAGCCCAGAGCAGGGGAGCTGAGGGGAGGCCTCATGGCGGCTGCAGCCCCTCACAAGGGGAGCGGAGGGGCAGCGCTGAGCTCTGCTCTCTGTGACAGCGACAGGGCCCGAGGGAACGGCATGGAGCTGTGTCAGGGGAGGGGCAGCTGGGGGTT…
chr1:88498872-88499057	0.190759	0.795315	1	BR_S_ROI	Distal Intergenic	1	88509484	88552963	43480	1	ENSGALG00000015377.5	ENSGALT00000024811.3	-10427	chr1	88498872	88499057	86993	CTGCAGGAACTGACACTGAAGAGTGGTTGCCTTATTAGCTCAGAGCATAGCCTGGCACATCCAGCGAGCTGCTGGAAATGTTTATGGTGCCATTTTTACATCAAGGGCCCGTTTATCTCCTGCAGTGACTGATGCTGTCAGGAGCTGAACTCTTATCTGCTGTCTGCAGAGTGGGACTTGTAGCTG
chr1:89535898-89536088	0.0695252	0.841157	1	BR_S_ROI	Distal Intergenic	1	89540456	89541604	1149	1	ENSGALG00000044332.1	ENSGALT00000086626.1	-4368	chr1	89535898	89536088	1036841	CTGCAGAGACATTGAATGCCTTCCTCACCACTGTCTTCAACGTGGATGATGAGCTCTGGGAAACCCAGAGACATGAGTTGGAGGACTGTGACTGTGATAAGAATAAACCCCCGGACAACCCCAAACGTGTGTAGGGTTTGCTGCTGCAGCTGGATGCATGCAAGTCTACGAGACCCGCACGGGTTCATCCC
chr1:89537319-89537684	-0.0455075	1	1	BR_S_ROI	Promoter (2-3kb)	1	89540456	89541604	1149	1	ENSGALG00000044332.1	ENSGALT00000086626.1	-2772	chr1	89537319	89537684	1231	CCTTATCCTGTTCTTTGGCTTCCTGTGCTGCGTCAGGAAAACCAACTACTTGCCAGAGAGCAGAAGCAAGTTTGGGGTCTGTGTTGCAACCCTTGCCGTCTTCCTTACGCTCCTCTTCCTCAAGATAGCGCAACGTACGCTGGCCGCTGGCGACAGCGACCAGCAAAGTTCCAGCAGCGAGGAGGAGGAGGAGGAGGAGGAGGAGGAGGAGGGAGAGGAAGAGGAAGAGGACAGTGACTTGGACGAGACACGCGACGTAGGCAGAGTTTGGGCCGACAGCACCCAGTGGCCAGCGCCACACGCGGCCGGCAAGTGCCAGCTGGTGGAGGAGCTGGTGGACGACCTTCTTCGTGCCTGCCGAGGAAA
chr1:89538977-89539416	-0.0229243	0.954268	1	BR_S_ROI	Promoter (1-2kb)	1	89540456	89541604	1149	1	ENSGALG00000044332.1	ENSGALT00000086626.1	-1040	chr1	89538977	89539416	1293	GCGCTCCAAGCCCTGCCCCAGCACGGCTTTGAACCGTGAGGTGTATCTGTCAGGCACTGCTCCACCCAGGTCCCCGTGGCTGGCAGCTCCCCCTGGCCTCCGCCCCCACTGCGGGCTGCTCTCCGTGGGCTGCAGCTCCAGCCCAGGGCTGCTCCATGTGCTTTGGCCTCCTCCAGGCCTCGTCCACTGCTGCACCGTGGGCTCCTTCCTGGCTGTGCGTGGAGGTCTGCCCTGCGCAGTGCCCACGGGCTGCAGGGGGACAGCCTGCTCCACCATGTGGAGCAGAAATGGCTGCAGAGACATTGAATGCCTTCCTCACCACTGTCTTCAACGTGGATGATGAGCTCTGGGAAACCCAGAGACATGAGTTGGAGGACTGTGACTGTGATAAGAATAAAC…
chr1:89542361-89542804	0.180882	0.305851	1	BR_S_ROI	Promoter (1-2kb)	1	89540456	89541604	1149	1	ENSGALG00000044332.1	ENSGALT00000086626.1	1905	chr1	89542361	89542804	2945	CAGCGCTCCAAGCCCTGCCCCAGCACGGCTTTGAACCGTGAGGTGTATCTGTCAGGCACTGCTCCACCCAGGTCCCCGTGGCTGGCAGCTCCCCCTGGCCTCCGCCCCCACTGCGGGCTGCTCTCCGTGGGCTGCAGCTCCAGCCCAGGGCTGCTCCATGTGCTTTGGCCTCCTCCAGGCCTCGTCCACTGCTGCACCGTGGGCTCCTTCCTGGCTGTGCGTGGAGGTCTGCCCTGCGCAGTGCCCACGGGCTGCAGGGGGACAGCCTGCTCCACCATGTGGAGCAGAAATGGCTGCAGAGACATTGAATGCCTTCCTCACCACTGTCTTCAACGTGGATGATGAGCTCTGGGAAACCCAGAGACATGAGTTGGAGGACTGTGACTGTGATAAGAATAA…
chr1:91863037-91863419	-0.176082	0.915827	1	BR_S_ROI	Intron (ENSGALT00000024924.7/ENSGALG00000015458.7, intron 4 of 9)	1	91837580	91843448	5869	2	ENSGALG00000030041.2	ENSGALT00000075887.1	-19589	chr1	91863037	91863419	2320233	CAGAGTTTGAGAAACCTTTTCTTGCTCCCCTTCCCACATCATGTAAACGGAGACAATAAAAACCCCGTCATGATTTTTGTGACCGGCTCTTCTACCTCGTCACTTTTACAGGCTTCATCTGAGGCTTTAGCAAAAATGAAAAAAAAAAAAGTGGTTGTTAGGTTTCCTGGCTGGCTGCAGCGCCTGAATAGGATGTTCGTTCAGCACATTCAAAAGAATAATTGTGTGCGTGGGCCTAGTTGTGAAGGGGCAGGCCTGGCTCATTTGCTGGGCTATTTATAGCCTGCTTTTCACCATAGTTTGTCCCATTAAAATCAGAATATAGTTAGGGAACAAGCACACAAGCAGGGCATGAACATGGGCAGGAAGAATGAGTCTTAGAT
chr1:91919747-91920055	0.494252	0.358447	1	BR_S_ROI	Promoter (2-3kb)	1	91922427	91932287	9861	1	ENSGALG00000015461.4	ENSGALT00000036845.3	-2372	chr1	91919747	91920055	56328	GCTGCGCCTATTTGGTGTTTCTGTGCAGTGAGGCTCTGGCACTCAGCTCTGCTGCTTTGCTACGTGTGAAGGCAGGCTGTGTGCATTTGTAACAGTAAAAATAGGTGCACTGCAGGCGGTCACCGGCCTATTTAAAGGCAGGTGTGGGAGTTAAGATGAACACGTTTTCTTCATAGTGCTTCACAGCATGTTTCCTGCTTTACTTACTCGCTTAGGCTTCTCAGTCTCCTGTGCTCTGTCAGGGCCTCATGCCATGTAGGGAACTGGTCTCCTTCCTCAGCTGAAGTGATTAACAGTGCTGCTAGTGGC
chr1:92073504-92073762	0.679772	0.193605	1	BR_S_ROI	Intron (ENSGALT00000052654.1/ENSGALG00000036738.1, intron 1 of 8)	1	92066707	92234273	167567	1	ENSGALG00000036738.1	ENSGALT00000052654.1	6797	chr1	92073504	92073762	153449	TGCAGCTCCGGCGGCCCACGGCTGGTGACCTCAGCCTGACGCTGGCCAGCGTGCAAGAGGACGATGCTGGGACATATCACTGCCAGGTGCAGGAATGGCAGCAGCAAGGCAACAAGGATAAGTGGAAGCTGCAGACCTGGGCGCTCTCAGGGTACACCCAGCTCACCACCACCCCACCAGGTAATGAATGGCACACAGCCACTTGTCTTGCACTGCTCCCTCCAACCTGATTCCCCTCCCCTGCCCTTAGCTTGCTGGG
chr1:92129401-92129920	0.365935	0.489583	1	BR_S_ROI	Intron (ENSGALT00000052654.1/ENSGALG00000036738.1, intron 1 of 8)	1	92160311	92234273	73963	1	ENSGALG00000036738.1	ENSGALT00000055783.1	-30391	chr1	92129401	92129920	55639	GTTTTGACTTCTTCTGTGAGCTGGTGTAATCGTTCCCTATCCTTCCACTGTGTTCTCTGTTAGGACGAGGTGTGGATGCTGAACTGGGGTGCCATGCTCAGGAGGGGAGGGAGCTGCCTGAACTTCACTGCAGACAGGCTGCAGCACAGGAGGAGGCCACGCATTTGTGCTCCTCACAGAGCGGCAATTAGCTTAGGTCTCCTTACGGCCCCTTGGTGGTGCCTGTCCATAAATGCTCTATCCCACAGCTCTGGCCATAGCTTTTGGCTCCTCATTCCTGCAGTGGCTCACCCAGGGAAGCAGATCCCTGGAACCCTCTCTAGGGGCAGTATCACCGGGCAAGCTTAGAACCGAAATAGCTGGGCTCAGATCTCACCAGCTTACCAGTGGTGTAAGTCC…
chr1:92172338-92172556	0.731967	0.166644	1	BR_S_ROI	Intron (ENSGALT00000052654.1/ENSGALG00000036738.1, intron 1 of 8)	1	92160311	92234273	73963	1	ENSGALG00000036738.1	ENSGALT00000077190.1	12027	chr1	92172338	92172556	42418	GGTGCAGTGCCACAGGGCCTATGCGGGCTGCCAGCACGGCCTGCCCCAGCCTCCCGGCCTTCCTGAAGGTGCTGCTCCATGGCAGCGCTCGTGAGGTTCTGCAGCTGCTGATGAAATGCAACCAGCAGTGAATGCAATCCCATCTGAGTGTCTATCACAGCATGGCTGAGACTGGAAGGGACCTCTGTGTCCATCTGGTCCAACTCCTGCTCCAGCAGG
chr1:101047011-101055049	-0.0273041	0.735653	1	BR_S_ROI	Intron (ENSGALT00000053542.1/ENSGALG00000033000.2, intron 1 of 1)	1	101041201	101041500	300	1	ENSGALG00000039711.1	ENSGALT00000081816.1	5810	chr1	101047011	101055049	8874455	CTGCAGTGTGACCGAGTCCTGTTGGGGCATGCAGGGGCCGGGCCGACCGGTCCGGCGAGCCCGAGCCGGTCCTGCAGAGGCCTGCAGCCGCACCTGCAGTGAGACCTAATCCTGTGGGGGCACACAGGGGCCGGGCTGACCGTTCCAGAGAGCCGGAGCCAGTCCAGCAGAGGCCTCCAGCCACTGCTGCAGTTTGACCGAGTCCTGTTGGGGCACGCAGGGGCCGGGCTGACCGGTCTGGCAAGCCCGAGCCGGTCTTGCAGAGGCCTCCAGCTGCAGCTTTAGTGTGACAGAGCGTTGTGGGGGTCCCCAGGGGCCGGTCCGACCGGTCTGGCGAGCCCGAGACGGTCCTGCAGAGGGCGCCAGCTGCGGTTTTAGTGTGCCCGAGTGCTGTGCGGG…
chr1:101057797-101066194	-0.0579425	0.466933	1	BR_S_ROI	Intron (ENSGALT00000053542.1/ENSGALG00000033000.2, intron 1 of 1)	1	101072266	101072676	411	2	ENSGALG00000032731.1	ENSGALT00000048850.1	6482	chr1	101057797	101066194	2748	CTGCAGCCGCACCTGCAATGAAACCGAGTCCTGTGGGGCACGCAGGGGCTGGGCCGACCGGTCTGGCAAGCCCGAGCCGGTCCTGCAGAGGCCTCCAGCTGCGGCTTTAGTGTGACCAAGTGTTGTGGGGGTCCCCAGGGGCCGGTCTGACCGGTCTGGCGTGCCCGAGCCGGTCGTGCAGAGGGAGCCAGCTGCGGCTTTAGTGTGACCGAGTGCTGTCGGGCCCGCAGGGGGCCGTTCCGACCGGTCCGGCGACCGGGACCGGCTCCTTCAGCATGCTCCAGCCGCAGCTGCGGAGGTGCCGAGTCGGGTGGGGCACGCAGGGGCCGGGCTGACCGTTCCGGGAGAGCCCGAGCCGGTCCTGGCAGAGGCCTGCAGCCGCACCTGCAATGAAACCGA…
chr1:107674302-107674912	0.462433	0.480062	1	BR_S_ROI	Intron (ENSGALT00000051538.1/ENSGALG00000016058.6, intron 1 of 9)	1	107579608	107693888	114281	2	ENSGALG00000016058.6	ENSGALT00000051538.1	18976	chr1	107674302	107674912	6608108	CATGGACACAGTCCATATGAAATCAAATGGAAGATTTAATGCAGGTCTTTTTGCTTCTGATCATAAGGTACCATATCAAATCTAGTGTAATCACCACTAAATATAACTGGTTTTGTTTGTCTGTTTGTTTGTTTGTTTTTTCCCAGTGGCAAGCTTGTACATGTTGCTTTCATGTAAGGTCTTCAGATGGTCTGCTCTTACCAATGTGTGTGCATGTGTGCATCTGTTGCCCCTAGCACAGTGTGCTGCAGTTGGAAGAATAACCTGATCCACACCTCATATGAACAATTAGTTACACAACTAACTCCACTATCCAGAGAACTCCTACCTCAGCTATTATGCATACTGATTTGACCAAAAAGCAGTGTGCTCAGTGCAGCAACTACCCAACAAAGTGTG…
chr1:108824257-108825038	-0.343113	0.692622	1	BR_S_ROI	Distal Intergenic	1	108844363	108894770	50408	1	ENSGALG00000034932.1	ENSGALT00000059855.1	-19325	chr1	108824257	108825038	1149345	GTGCAGCTATGGAGGAGCCCACAGTGCAGCAGTGGATGAGGCATGAAGGATGCACACCTGGTAAAATCCTGCAGGAGCACCCTGGGCCAGAGCTGCAGCCCATGGAGAGCAGCCCGCAGTGGGGCAGGAGGGCTGGGGGAGCCACTGCCTGTTAGGTGCCATGGGGAGCAGTGCCTGAAGGGTGGGCCCTGTGGTACAGAGCTGTGTTGGAGCAGTGCTTGGAGAAGTGCAGCCAGTGAGAAGCCCAAGCAGGATCAGTGCAGGAATGATGGCATCCCATGGGAGGGAACCCATGCTGGAGCAGGGGAATGGTGTGAGGAGGAAAGTGATGAAATGTTCTGAACAAGCCTCAGCCCCCATCCATATCTCCTCTGCAGTGCTCAGGGTGAGGAGGAGGTA…
chr1:109473042-109473584	0.204851	0.875332	1	BR_S_ROI	Promoter (<=1kb)	1	109473644	109505549	31906	1	ENSGALG00000016185.5	ENSGALT00000026078.5	-60	chr1	109473042	109473584	648004	CTGCAGATCCTGGTCATAGTCCTGGCACATCATTTGTCATCCTGTTGGGATGGCCCTGCTGTTAGCACACAGGGAGGCTCAGCTTGCCTGCTTGGGTTGCAGACACACCTTATGCCCACAGAGCCTCTTGTCATGTTACTCAACAGCTGGCTCAGGCTTGCTGCGAAATAACTGCAGCTAGTTCCTGTTGAGGTACCTTGTAATAAAGGATCAGTTGTTTCTGTTGGGGGGCTTCAGCTAGAATTAGAAGAAACAGGAGGAATTCTACTACATTTTAGATCGAAGCGAATCAATGCTGCCGTAGTTTCGCTATTTTGCTGCATGCCAGGGGATGTAATTCACGTATGTGTGTGAGCCTGACTGCTGGGTGAGCTGCTGCAGGGAGCTCAGGTGGGGACA…
chr1:109673299-109673523	0.330008	0.609467	1	BR_S_ROI	Promoter (<=1kb)	1	109672729	109674225	1497	2	ENSGALG00000030952.1	ENSGALT00000069919.1	702	chr1	109673299	109673523	199715	AGAGCTGGCCACCTCGGGGCACCTTGGAGCCAGCGAGCACCGCCACCTCCTCCTCATCATAGCAGACACAGCGGGGACAGCCATCAGCCACTGGGCTGCCCACAGCCTGGCAGGAAGCAGGCACAGGGTCACAGCGCGAGCTGCAGGTGATGTCCCCGCTGGGCTGGCAAGTGCACAGCTTGCGGGCAAAGTCGATGTAGAAGGAGCTGCCGGTGGGGACACGTC
chr1:109756080-109756215	-0.252792	0.779043	1	BR_S_ROI	Promoter (1-2kb)	1	109739113	109754964	15852	2	ENSGALG00000016198.6	ENSGALT00000026115.2	-1116	chr1	109756080	109756215	82557	CTGCAGCTGTACTTGCAGATGAAGGAGTGGGACAAGCACTTTCAGTAATAGTGTGCTGCTAGATCAGCCCAGTCCCCTGGTGGGGACCTGCTGTGAGGCCTGACTATACTCAGTTGTCAGGGGAAATGCAGCTGCA
chr1:109989704-109989938	0.731637	0.247347	1	BR_S_ROI	Distal Intergenic	1	109998577	110032892	34316	2	ENSGALG00000016202.5	ENSGALT00000051275.1	42954	chr1	109989704	109989938	233489	AGAAGCAGAAGTACCAGTCAGCTTGGTTAAGGCAGGATTCGCAACCCCACGGGGACAGCCTTGCTGCAGCTAACCTGCTGTCAGCTCATTAGGTACAATGCCCAGAGCCACCAGCAGGCTCTGTGGTGTGGGGAGGCTGCTCTGACACCTTGCAAAATGAAGAAAGGACTTTCTTTGAGAGCTCACAGGGAGAAGAGAGCTGCGGGGGCCATGCTGGGCTTGGGAGATGTCCTGA
chr1:110777481-110777645	0.177803	0.812479	1	BR_S_ROI	Distal Intergenic	1	110801925	110817457	15533	1	ENSGALG00000016215.6	ENSGALT00000026137.5	-24280	chr1	110777481	110777645	787543	GCTCCTCTATGGTCAGTCTCTGCCTGTGCTTCACACAGGCCCCTCCTGAACTGATCCCACATGGGCTTCCCACAGTCTGCAGCTCTCCAAGCACTGCTCCAAAACAGCTCTGTACCACAGCACCCACCCTTCAGGCACTGCTCCACCACAGCTCCCACAGGCAGT
chr1:111368529-111368823	0.813112	0.0660442	1	BR_S_ROI	Promoter (<=1kb)	1	111368342	111373507	5166	1	ENSGALG00000022787.4	ENSGALT00000036616.4	187	chr1	111368529	111368823	590884	GGGGACATCCAACCACCAGTCCTTGCCCTGGCCCAGTGCCACGGTCCCGTGGGTGCCAGGCCCCGGCAGCACACTGGCATGGCAGGCAGCTCCCCGGGAAGAAGGGCAAAGCAAAACGGGACTGATCTCTGTCCCCAGGGTGACCGAGCGCAGGCGTACTGCGAGCTGGAGCACGTCCTGCAGGAAGGTGACAGCTGCCCGCCGTGCGGAGTGCTGAACCGGCTGCTGGCTGAGGTGTCCCAGGACCTGACAGCAGCCCAGGTGAGGGGTCACTCCCAAAGGCAAAGGGAGCCGC
chr1:111369244-111369408	0.294193	0.457654	1	BR_S_ROI	Promoter (<=1kb)	1	111368342	111373507	5166	1	ENSGALG00000022787.4	ENSGALT00000036616.4	902	chr1	111369244	111369408	421	TCTGCAGCTCCACAGTGCATCTCCTTCGTGTGGCTGACGCTGGCCGGCCTGCACAGTGTGGTGGGCTGGGTGAGAGGCGGCCGGACCCTGCGCATTGCTTGTGCTGGTGAGTGCCGGCCCCAGAGCAGGGGGGCTCGGGATAGCCCTTGCACCTCGCCCTGCTGC
chr1:111371149-111371307	0.0954942	0.800182	1	BR_S_ROI	Promoter (2-3kb)	1	111368342	111373507	5166	1	ENSGALG00000022787.4	ENSGALT00000036616.4	2807	chr1	111371149	111371307	1741	CTGCAGGGTAAGGAGAGGAGCTCGTGCATTGCTTGGTGGTGCCCTGGCCAAAACCTCTCTCACAAACCTCCGGAATGGGTGCGAGTTTCTGGCTAACACAGTGCGGGATTTCCTCCCCGCAGCCCGGATCTGCCCAGAGGAAACGGTCCAGTTTCTGCA
chr1:111372998-111373226	-0.0862334	0.915669	1	BR_S_ROI	Exon (ENSGALT00000036616.4/ENSGALG00000022787.4, exon 15 of 15)	1	111368342	111373507	5166	1	ENSGALG00000022787.4	ENSGALT00000036616.4	4656	chr1	111372998	111373226	1691	GCTCAGGTGGTGGCAGGGAGCCCTTTTGCAGGCAGCGAACTCCAAGCCGCTGCCTTGCTCCTCATGCAAAACCTCCACAGCAAGATCCACAGAGCTGTGGGGGCCACGTGGGCCTCTGAGATCCCCCTGCTGCTGCAGTGCCTCGAAGGTACAGTGCTGGTGGGGAGGGAGGGGCGGAGGCAGGGAAGGCGGGGGAGTGAAAATGGAGCTCTGCAGCGTGGTAGAGGGG
chr1:111375038-111375421	0.0793842	0.911225	1	BR_S_ROI	Distal Intergenic	1	111368342	111373507	5166	1	ENSGALG00000022787.4	ENSGALT00000036616.4	6696	chr1	111375038	111375421	1812	TGCAGCTGCCGGGTGAGAGCTCGTAGCGTGCCAGGCTGTCTGAGCACCCAGCTGCAGCCCCTCCACGTGGGGGGACGCTGAGATGGGCCTTCTCTTTCCAAAGGTCCCTCGGGGACTGGTTTGTGCTCAGAGGAAGATGCAAGCCCTTCCCTTAGCATTGCCCCCACGTGTTCCCCTTGCAGCCCTTGGCCCTTTCCGCAGTTCAAAGAATGTTCTTCTCTCTTGGGCCTCAGGACCTGCAGAACACGCTTGCGCTGGTGCAGAGCATCACTGACTTCAGCTCTGCCTTCCAAGCTGTGGGTGACTCGGCCTGCTTTAACCCCTCCTTGAAGGGCAAGCTGCTGGAGATCCTGACGGTGAGTGCCTAGAGCCAGAGCTGTCTGC
chr1:111376702-111376968	-0.05567	0.927689	1	BR_S_ROI	Distal Intergenic	1	111368342	111373507	5166	1	ENSGALG00000022787.4	ENSGALT00000036616.4	8360	chr1	111376702	111376968	1281	GCAGGCCACAGCCAAGGAAAAGCTCCTGGGTTAGGAGGCAGGAGTGTCTGCAGAGAGCGGGGGCAGCAGTGCCGGTGCTCAGCGAGGTGGGGGGCCGCGTGGAGCCACAGGGCAGGCCCTGAGGGAAAGTGCTGGGAAATGAGGGATGGGGAGAGGGCTGGCATGAAGGGAAAGAAAAGATGTCTGCAGAGAGACAGATGCTCTGCCCCACGTCTTGCAGAGATCCATGACGTCAGACAACATGTGGGAGCGCAAGAGGGCCCTGCA
chr1:111378109-111378641	-0.198339	0.612799	1	BR_S_ROI	Distal Intergenic	1	111368342	111373507	5166	1	ENSGALG00000022787.4	ENSGALT00000036616.4	9767	chr1	111378109	111378641	1141	AAGACACCGTCGACTTCATGATGGCCATCAAGGACACCTTCCGGAAGGCCAAAGGAATGCGTGTGCGTGCTGCTGGGAGGTGGATGATCACCCTTCTGCAGATGTATGGAAAGGACATCTGTCGGGACGTAAGAGACTTTCTTCCACGTGTCTTGGACTTTTGCTGGCTGCTGCACTACGGCTTGTGCCATTTGCCTCAGGTGCTACAGAAGCACAAGCAGAGCGCACAGCCAGGGCTTGGTTAGAGTGGCTGGTGTGAAATTTAGGCTTAGGCCTTGGCAGCATGTCAAGGGAGCAGGCAGTGCTCATGTGCTGAATGTCCACAGTTAAGCCCTGCAGAGTCAAGGATGCAGCCAGTCATTCTTTCTCCCCTTCTTCTTTCAGGTGCCACTGACCAAC…
chr1:112006407-112006992	0.127856	0.901944	1	BR_S_ROI	Distal Intergenic	1	111996403	112002409	6007	2	ENSGALG00000016228.5	ENSGALT00000030326.2	-3998	chr1	112006407	112006992	627766	GGACTAGATGGCCTTTAAGGGTCCCTTCCAACTCAATTCTATGATTCTAGGGGGGAACATGCTCCTTTTCCTGGCTTGTCACCTTGGACCACCTCACACCACACATCTAGGAAAGCCATTTAATCAATCTCTCATGTTGCCACACATCTCCTAAGCTCATTATTTGTCCCCTTGCCCACCTGGCAGGTGGCAGCACACCTTTCCTGCTCACCTCTGGCATGTCCCCAGTGCACAGCTCCAGCCACACATCCCTCCACCCTGCAGGGTACCCAAAACACTTCCTCACCCTTCTTGCTACGCAGCGAGCACTGCCAGCAGCTGCCTGGGTGCATCTGGGAACAGCACTCTGCACACAGTGCTGTCAGAGCAATGGGCTCACGAGCGTGGGATAGGAAAGTG…
chr1:112282038-112282306	0.763789	0.300547	1	BR_S_ROI	Promoter (<=1kb)	1	112273190	112282375	9186	2	ENSGALG00000016241.5	ENSGALT00000036654.3	69	chr1	112282038	112282306	275046	TTGCAGCATTTCACACCAAGCTTCCCTCGCCCAATACCACCGAGGCCCCGTGACAGCGGTGACAGCCGCAAGAGTCAGCGTGACGGCCCCCAGGCCCGAAGCTCACAGGGCTGCAGCCCCCGCCCCGTCCCGTCCCGTCCCGTCCCCACCGCCACGGCCCGGTTCCCTCACGCCACGGCCCCGTCGGCTCACCGGCGAGACAGGCCGAAGCCAGCAGTACGGCCACCCCCAGGCCGCGGAGAGCCATACCGCCCGCCGTGCCGCCAGAC
chr1:112409623-112409777	0.145889	0.902254	1	BR_S_ROI	Exon (ENSGALT00000036653.3/ENSGALG00000016245.5, exon 9 of 9)	1	112419085	112421481	2397	1	ENSGALG00000043274.1	ENSGALT00000075987.1	-9308	chr1	112409623	112409777	127317	CTGCAGCCCGCCCCGCCGCCCCCCCAGCCGGCCGCGCTGCAGGTGGCCAGCCCCCCTCCCGAGCCCCCCCCCCGCCAGCCCATGCCACACGAGGCCCACTCCATCAGTGTTAACAAGAACGTGGGTAAGACCCTGCTGCAGCGGGCGGCCCGCCT
chr1:112567709-112568395	-0.0579472	1	1	BR_S_ROI	Distal Intergenic	1	112521132	112523109	1978	1	ENSGALG00000034279.2	ENSGALT00000047459.1	46577	chr1	112567709	112568395	157932	GTTGCCAGAGAATGGGGGGCAATGGCTGAGTTAAGGGACCAGCTCCTTTCTCCTGGTTCCCCCCAGGGCACTGCATACCCCACATGTGCCCCCGAGAGGGCCAGCTCTGCAGGTGGCATGTTAGCAGAGCTAGGTTCCCTCTGCTCAGGGAAGATGTGCAGCTCTGCTGCTGTGCTGATACCTTGGCAGCAGGCAAGATCTGGAGAGCAATTTTCCATAGAGCCCTCCTCTGCAGGCAGAGAAGCCCTTTGGACATCAAGACTCAGTGCTGATACATCACAGAGCTGCCTGCAGCTGAGCTGAGGCTGGTGGCCACCATCAGGATCCTGTCTTCTAGCTCACCCTCAGGCTTTTTCAAGCCCGAAGGTCCATGATCCCACAGCAGGGAGCATGTACAAG…
chr1:113328144-113328271	-0.381811	0.401582	1	BR_S_ROI	Promoter (1-2kb)	1	113326476	113331457	4982	1	ENSGALG00000040488.2	ENSGALT00000026739.5	1668	chr1	113328144	113328271	759749	CTGGGCCTCTGCCACCCCTCTCCAGGACAAACAGGCCGTCCTCGGGGCCGTGGCTACCATGATGGCTGTCCTCCTGCAAGAGGAGCTGCCCCGAGAGCACGTCTGGGAGCAGCTCCTCTGGCTCGTGC
chr1:113329343-113329435	-0.0406788	1	1	BR_S_ROI	Promoter (2-3kb)	1	113326476	113331457	4982	1	ENSGALG00000040488.2	ENSGALT00000026739.5	2867	chr1	113329343	113329435	1072	TTGGCGGTGCCCTGGCCGAAACCTCTCTCACAAACCTCCGGAATGGGTGCGAGTTTCTTGCTAACACAGTGCGGGATTTCCTCCCCGCAGCCC
chr1:113331299-113331410	-0.333862	0.692596	1	BR_S_ROI	Exon (ENSGALT00000052130.2/ENSGALG00000040488.2, exon 16 of 16)	1	113326476	113331457	4982	1	ENSGALG00000040488.2	ENSGALT00000026739.5	4823	chr1	113331299	113331410	1864	CTGCAGTGCCTCGAAGGTAAAGTGCTGGTGGGGAGGGAGGGGTGGAGGCAGGGAAGGGGGGGAGTGAAAATGGAACTCTGCAGCGTGGCAGAGGGGAAGCATTGCCTGCGGC
chr1:113333200-113333335	-0.0300111	1	1	BR_S_ROI	Distal Intergenic	1	113326476	113331457	4982	1	ENSGALG00000040488.2	ENSGALT00000026739.5	6724	chr1	113333200	113333335	1790	GCAGCTGCCGGGTGAGAGCTTGTAGCGTGCCGGGGTGTCTGAGCACCCAGCTGCAGCCCCTCCACGTGGGGGGATGCTGCGATGGGCCTTCTCTTTCCAAAGGTCCCGCGGGGACTGGTTTGTGCTCAGATAAAGA
chr1:113334930-113335414	-0.283233	0.199972	1	BR_S_ROI	Distal Intergenic	1	113343166	113348383	5218	1	ENSGALG00000033911.2	ENSGALT00000083536.1	-7752	chr1	113334930	113335414	1595	TGCAGAGAGCGGGGGCAGCAGTGCCGGTGCTCAGCGAGGTGGGGGGCCGCGTGGAGCCACAGGGCAGGCCCTGAGGGAAAGTGCTGGGAAATGAGGGACGGGGAGAGGGCTGGCATGAAGGGAAAGAAAAGATGTCCGCAGTGAGACAGATGCTCTGCCCCACGTCCTGCAGAGATCCATGACGTCAGACAACATGTGGGAGCGCAAGAGGGCCCTGCAGATCTGCTCCCAGCTGCTGGCTGCTTGTGAAGAGCGTGGAGTGAGTAAAGAGCCCCACCACATGCCCCTGCTCCCTCCCCAGTGCTCCTGAGCAGGAAGGCGAGCTCCGCCCAGCTGTGCGTGCTGTGCCACCCACCGCGTGGGGAAGGCATAGGCGGGAGAAGCTAGGGAGAGCTGGGG…
chr1:113336293-113336630	0.192052	0.630967	1	BR_S_ROI	Distal Intergenic	1	113343166	113348383	5218	1	ENSGALG00000033911.2	ENSGALT00000083536.1	-6536	chr1	113336293	113336630	879	CTGCAGACTGTGTACAGGAACTTCCCCCTGGAAGACACCATTGACTTCATGATGGCCATCAAGGACACCTTCCGGAAGGCCAAAGGAATGCGTGTGCGTGCTGCGGGGAGGTGGCTGATCACCTTTCTGCAGATGCATGGAAAGGACATCTGTCGGGACGTAAGAGACTTTCTTCCATGTGTCTTGGACTTTTGCTGGCTGCTGCACTACGGCTTGTGCCGTTTGCTTCAGGTGCTACAGAAGCACAAGCAGAGCGCAGAGCCAGGGCGTGGACAGGGTGGCTGGTGTGAAATTTAGGCTTAGGCCTTGGCAGCATGTCAAGGGAGCAGGCAATGCTC
chr1:113344337-113344471	-0.304287	0.550495	1	BR_S_ROI	Promoter (<=1kb)	1	113343428	113348383	4956	1	ENSGALG00000033911.2	ENSGALT00000076279.2	909	chr1	113344337	113344471	7707	CTGCAGCTCCACAGTGCATCTCCTTCGTGTGGCTGACGCTGGCCGGCCTGCGCAGTGTGGTGGGCTGGGTGAGAGGCGGCCGGACCCTGCGCATTGCTTGTGCTGGTGAGTGCCGGCCCCAGAGCAGGGGGACTC
chr1:113345094-113345221	-0.475318	0.220867	1	BR_S_ROI	Promoter (1-2kb)	1	113343428	113348383	4956	1	ENSGALG00000033911.2	ENSGALT00000076279.2	1666	chr1	113345094	113345221	623	CTGGGCCTCTGCCACCCCTCTCCAGGACAAACAGGCCGTCCTCGGGGCCGTGGCTACCATGATGGCTGTCCTCCTGCAAGAGGAGCTGCCCCGAGAGCACGTCTGGGAGCAGCTCCTCTGGCTCGTGC
chr1:113346268-113346366	0.156556	0.630967	1	BR_S_ROI	Promoter (2-3kb)	1	113343428	113348383	4956	1	ENSGALG00000033911.2	ENSGALT00000076279.2	2840	chr1	113346268	113346366	1047	CTTGGCGGTGCCCTGGCCGAAACCTCTCTCACAAACCTCCGGAATGGGTGCGAGTTTCTTGCTAACACAGTGCGGGATTTCCTCCCCGCAGCCCGGATC
chr1:113350132-113350233	-0.119928	0.791618	1	BR_S_ROI	Distal Intergenic	1	113343428	113348383	4956	1	ENSGALG00000033911.2	ENSGALT00000076279.2	6704	chr1	113350132	113350233	3766	GGGGTGTCTGAGCACCCAGCTGCAGCCCCTCCACGTGGGGGGATGCTGCGATGGGCCTTCTCTTTCCAAAGGTCCCGCGGGGACTGGTTTGTGCTCAGATAA
chr1:113351840-113352246	-0.190766	0.477638	1	BR_S_ROI	Distal Intergenic	1	113358812	113364043	5232	1	ENSGALG00000032406.2	ENSGALT00000084176.1	-6566	chr1	113351840	113352246	1607	CTGCAGAGAGCGGGGGCAGCAGTGCCGGTGCTCAGCGAGGTGGGGGGCCGCGTGGAGCCACAGGGCAGGCCCTGAGGGAAAGTGCTGGGAAATGAGGGACGGGGAGAGGGCTGGCATGAAGGGAAAGAAAAGATGTCCGCAGTGAGACAGATGCTCTGCCCCACGTCCTGCAGAGATCCATGACGTCAGACAACATGTGGGAGCGCAAGAGGGCCCTGCAGATCTGCTCCCAGCTGCTGGCTGCTTGTGAAGAGCGTGGAGTGAGTAAAGAGCCCCACCACATGCCCCTGCTCCCTCCCCAGTGCTCCTGAGCAGGAAGGCGAGCTCCGCCCAGCTGTGCGTGCTGTGCCACCCACCGCGTGGGGAAGGCACAGGCGGGAGAAGCTAGGGAGAGCTGGG…
chr1:113353217-113353417	-0.0229179	0.912446	1	BR_S_ROI	Distal Intergenic	1	113358812	113364043	5232	1	ENSGALG00000032406.2	ENSGALT00000084176.1	-5395	chr1	113353217	113353417	971	CTGCAGACTGTGTACAGGAACTTCCCCCTGGAAGACACCATTGACTTCATGATGGCCATCAAGGACACCTTCCGGAAGGCCAAAGGAATGCGTGTGCGTGCTGCGGGGAGGTGGCTGATCACCTTTCTGCAGATGCATGGAAAGGACATCTGTCGGGACGTAAGAGACTTTCTTCCATGTGTCTTGGACTTTTGCTGGCTG
chr1:113360742-113360867	-0.533888	0.212122	1	BR_S_ROI	Promoter (1-2kb)	1	113359074	113364043	4970	1	ENSGALG00000032406.2	ENSGALT00000026159.6	1668	chr1	113360742	113360867	7325	CTGGGCCTCTGCCACCCCTCTCCAGGACAAACAGGCCGTCCTCGGGGCCGTGGCTACCATGATGGCTGTCCTCCTGCAAGAGGAGCTGCCCCGAGAGCACGTCTGGGAGCAGCTCCTCTGGCTCGT
chr1:113363753-113364000	-0.117778	0.883112	1	BR_S_ROI	Promoter (2-3kb)	1	113366191	113369659	3469	1	ENSGALG00000045985.1	ENSGALT00000088597.1	-2191	chr1	113363753	113364000	2886	ACTCAGGTGGTGGCAGGGAGCCCTTTTGCGGGCAGCGAACTCCAAGCCGCTGCCTTGCTCCTCATGCTGAACCTCCACAGCAAGATCCACAGAGCTGTGGGGGCCATGTGGGCCACTGAGATCCCCCTGCTGCTGCAGTGCCTCGAAGGTAAAGTGCTGGTGGGGAGGGAGGGGTGGAGGCAGGGAAGGGGGGGAGTGAAAATGGAGCTCTGCAGCGTGGCAGAGGGGAAGCGTTGCCTGCGGCCCCA
chr1:113365868-113366095	-0.172817	0.574187	1	BR_S_ROI	Promoter (<=1kb)	1	113366191	113369659	3469	1	ENSGALG00000045985.1	ENSGALT00000088597.1	-96	chr1	113365868	113366095	1868	ATGGGCCTTCTCTTTCCAAAGGTCCCGCGGGGACTGGTTTGTGCTCAGATAAAGATGCAAGCCCTTCCCTTAGCGTTGCCCCCACGTGTTCCCCTTGCAGCCCTTGGCCCTTCCCGCAGCTGAAAGAATGTTCTTCTCTCTTGGGCCTCAGGACCTGCAGAATACGCTTGCGCTGGTGCAGAGCATCACAGACTTCAGCTCTGCCTTCCAAGCTGTGGGTGGCTCTGC
chr1:113367562-113367966	-0.155087	0.586446	1	BR_S_ROI	Promoter (1-2kb)	1	113366191	113369659	3469	1	ENSGALG00000045985.1	ENSGALT00000088597.1	1371	chr1	113367562	113367966	1467	CAGCGAGGTGGGGGCGCCGCGTGGAGCCTCAGGGCAGGCCCTGAGGGAAAGTGCTGGGGAATGAGGGACAGGGAGAGGGCTGGCATGAAGGGAAAGAAAAGATGTCCGCAGTGAGACAGATGCTCTGCCCCGCGCCTTGCAGAGATCAATGTCGTCAGACAACATGTGGGAGCGCAAGAGGGCCCTGCAGATCTGCTCCCAGCTGCTGGCTGCTTGTGAAGAGCGTGGAGTGAGTAAAGAGCCCCACCACATGCCCCTGCTCCCTCCCCAGTGCTCCTGAGCAGGAAGGCGAGCTCCGCCCAGCTGTGCGTGCTGTGCCACCCACCGCGTGGGGAAGGCACAGGCGGGAGAAGCTAGGGAGAGCTGGGGCTGCCTACAGCTTTTTTCCTGCCTCTGGCC…
chr1:113368945-113369114	-0.083988	0.90644	1	BR_S_ROI	Promoter (2-3kb)	1	113366191	113369659	3469	1	ENSGALG00000045985.1	ENSGALT00000088597.1	2754	chr1	113368945	113369114	979	AAGACACCATTGACTTCATGATGGCCATCAAGGACACCTTCCGGAAGGCCAAAGGAATGCGTGTGCGTGCTGCGGGGAGGTGGCTGATCACCTTTCTGCAGATGCATGGAAAGGACATCTGTCGGGACGTAAGAGACTTTCTTCCATGTGTCTTGGACTTTTGCTGGCTG
chr1:113811584-113811843	0.117454	0.787953	1	BR_S_ROI	Distal Intergenic	1	113815854	113821731	5878	2	ENSGALG00000044750.1	ENSGALT00000083489.1	9888	chr1	113811584	113811843	442470	CTGCAGAAAGGTGATCAGCCACCTCCCCGCAGCACGCACACGCATTCCTTTGGCCTTCCGGAAGGTGTCCTTGATGGCCATCATGAAGTCAATGGTGTCTTCCAGGGGGAAGTTCCTGTACACAGTCTGCAGAGAAATGAGAAGCAGGAGAGATCCCATCACTGCTCTGCGGCAGCTCTTCAAAACATAAAGCAGTCTTGAGGGCATTCTTAGTTCAGCAGCTTGCCGGTCATTCAGGCAGCAATCACAACGCTCCTGCA
chr1:113812898-113813116	0.0153834	1	1	BR_S_ROI	Downstream (2-3kb)	1	113815854	113821731	5878	2	ENSGALG00000044750.1	ENSGALT00000083489.1	8615	chr1	113812898	113813116	1055	TGCGGACATCTTTTCTTTCCCTTCATGCCAGCCCTCTCCCAGTCCCTCATTTCCCAGCACTTTCCCTCAGGGCCCGCACTGTGGCTCCACGCGGCCCCCCACCTCGCTGAGCACCGGCACTGCTGCCCCTGCTCTCTGCAGACACTCCTGCCTCCTAACCCAGGAGCTTTTCCTTGGCTGTGGCCTGCCAGGGGCTGGCTCCTGCCTTTCCCCCTGCAG
chr1:113814539-113814824	-0.180551	0.610809	1	BR_S_ROI	Downstream (1-2kb)	1	113815854	113821731	5878	2	ENSGALG00000044750.1	ENSGALT00000083489.1	6907	chr1	113814539	113814824	1423	TTCTTTCAACTGCGGGAAGGGCCAAGGGCTGCAAGGGGAACACGTGGGGGCAACGCTAAGGGAAGGGCTTGCATCTTCATCTGAGCACAAACCAGTCCCCGAGGGACCTTTGGAAAGAGAAGGCCCATCTCAGCATCCCCCCACGTGGAGGGGCTGCAGCTGGGTGCTCAGACAGCCTGGCACGCTACGAGCTCTCACCCGGCAGCTGCAGCTGTAGAGCAGCAGGATGTTGCCCACGATGTCTCCCTCCAGGCGGGCCAGCAGCTGTTCCTTGGAGGCACGCAGT
chr1:113819660-113819828	-0.282021	0.471341	1	BR_S_ROI	Promoter (1-2kb)	1	113815854	113821731	5878	2	ENSGALG00000044750.1	ENSGALT00000083489.1	1903	chr1	113819660	113819828	4836	TGATACAGGCGCACGAGCCAGAGGAGCTGCTCCCAGACGTGCTCTCGGGGCAGCTCCTCTTGCAGGAGGACAGCCATCATGGTAGCCACGGCCCCGAGGACGGCCTGTTTGTCCTGGAGAGGGGTGGCAGAGGCCCAGCATCAAAGACTGAAGGTCTGCCCTTCCTGCA
chr1:113820429-113820682	0.00939256	1	1	BR_S_ROI	Promoter (1-2kb)	1	113815854	113821731	5878	2	ENSGALG00000044750.1	ENSGALT00000083489.1	1049	chr1	113820429	113820682	601	TGCTCTGGGGCCGGCACTCACCAGCACAAGCAATGCGCAGGGTCCGGCCGCCTCTCACCCAGCCCACCACACTGCGCAGGCCGGCCAGCGTCAGCCACACGAAGGAGATGCACTGTGGAGCTGCAGAGGGGAAGGAGAGGGCCACGGTCAGAGCCCCAGCAGCGAGGGAGGAGGGGCTGCAGCCCTGCATCCCCCAGCTCAACGCAGATCACGCGCAGAGGGGAGAGACCCCTTTCCCCGGTTGTCGTAGACGT
chr1:113985794-113986228	-0.0244784	0.899711	1	BR_S_ROI	Distal Intergenic	1	113991509	113995521	4013	2	ENSGALG00000045937.1	ENSGALT00000085253.1	9293	chr1	113985794	113986228	165112	AGGGACGACATGCAGCTGCGCAGGATGTAGATGATCGGTGAAAGATCAAGCTGAAAGAAGAAGGGGAGAAAGAATGACTTGCTGCATCCTTGACTCTGCAGGACCTAATCATGGACATTCAGCACATGAACGGTGCCTGCTCCCTTGACATGCCGCCAAGGCCTAAGCCTACATTTCACACCGGTCACCCTGTCCAAGCCCTGGCTCTGCGCTCAGGCTGTGCTTCTTTAGCACAAGAGGCAAACGGCACAAGGTGTAGTGCAACAGCCAACAAAAGTCCAAGGCTCGTGGAAGAAAGTCTCTTACATCCCGACAGATGTCCTTTCCATGCATCTGCAGAAAGGTGATCATCCACTTCCCAGCAGCACGCACACGCATTCCTTTGGCCTTCCGGAAGGT…
chr1:113987155-113987998	-0.0832573	0.62251	1	BR_S_ROI	Distal Intergenic	1	113991509	113995521	4013	2	ENSGALG00000045937.1	ENSGALT00000085253.1	7523	chr1	113987155	113987998	927	GCAGGGATGAGAGGCAGGAAAAAAGCTGTAGGCAGCCCCAGCTCTCCCTAGCTTCTCCCGCCTGTGCCTTCCCCACGGGGTGGGTGTCACAGCATGCACAGCTGAGTGGAGCTCGCCTGCCAGCTCAGGGGCACTGGGGAGGGAGCAGGGGCATGTGGTGGGGCTCTTTACTCACTCCACGCTCTTCACAAACAGCCAGCAGCTGGGAGCAGGTCTGCAGGGCCCTCTTGCGCTCCCACATGTTGCCTGACGTCATTGATCTCTGCAGGACGTGGGACAGAGCATCTGTATCACTGCGGACATCTTTTCTTTCCCTTCATGCCAGCCCTCTCCCAGTCCCTCATTTCCCAGCACTTTCCCTCAGGGCCTGCCCTGTGGCTCCACGCAGCCCCCCACCTC…
chr1:113990226-113990544	-0.209452	0.360072	1	BR_S_ROI	Downstream (<1kb)	1	113991509	113995521	4013	2	ENSGALG00000045937.1	ENSGALT00000085253.1	4977	chr1	113990226	113990544	2228	ATCTGAGGAGACGTGGAGGGCCCATCTGTGCCCTGGAATGGGCAGATCCCCAGGGGGGAAAGCTCCCCGGGCCTCAGTGCTGTCTCCCTGGAATGGGAACAGCAGCAGAGCAAGTGCTGGGCTGCAGGCAATGCTTCCCCTCTGCCACGCTGCAGAGCTCCATTTTCACTCCCCCCCCTTCCCTGCCTCCGCCCCTCCCTCCCCACCAGCACTTTACCTTTGAGGCACTGCAGCAGCAGGGGGATCTCAGTGGCCCACATGGCCCCCACAGCTCTGTGGATTTTGCCGTGGAGGCTCAGCATGAGGAGCAAGGCAGCGG
chr1:113992312-113992410	-0.214232	0.472028	1	BR_S_ROI	Exon (ENSGALT00000085253.1/ENSGALG00000045937.1, exon 10 of 12)	1	113991509	113995521	4013	2	ENSGALG00000045937.1	ENSGALT00000085253.1	3111	chr1	113992312	113992410	1768	TCCGGGCTGCGGGGAGGAAATCCCGCACTGTGTTAGCAAGAAACTCGCACCCATTCCGGAGGTTTGTGAGAGAGGTTTCGGCCAGGGCACCGCCAAGCA
chr1:113994226-113994483	-0.39109	0.189651	1	BR_S_ROI	Promoter (1-2kb)	1	113991509	113995521	4013	2	ENSGALG00000045937.1	ENSGALT00000085253.1	1038	chr1	113994226	113994483	1816	GAGCCCCCCTGCTCTGGGGCCGGCACTCACCAGCACAAGCAATGCGCAGGATCCGGCCGCCTCTCACCCAGCCCACCACACTGCGCAGGCCGGCCAGCGTCAGCCACACGAAGGAGATGCACTGTGGAGCTGCAGAGGGGAAGGAGAGGGCCATGGTCAGAGCCCCGGCAGCGAGGGAGGAGGGGCTGCAGCCCTGCATCCCCCAGCTCAACGCAGATCACGCGCAGAGGGGAGAGACCCCTTCAGGAGGCTGAGGGC
chr1:114226836-114227217	0.0706905	0.756962	1	BR_S_ROI	Distal Intergenic	1	114239365	114242879	3515	1	ENSGALG00000038500.2	ENSGALT00000078015.1	-12148	chr1	114226836	114227217	232353	TAGATGATCGGTGAAAGATCAAGCTGAAAGAAGAAGGGGAGAAAGAATGACTTGCTGCATCCTTGACTCTGCAGGACCTAATCATGGACATTCAGCACATGAACGGTGCCTGCTCCCTTGACATGCCGCCAAGGCCTAAGCCTACATTTCACACCGGTCACCCTGTCCAAGCCCTGGCTCTGCGCTCAGGCTGTGCTTCTTTAGCACAAGAGGCAAACGGCACAAGGTGTAGTGCAACAGCCAACAAAAGTCCAAGGCTCGTGGAAGAAAGTCTCTTACATCCCGACAGATGTCCTTTCCATGCATCTGCAGAAAGGTGATCATCCACTTCCCAGCAGCACGCACACGCATTCCTTTGGCCTTCCGGAAGGTGTCCTTGATG
chr1:114228181-114228506	0.0347842	1	1	BR_S_ROI	Distal Intergenic	1	114239365	114242879	3515	1	ENSGALG00000038500.2	ENSGALT00000078015.1	-10859	chr1	114228181	114228506	964	TGCAGGGATGAGAGGCAGGAAAAAAGCTGTAGGCAGCCCCAGCTCTCCCTAGCTTCTCCCGCCTGTGCCTTCCCCACGGGGTGGGTGTCACAGCATGCACAGCTGAGTGGAGCGAGCTCAGGGGCACTGGGGAGGGAGCAGGGGCATGTGGTGGGGCTCTTTACTCACTCCACGCTCTTCACAAACAGCCAGCAGCTGGGAGCAGGTCTGCAGGGCCCTCTTGCGCTCCCACGTGTTGCCTGACGTCATTGATCTCTGCAGGACGTGGGACAGAGCATCCGTATCACTGCGGACATCTTTTCTTTCCCTTCATGCCATCCCTCTCC
chr1:114229944-114230266	0.0484502	0.821843	1	BR_S_ROI	Distal Intergenic	1	114239365	114242879	3515	1	ENSGALG00000038500.2	ENSGALT00000078015.1	-9099	chr1	114229944	114230266	1438	TCAGGATCTCCAGCAGCTTGCCCTTCAAGGAGGGGTTAAAGCAGGCAGAGTCACACGCTGCTTGGAAGGCAGAGCTGAAGTCCATGATGCTCTGCAGCAGCGCAAGCGTGTTCTGCAGGTCCTGAGGCCCAAGAGAGAAGAACATTCTTTCAACTGCGGGAAGGGCCAAGGGCTGCAAGGGGAACACGTGGGGGCAACGCTAAGGGAAGGGCTTGCATCTTCATCTGAGCACAAACCAGTCCCCGAGGGACTTTTGGAAAGAGAAGGCCCATCTCAGCATCCCCCCACGTGGAGGGGCTGCATCTGGGTGCTCAGACAGCCTG
chr1:114232118-114232364	0.309337	0.504921	1	BR_S_ROI	Distal Intergenic	1	114239365	114242879	3515	1	ENSGALG00000038500.2	ENSGALT00000078015.1	-7001	chr1	114232118	114232364	1852	CTGCAGAGCTCCATTTTCACTCCCCCCCTTCCCTGCCTCCGCCCCTCCCTCCCCACCAGCACTTTACCTTTGAGGCACTGCAGCAGCAGGGGGATCTCAGAGGCCCACATGGCCCCCACAGCTCTGTGGATTTTGCCGTGGAGGTTCAGCATGAGGAGCAAGGCAGCGGCTTGGAGTTCGCTGCCTGCAAAAGGGCTCCCTGCCACCACCTGAGTGAGAGCAAGGAGAAGCAGGGTCACTTCTGCAG
chr1:114235955-114236204	0.157682	0.59499	1	BR_S_ROI	Distal Intergenic	1	114239365	114242879	3515	1	ENSGALG00000038500.2	ENSGALT00000078015.1	-3161	chr1	114235955	114236204	3591	AAGCCCCTCCTGCTCTGGGCCGGCACTCACCAGCACAAGCAATGCGCAGGGTCCGGCCGCCTCTCACCCAGCCCACCACACTGCGCAGGCCGGCCAGCATCAGCCACACGAAGGGGATGCACTGTGGAGCTGCAGAAGGGAAGGAGAAGGCCATGGTCAGAGCCCCGGCAGCGAGGGAGGAGGGGCTGCAGCCCTGCATCCCCCATCTCAACGCAGATCACGCGCAGAGGGGAGAGACCCCTTCAGGAGG
chr1:114241841-114242054	0.294337	0.457654	1	BR_S_ROI	Promoter (2-3kb)	1	114239365	114242879	3515	1	ENSGALG00000038500.2	ENSGALT00000078015.1	2476	chr1	114241841	114242054	5637	AGCAACTGCCAACTGGAATGAAAGCCGGTAACTGGTGGCCATCTGTATTGTGTCCCTCCTTCTGGTTTACGAGTTGTGTCTCTCTGGCACCGTGGGCCCCTTCTGACAGAGTGGGCTGTCCCTGTGCTCAGAGGCAGTCCTTCTCCTCCGGCAGCCACAGAGTGCCATGGCCCTTGCTCAGCTTCAGGCAGTGCCACGGCACAGCTCTGAAATA
chr1:114246650-114247035	0.0111225	1	1	BR_S_ROI	Distal Intergenic	1	114239365	114242879	3515	1	ENSGALG00000038500.2	ENSGALT00000078015.1	7285	chr1	114246650	114247035	4596	GATGTAGATGATCGGTGAAAGATCAAGCTGAAAGAAGAAGGGGAGAAAGAATGACTTGCTGCATCCTTGACTCTGCAGGACCTAATCATGGACATTCAGCACATGAACGGTGCCTGCTCCCTTGACATGCCGCCAAGGCCTAAGCCTACATTTCACACCGGTCACCCTGTCCAAGCCCTGGCTCTGCGCTCAGGCTGTGCTTCTTTAGCACAAGAGGCAAACGGCACAAGGTGTAGTGCAACAGCCAACAAAAGTCCAAGGCTCGTGGAAGAAAGTCTCTTACATCCCGACAGATGTCCTTTCCATGCATCTGCAGAAAGGTGATCATCCACTTCCCAGCAGCACGCACACGCATTCCTTTGGCCTTCCGGAAGGTGTCCTTGATG
chr1:114248257-114248500	0.0661263	0.905118	1	BR_S_ROI	Distal Intergenic	1	114253125	114257139	4015	2	ENSGALG00000046613.1	ENSGALT00000083639.1	8639	chr1	114248257	114248500	1222	TCTGCAGGACGTGGGACAGAGCATCCGTATCACTGCGGACATCTTTTCTTTCCCTTCATGCCATCCCTCTCCCAGTCCCTCATTTCCCAGCACTTTCCCTCAGGGCCTGCCCTGTGGCTCCACGCAGCCCCCCACCTCGCTGAGCACCGGCACTGCTGCCCCTGCTCTCTGCAGACACTCCGGCCTCCTAACCCAGGAGCTTTTCCTTGGCTGTGGCCTGCCAGGGGCTGGCTCCTGCCTTTCC
chr1:114249780-114250222	0.0881668	0.793404	1	BR_S_ROI	Downstream (2-3kb)	1	114253125	114257139	4015	2	ENSGALG00000046613.1	ENSGALT00000083639.1	6917	chr1	114249780	114250222	1280	CTGCAGACAGCCCTGGCTCTAGGCACTCACCGTCAGGATCTCCAGCAGCTTGCCCTTCAAGGAGGGGTTAAAGCAGGCAGAGTCACCCGCTGCTTGGAAGGCAGAGCTGAAGTCCATGATGCTCTGCAGCAGCGCAAGCGTGTTCTGCAGGTCCTGAGGCCCAAGAGAGAAGAACATTCTTTCAACTGCGGGAAGGGCCAAGGGCTGCAAGGGGAACACGTGGGGGCAACGCTAAGGGAAGGGCTTGCATCTTCATCTGAGCACAAACCAGTCCCCGAGGGACTTTTGGAAAGAGAAGGCCCATCTCAGCATCCCCCCACGTGGAGGGGCTGCAGCTGGGTGCTCAGACAGCCTGGCACGCTACGAGCTCTCACCCGGCAGCTGCAGCTGTAGAGCAGC…
chr1:114251990-114252206	-0.451561	0.316901	1	BR_S_ROI	Downstream (<1kb)	1	114253125	114257139	4015	2	ENSGALG00000046613.1	ENSGALT00000083639.1	4933	chr1	114251990	114252206	1768	CTGCAGAGCTCCATTTTCACTCCCCCCCCCTTCCCTGCCTCCGCCCCTCCCTCCCCACCAGCACTTTACCTTTGAGGCACTGCAGCAGCAGGGGGATCTCAGCAGCCCACATGGCCCCCACAGCTCTGTGGATTTTGCCGTGGAGGTTCAGCATGAGGAGCAAGGCAGCGGCCTGGAGTTCGCTGCCTGCAAAAGGGCTCCCTGCCACCACCTGAGT
chr1:114253928-114254031	-0.278394	0.372451	1	BR_S_ROI	Exon (ENSGALT00000083639.1/ENSGALG00000046613.1, exon 10 of 12)	1	114253125	114257139	4015	2	ENSGALG00000046613.1	ENSGALT00000083639.1	3108	chr1	114253928	114254031	1722	TCCGGGCTGCGGGGAGGAAATCCCGCACTGTGTTAGCAAGAAACTCGCACCCATTCCGGAGGTTTGTGAGAGAGGTTTCGGCCAGGGCACCGCCAAGCATCGCC
chr1:114255811-114256081	0.283408	0.375531	1	BR_S_ROI	Promoter (1-2kb)	1	114253125	114257139	4015	2	ENSGALG00000046613.1	ENSGALT00000083639.1	1058	chr1	114255811	114256081	1780	CTGCAGCAGGGCGAGGTGCAAGGACTGCCCCAAGCCCCTCCTGCTCTGGGCCGGCACTCACCAGCACAAGCAATGCGCAGGGTCCGGCCGCCTCTCACCCAGCCCACCACACTGCGCAGGCCGGCCAGCATCAGCCACACGAAGGGGATGCACTGTGGAGCTGCAGAAGGGAAGGAGAAGGCCATGGTCAGAGCCCCGGCAGCGAGGGAGGAGGGGCTGCAGCCCTGCATCCCCCAGCTCAACGCAGATCACGCGCAGAGGGGAGAGACCC
chr1:114261448-114261659	0.309175	0.504921	1	BR_S_ROI	Distal Intergenic	1	114253125	114257139	4015	2	ENSGALG00000046613.1	ENSGALT00000083639.1	-4309	chr1	114261448	114261659	5367	AGCAACTGCCAACTGGAATGAAAGCCGGTAACTGGTGGCCATCTGTATTGTGTCCCTCCTTCTGGTTTACGAGTTGTGTCTCTCTGGCACCGTGGGCCCCTTCTGACACAGTGGGCTGTCCCTGTGCTCAGAGGCAGTCCTTCTCCTCCGGCAGCCACAGAGTGCCATGGCCCTTGCTCAGCTTCAGGCAGTGCCACGGCACAGCTCTGAAA
chr1:115170656-115170923	0.69581	0.244276	1	BR_S_ROI	Intron (ENSGALT00000026250.5/ENSGALG00000016281.5, intron 51 of 77)	1	115098166	115101343	3178	1	ENSGALG00000038250.2	ENSGALT00000054857.1	72490	chr1	115170656	115170923	908997	GCAGCTCTCCCAGCACTGACCCAGCACGGCTCTGTACCACAGGACCTACCCTTCGGACACTGCTCCACACGGGTCCCCACGGGCAGCAGCTCCCCCAGCCTTCCTACCCCACTGTGGGCTACACCCTAGGGGCTGCAGCTCCAGCCTGGGCTGCTCCTATGGGGGTATCCATGGGCTGTGCCACCTTCTGGCCTCACCCACTGTTGCACAGTGGGCTCCTCCATGGCTGCACATGGACATCTGCCCCATGTGGTGCCCGTGGGCTGCA
chr1:115502930-115503334	-0.250672	0.413752	1	BR_S_ROI	Distal Intergenic	1	115685927	115698891	12965	1	ENSGALG00000016284.5	ENSGALT00000026255.5	-182593	chr1	115502930	115503334	332007	AGACGATCGGTGAAAGGTCAAGCTGAAAGAAGAAGGGGAGAAAGAATGACTTGCTGCATCCTTGACTCTGCAGGACCTAATCGTGGACATTCAGCACATGAACGGTGCCTGCTCCCTTGACATGCCGCCAAGGCCTAAGCCTACATTTCACACCGGTCACCCTGTCCAAGCCCTGGCTCTGCGCTCAGGCTGTGCTTCTTTAGCGCAAGAGGCAAACGGCACAAGGTGTAGTGCAACAGCCAACAAAAGTCCAAGGCTCGTGGAAGAAAGTCTCTTACATCCCGACAGATGTCCTTTCCGTGCATCTGCAGAAAGGTGATCATCCACTTCCCAGCAGCACGCACACGCATTCCTTTGGCCTTCCGGAAGGTGTCCTTGACGGCCATCATGAAATCTATG…
chr1:115504280-115505124	0.325497	0.161043	1	BR_S_ROI	Distal Intergenic	1	115685927	115698891	12965	1	ENSGALG00000016284.5	ENSGALT00000026255.5	-180803	chr1	115504280	115505124	946	GGCAGCCCCAGCTCTCCCTAGCTTCTCCCGCCTGTGCCTTCCCCACGGGGTGGGTGTCACAGCACGCACAGCTGAGTGGAGCTCGCCTGCCAGCTCAGGGGCACTGGGGAGGGAGCAGGGGCATGTGGTGGGGCTCTTTACTCACTCCACGCTCTTCACAAGCAGCCAGCAGCTGGGAGCACGTCTGCAGGGCCCTCTTGCGCTCCCACATGTTGCCTGACGTCATTGATCTCTGCAGGACGTGGGACAGAGCATCCGTATCACTGTGGACATCTTTTCTTTCCCTTCATGCCAGCCCTCTCCCAGTCCCTCATTTCCCAGCACTTTCCCTCAGGGCCTGCCCTGTGGCTCCACGCAGCCCCCCACCTCGCTGAGCACCCGCACTGCTGCCCCTGCTCT…
chr1:115506070-115506481	0.0974719	0.6397	1	BR_S_ROI	Distal Intergenic	1	115685927	115698891	12965	1	ENSGALG00000016284.5	ENSGALT00000026255.5	-179446	chr1	115506070	115506481	946	TCAGGATCTCCAGCAGCTTGCCCTTCAAGGAGGGGTTAAAGCAGGCAGAGTCACCCGCTGCTTGGAAGGCAGAGCTGAAGTCCGTGATGCTCTGCAGCAGCGCAAGCGTGTTCTGCAGGTCCTGAGGCCCAAGAGAGAAGAACATTCTTTCAACTGCGGGAAGGGCCAAGGGCTGCAAGGGGAACACGTGGGGGCAACGCTAAGGGAAGGGCTTGCATCTTCATCTGAGCACAAACCAGTCCCCGAGGGACCTTTGGAAAGAGAAGGCCCATCTCAGCATCCCCCCACGTGGAGGGGCTGCAGCTGGGTGCTCAGACAGCCTGGCACGCTACGAGCTCTCACCCGGCAGCTGCAGCTGTAGAGCAGCAGGATGTTGCCCACGATGTCTCCCTCCAGGCG…
chr1:115510188-115510358	0.134721	0.780005	1	BR_S_ROI	Distal Intergenic	1	115685927	115698891	12965	1	ENSGALG00000016284.5	ENSGALT00000026255.5	-175569	chr1	115510188	115510358	3707	ATCCGGGCTGCGGGGAGGAAATCCCGCACTGTGTTAGCAAGAAACTCGCACCCATTCCGGAGGTTTGTGAGAGAGGTTTTGGCCAGGGCACCGCCAAGCATCGCCAAAGCTCCCCTCCTTACCCTGCAGCAGGATGCAGTGGGTCAGCTCTGCTCTGTCCGCCTCGCTGTG
chr1:115512081-115512367	-0.0886753	0.912428	1	BR_S_ROI	Distal Intergenic	1	115685927	115698891	12965	1	ENSGALG00000016284.5	ENSGALT00000026255.5	-173560	chr1	115512081	115512367	1723	GCAGCAGGGCGAGGTGCAAGGACTGCCCCAAGCCCCCCCTGCTCTGGGCCACCACTCACCAGCACAAGCAATGCGCAGGGTCCTGCCGTCTCTCACCCAGCCCACCACACTGCGCAGGCCGGCCAGCATCAGCCACACGAAGGAGATGCACTGTGGAGCTGCAGAAGGGAAGGAGAAGGCCGTGGTCAGAGCCCCGGCAGCGAGGGAGGAGGGGCTGCAGCCCTGCATCCCCCAGCTCAACACAGATCACGCGCAGAGGGGAGAGACCCCTTCAGGAGGCTGAGGGC
chr1:115519002-115519440	0.0768697	0.886222	1	BR_S_ROI	Distal Intergenic	1	115685927	115698891	12965	1	ENSGALG00000016284.5	ENSGALT00000026255.5	-166487	chr1	115519002	115519440	6635	GTAGACGATCGGTGAAAGGTCAAGCTGAAAGAAGAAGGGGAGAAAGAATGACTTGCTGCATCCTTGACTCTGCAGGACCTAATCGTGGACATTCAGCACATGAACGGTGCCTGCTCCCTTGACATGCCGCCAAGGCCTAAGCCTACATTTCACACCGGTCACCCTGTCCAAGCCCTGGCTCTGCGCTCAGGCTGTGCTTCTTTAGCGCAAGAGGCAAACGGCACAAGGTGTAGTGCAACAGCCAACAAAAGTCCAAGGCTCGTGGAAGAAAGTCTCTTACATCCCGACAGATGTCCTTTCCGTGCATCTGCAGAAAGGTGATCATCCACTTCCCAGCAGCACGCACACGCATTCCTTTGGCCTTCCGGAAGGTGTCCTTGACGGCCATCATGAAATCTA…
chr1:115520539-115520865	-0.0982534	0.849088	1	BR_S_ROI	Distal Intergenic	1	115685927	115698891	12965	1	ENSGALG00000016284.5	ENSGALT00000026255.5	-165062	chr1	115520539	115520865	1099	TGCAGGGCCCTCTTGCGCTCCCACATGTTGCCTGACGTCATTGATCTCTGCAGGACGTGGGACAGAGCATCCGTATCACTGTGGACATCTTTTCTTTCCCTTCATGCCAGCCCTCTCCCAGTCCCTCATTTCCCAGCACTTTCCCTCAGGGCCTGCCCTGTGGCTCCACGCAGCCCCCCACCTCGCTGAGCACCCGCACTGCTGCCCCTGCTCTCTGCAGACACTCCGGCCTCCTAACCCAGCAGCTTTTCCTTGGCTGTGGCCTGCCAGGGGCTGGCTCCTGCCTTTTCCCCTGCAGGGCCCATTGCTCTGCCCATTTCTGAGCTT
chr1:115522144-115522556	0.000777668	1	1	BR_S_ROI	Distal Intergenic	1	115685927	115698891	12965	1	ENSGALG00000016284.5	ENSGALT00000026255.5	-163371	chr1	115522144	115522556	1279	TCAGGATCTCCAGCAGCTTGCCCTTCAAGGAGGGGTTAAAGCAGGCAGAGTCACCCGCTGCTTGGAAGGCAGAGCTGAAGTCCGTGATGCTCTGCAGCAGCGCAAGCGTGTTCTGCAGGTCCTGAGGCCCAAGAGAGAAGAACATTCTTTCAACTGCGGGAAGGGCCAAGGGCTGCAAGGGGAACACGTGGGGGCAACGCTAAGGGAAGGGCTTGCATCTTCATCTGAGCACAAACCAGTCCCCGAGGGACCTTTGGAAAGAGAAGGCCCATCTCAGCATCCCCCCACGTGGAGGGGCTGCAGCTGGGTGCTCAGACAGCCTGGCACGCTACGAGCTCTCACCCGGCAGCTGCAGCTGTAGAGCAGCAGGATGTTGCCCACGATGTCTCCCTCCAGGCG…
chr1:115524358-115524541	-0.0705715	0.892049	1	BR_S_ROI	Distal Intergenic	1	115685927	115698891	12965	1	ENSGALG00000016284.5	ENSGALT00000026255.5	-161386	chr1	115524358	115524541	1802	CTGCCTCCACCCCTCCCTCCCCACCAGCACTTTACCTTGGAGGCACTGCAGCAGCAGGGGGATCTCAGCGGCCCACATGGCCCCCACAGCTCTGTGGATTTTGCTGTGGAGGTTCAGCATGAGGAGCAAGGCAGCGGCTTGCAGTTTGCTGCCTGCAAAAGGGCTCCCCGCCACCACCTGAGTG
chr1:115526261-115526357	-0.215648	0.787953	1	BR_S_ROI	Distal Intergenic	1	115685927	115698891	12965	1	ENSGALG00000016284.5	ENSGALT00000026255.5	-159570	chr1	115526261	115526357	1720	TCCGGGCTGCGGGGAGGAAATCCCGCACTGTGTTAGCAAGAAACTCGCACCCATTCCGGAGGTTTGTGAGAGAGGTTTTGGCCAGGGCACCGCCAAG
chr1:115630704-115630931	0.480492	0.50152	1	BR_S_ROI	Distal Intergenic	1	115685927	115698891	12965	1	ENSGALG00000016284.5	ENSGALT00000026255.5	-54996	chr1	115630704	115630931	104347	TGCAACAGGCAGCAAAGAGAAGGCCACAGTTCTTGCTGAAGCAGCGTGTCTGCATCTTTCTCCATTCTGTGCACTGCAGCTGGGGATGCAGCACCCGCAGAACTCCACCTGCTGGACACTGGTTTCAGGCTGAGATATGGCTGTGATGGGGATTGGTGCATAACCTTTGCTGACAGGCCACAGCCATTCAGAAAGAAACAGCAAAAAAAAACCCAAATACTGGAAAAA
chr1:115837233-115837639	-0.071259	0.756035	1	BR_S_ROI	Distal Intergenic	1	115843688	115847698	4011	2	ENSGALG00000044858.1	ENSGALT00000088263.1	10059	chr1	115837233	115837639	206302	TAGATGATCGGTGAAAGATCAAGCTGAAAGAAGAAGGGGAGAAAGAATGACTTGCTGCATCCTTGACTCTGCAGGACCTAATCATGGACATTCAGCACATGAACGGTGCCTGCTCCCTTGACATGCCGCCAAGGCCTAAGCCTACATTTCACACCGGTCACCCTGTCCAAGCCCTGGCTCTGCGCTCAGGCTGTGCTTCTTTAGCACAAGAGGCAAACGGCACAAGGTGTAGTGCAACAGCCAACAAAAGTCCAAGGCTCGTGGAAGAAAGTCTCTTACATCCCGACAGATGTCCTTTCCATGCATCTGCAGAAAGGTGATCATCCACTTCCCAGCAGCACGCACACGCATTCCTTTGGCCTTCCGGAAGGTGTCCTTGATGGCCATCATGAAATCTAT…
chr1:115838594-115838748	-0.0558205	1	1	BR_S_ROI	Distal Intergenic	1	115843688	115847698	4011	2	ENSGALG00000044858.1	ENSGALT00000088263.1	8950	chr1	115838594	115838748	955	GGCAGCCCCAGCTCTCCCTAGCTTCTCCCGCCTGTGCCTTCCCCACGGGGTGGGTGTCACAGCATGCACAGCTGAGTGGAGCTCGCTGCAGCTCAGGGGCACTGGGGAGGGAGCAGGGGCATGTGGTGGGGCTCTTTACTCACTCCACGCTCTTC
chr1:115840526-115840811	-0.0142962	1	1	BR_S_ROI	Downstream (2-3kb)	1	115843688	115847698	4011	2	ENSGALG00000044858.1	ENSGALT00000088263.1	6887	chr1	115840526	115840811	1778	TTCTTTGAACTGCGGGAAGGGCCAAGGGCTGCAAGGGGAACACGTGGGGGCAACGCTAAGGGAAGGGCTTGCATCTTCATCTGAGCACAAACCAGTCCCCGAGGGACCTTTGGAAAGAGAAGGCCCATCTCAGCATCCCCCCACGTGGAGGGGCTGCAGCTGGGTGCTCAGACAGCCTGGCACGCTACGAGCTCTCACCCGGCAGCTGCAGCTGTAGAGCAGCAGGATGTTGCCCACCATGTCTCCCTCCAGGCGGGCCAGCAGCTGTTCCTTGGAGGCACGCAGT
chr1:115842555-115842800	-0.215583	0.59499	1	BR_S_ROI	Downstream (<1kb)	1	115843688	115847698	4011	2	ENSGALG00000044858.1	ENSGALT00000088263.1	4898	chr1	115842555	115842800	1744	CTGCAGAGCTCCATTTTCACTCCCCCCCTTCCCTGCCTCCGCCCCTCCCTCCCCACCCGCACTTTACCTTTGAGGCACTGCAGCAGCAGGGGGATCTCAGTGGCCCACATGGCCCCCACAGCTCTGTGGATTTTGCCGTGGAGGCTCAGCATGAGGAGCAAGGCAGCGGCTTGGAGTTCGCTGCCTGCAAAAGGGCTCCCTGCCACCACCTGAGTGAGAGCAAGGAGAAGCAGGGTCACTTCTGCA
chr1:115844460-115844616	0.035043	1	1	BR_S_ROI	Exon (ENSGALT00000088263.1/ENSGALG00000044858.1, exon 9 of 12)	1	115843688	115847698	4011	2	ENSGALG00000044858.1	ENSGALT00000088263.1	3082	chr1	115844460	115844616	1660	TGCAGAAACTGGACTGTTTCCTCTGGGCAGATCCGGGCTGCGGGGAGGAAATCCCGCACTGTGTTAGCAAGAAACTCGCACCCATTCCGGAGGTTTGTGAGAGAGGTTTTGGCCAGGGCACCGCCAAGCATCGCCAAGGCTCCTCTCCTTACCCTGC
chr1:115846404-115846643	-0.221427	0.597327	1	BR_S_ROI	Promoter (1-2kb)	1	115843688	115847698	4011	2	ENSGALG00000044858.1	ENSGALT00000088263.1	1055	chr1	115846404	115846643	1788	AGCCCCCCTGCTCTGGGGCCGGCACTCACCAGCACAAGCAATGCGCAGGGTCCGGCCGCCTCTCACCCAGCCCACCACACTGCGCAGGCCGGCCAGCATCAGCCACACGAAGGAGATGCACTGTGGAGCTGCACAGGGGAAGGAGAGGGCCATGGTCAGAGCCCCGGCAGCGAGGGAGGAGGGGCTGCAGCCCTGCATCCCCCAGCTCAACGCAGATCACGCGCAGAGGGGAGAGACCCC
chr1:116003142-116003244	0.0827179	0.902298	1	BR_S_ROI	Promoter (1-2kb)	1	116001946	116005949	4004	1	ENSGALG00000045272.1	ENSGALT00000084076.1	1196	chr1	116003142	116003244	156499	GCTGATGCTGGCCGGCCTGCGCAGTGTGGTGGGCTGGGTGAGAGGCGGCCGGACCCTGCGCATTGCTTGTGCTGGTGAGTGCCGGCCCAGAGCAGGAGGGGCT
chr1:116005050-116005223	-0.354413	0.218998	1	BR_S_ROI	Exon (ENSGALT00000084076.1/ENSGALG00000045272.1, exon 10 of 12)	1	116001946	116005949	4004	1	ENSGALG00000045272.1	ENSGALT00000084076.1	3104	chr1	116005050	116005223	1806	CTTGGCGGCGCCCTGGCCAAAACCTCTCTCACAAACCTCCGGAATGGGTGCGAGTTTCTTGCTAACACAGTGCGGGATTTCCTCCCCGCAGCCCGGATCTGCCCAGAGGAAACGGTCCAGTTTCTGCAGTCACAGCTGGGCGCTGACAGGGAGGCTGGATGCGTGGCAGCCCTG
chr1:116010201-116010369	-0.39143	0.141848	1	BR_S_ROI	Distal Intergenic	1	116001946	116005949	4004	1	ENSGALG00000045272.1	ENSGALT00000084076.1	8255	chr1	116010201	116010369	4978	CTTGGCGGCGCCCTGGCCAAAACCTCTCTCACAAACCTCCGGAATGGGTGCGAGTTTCTTGCTAACACAGTGCGGGATTTCCTCCCCGCAGCCCGGATCTGCCCAGAGGAAACGGTCCAGTTTCTGCAGTCACAGCTGGGCGCTGACAGGGAGGCTGGATGCGTGGCAG
chr1:116012151-116012264	0.35108	0.336279	1	BR_S_ROI	Distal Intergenic	1	116001946	116005949	4004	1	ENSGALG00000045272.1	ENSGALT00000084076.1	10205	chr1	116012151	116012264	1782	CTGCAGTGCCTCAAAGGTAAAGTGCTGGTGGGGAGGGAGGGGCGGAGGCAGGGAAGGGGGGGAGTGAAAATGGAGCTCTGCAGCGTGGCAGAGGGGAAGCATTGCCTGCAGCCC
chr1:116014085-116014411	0.167594	0.44621	1	BR_S_ROI	Distal Intergenic	1	116001946	116005949	4004	1	ENSGALG00000045272.1	ENSGALT00000084076.1	12139	chr1	116014085	116014411	1821	CAGGCTGTCTGAGCACCCAGATGCAGCCCCTCCACGTGGGGGGATGCTGAGATGGGCCTTCTCTTTCCAAAAGTCCCTCGGGGACTGGTTTGTGCTCAGATGAAGATGCAAGCCCTTCCCTTAGCGTTGCCCCCACGTGTTCCCCTTGCAGCCCTTGGCCCTTCCCGCAGTTGAAAGAATGTTCTTCTCTCTTGGGCCTCAGGACCTGCAGAACACGCTTGCGCTGCTGCAGAGCATCATGGACTTCAGCTCTGCCTTCCAAGCAGCGTGTGACTCTGCCTGCTTTAACCCCTCCTTGAAGGGCAAGCTGCTGGAGATCCTGACGGT
chr1:116015925-116016122	-0.475519	0.171772	1	BR_S_ROI	Distal Intergenic	1	116001946	116005949	4004	1	ENSGALG00000045272.1	ENSGALT00000084076.1	13979	chr1	116015925	116016122	1514	GAGCGCAAGAGGGCCCTGCAGACCTGCTCCCAGCTGCTGGCTGTTTGTGAAGAGCGTGGAGTGAGTAAAGAGCCCCACCACATGCCCCTGCTCCCTCCCCAGTGCCCCTGAGCTCACTCCACTCAGCTGTGCATGCTGTGACACCCACCCCGTGGGGAAGGCACAGGCGGGAGAAGCTAGGGAGAGCTGGGGCTGCCT
chr1:116017063-116017530	-0.125584	0.620939	1	BR_S_ROI	Distal Intergenic	1	116001946	116005949	4004	1	ENSGALG00000045272.1	ENSGALT00000084076.1	15117	chr1	116017063	116017530	941	CTGCAGATTGTGTGCAGAAGCTTCTCCCTGGAACACACCATAGATTTCATGATGGCCATCAAGGACACCTTCCGGAAGGCCAAAGGAATGCGTGTGCGTGCTGCTGGGAAGTGGATGATCACCTTTCTGCAGATGCATGGAAAGGACATCTGTCGGGATGTAAGAGACTTTCTTCCACGAGTCTTGGACTTTTGTTGGCTGTTGCACTACACCTTGTGCCGTTTGCCTTTTGTGCTAAAGAAGCATAGCCTGAGCGCAGAGCCAGGGCTTGGACAGGGTGACTGGTGTGAAATTTAGGCTGAGGCCTTGGCGGCATGTCAAGGGAGCAGGCACCGTTCATGTGCTGAATGTCCACGATTAGGTCCTGCAGAGTCAAGGATGCAGCAAGTCATTCTTTCT…
chr1:117436045-117436437	0.189735	0.655786	1	BR_S_ROI	Exon (ENSGALT00000086269.1/ENSGALG00000044129.1, exon 10 of 11)	1	117435791	117439802	4012	2	ENSGALG00000044129.1	ENSGALT00000086269.1	3365	chr1	117436045	117436437	1418515	GATCAGTGCCTGCTCCCGTGACATGCTGCCAAAGCTTAAGCCTAAATTTCATGCCAGTCACCCTGTCCACCCTCTGCGCTCTAGCTGTGCTTTAGCACAAGAGACAAACAGCACAAGGCATAGTGCAACAGCCAGCAAAAGTCCAAGACACGTGGAAGTCTCTTACATCCCGATTGATGTCCTTTCCATACATCTGCAGAAAGGTGATCAGCCACTTCCCAGCAGCACGCACACGCGTTCCTTTGGCCTTCTGGAAGGTGTCTTTTATGGCCACCACGAAGTCTGTGGTGTGTTCCAGGGGGAAGTTTCTGCACACAATCTGCAGAGAAATGAGAAGCAGAGAGATCCCATCACTGCTCTGCACCAGCTCTTCAAAGCATAAAGCAGTCTTGA
chr1:118082732-118083368	0.340237	0.472564	1	BR_S_ROI	Promoter (2-3kb)	1	118079947	118080147	201	1	ENSGALG00000042121.1	ENSGALT00000046706.1	2785	chr1	118082732	118083368	646295	CTGCAGCTTGAGTTCCTAGTGCTGCTCTTAGGAACCCCTCTCACATTCTCCCCCATCAGCAGCTGTGGTGCTGTGTGTGCCAGGACAGCTCACAGGTGTACAGGTTCCTGTAAAACTGCAGCAGCAAACATGAGCCACAGAACACAGCCCCTGACAGCGCTCCGTGCATTTAGCTCTTCTCCTGCATCTCGGTCAGTCTGACCCTGCACATTCTGCCTTGCCAACTTCTTACAGGAAAGATAAAAGGGAAATAGTTACTGGTACTGCAGCAGCTGCAGAAATTTGTTTTGTGTTTGTTACTTTGTTTTCCTCTGACAGTTCTGCCTTAGGCAAAGAGCAGGTGAAGCAGCAGACAAGGCGATAGGACTTCCCAGCTGAGACATTTAATTACAAAATAAG…
chr1:118314395-118314526	0.0321718	1	1	BR_S_ROI	Distal Intergenic	1	118319065	118321891	2827	2	ENSGALG00000016348.4	ENSGALT00000036635.3	7365	chr1	118314395	118314526	231027	CAGGAATCGTTGGTGCTGACCCATCGTGCCTCACTGTGGAGCAGCTGGAGGAAGGCGTTCCTGAAGCATGGGATTTTATGCTTGTCAGTGGTGCCCAGTGGCAGTACCAGAGGCAATAGGCACAAACTGCAG
chr1:118570638-118570864	0.0652742	1	1	BR_S_ROI	Distal Intergenic	1	118474222	118502752	28531	1	ENSGALG00000036226.2	ENSGALT00000053288.1	96416	chr1	118570638	118570864	256112	AGGCTTGGCCTATATTGGGTAAGATGAAGCTTGCTTCTTGGCTTCCAACAGCAGAGCCTGAAGGCAGAGCTACAAGTGCAGATCATGATGTAGCTCTGCTGCAGTATACTCACCCAGATGCTCTGCAGCCACAAATGCTGGTGGCTCTGTATGCTGGTTTTTCCCACTCCACGGCCCTCCGTGCTCTGAGCTCACATCCTTTTACTCCCATCCAGCTGATGCTGCAG
chr1:118752380-118752587	-0.0527743	1	1	BR_S_ROI	Distal Intergenic	1	118890050	118981624	91575	2	ENSGALG00000016375.6	ENSGALT00000026410.5	229037	chr1	118752380	118752587	181516	GCACTGCCCAGAACTCTGTGACAGCAGCAACCCCCTCCAACCTCCACTGACACTGAGCCAGGATGTGGTATTTTGGGTGTATGGGTCAAGGTACTGGGAGGCCTGCCAAGTCTATATGTGGTGTGGGTGCAGCAGCTGGAGCTGAGCGGGCTCTGCAGATCCTACTGAATCGCCCTGTGCCTCAGCAGTACTTACAAGCACAGGAATG
chr1:120741606-120741851	0.441804	0.367866	1	BR_S_ROI	Promoter (2-3kb)	1	120743006	120744652	1647	2	ENSGALG00000016538.3	ENSGALT00000026689.3	2801	chr1	120741606	120741851	1989019	CTGCAGGTGTGCAACACCTCCTTGGTCCTCATACTGAGTAGTCCTTTAACCCAGAAGAGCAGCAGAACGGCCTTTCCGACCCCTGTTGGTGGGGGCACTGAGCAGTGCCCTGCTCTCTGCAGTGGGAGCGCCAACAGAGCTCAGGATGAGGCCTGTACCTGGAGATGGCGTTTTGAACCTGGAAGCTGATTCTCTGGCCAGCTTCCTGCAAGAACTACTGCCACAATCTCCTCACAGCTGCCCAAG
chr1:120875983-120876306	0.0590815	1	1	BR_S_ROI	Distal Intergenic	1	120913925	120925784	11860	2	ENSGALG00000016541.5	ENSGALT00000026692.4	49478	chr1	120875983	120876306	134132	TCCGAAGCAGAGGAAGGGGGCCCACGGAGAGACCTGGGGAGTCCTGTCCCCATCCAGATCAAGGGGCCTGGCTAGAAGGCAGTTTCATCTCCTGACCGAGCAAAAGCCAGATGACCAGGCTTGCTGCAGTTGATGGAGAGAGAGTTTAACACCAGGTTTCTGCTGTCTGTAACATACGTACATCTGGATGTGGGCCTATGCTCCACCAGCAGTGTGCTGGTAACCCTACCAGCTCTACCTACCCCAAGCTTTGCTCCCACTAGCCAACCCTATCCCCTGCCACCATAAACAGCAGAGCAATTTAAATCCAGGCCACAGGGTGAG
chr1:121636106-121636174	-0.0250934	1	1	BR_S_ROI	Exon (ENSGALT00000087647.1/ENSGALG00000026840.3, exon 10 of 11)	1	121635626	121639663	4038	2	ENSGALG00000026840.3	ENSGALT00000087647.1	3489	chr1	121636106	121636174	759800	CACGCACACGCATTCCTTTGGCCTTCCGGAAGGCATCCTTGATGGCCATCATGAAGTCGATGGTGTCTT
chr1:121637123-121637631	-0.192536	0.355328	1	BR_S_ROI	Promoter (2-3kb)	1	121635626	121639663	4038	2	ENSGALG00000026840.3	ENSGALT00000087647.1	2032	chr1	121637123	121637631	949	GCAGGGGCCAGAGGCAGGAAGAAAGCTGTAGGCAGCCCCAGCTCTCCCTAGCTTCTCCCGCCTATGCCTTCCCCACGCGGTGGGTGACACAGCACGCACAGCTGGGCGGAGCTCGCCTTCCTGCTCAGGAGCACTGGGGAGGGAGCAGGGGCATGTGGTGGGGCTCTTTACTCACTCGAAGCTCTTCACAGGCAGCCAGCAGCTGGGAGCAGATCTGCAGGGCCCTCTTGCGCTCCCACATGTTGTCTGACGTCATTGATCTCTGCAGGACGTGGGGCAGAGCATCCGTATCACTGCGGACATCTTTTCTTTCCCTTCATGCCAGCCCTCTCCCAGTCCCTCATTTCCCAGCACTTTCCCTCAGGGCCTGCCCTGTGGCTCCACGCAGCCCCCCACCTT…
chr1:121641051-121641298	-0.450772	0.0545451	1	BR_S_ROI	Promoter (<=1kb)	1	121635860	121641203	5344	2	ENSGALG00000026840.3	ENSGALT00000044153.3	0	chr1	121641051	121641298	3420	CTGCAGAGCTCCATTTTCACTCCCCCCCCTTCCCTGCCTCCGCCCCTCCCTCCCCACCAGCACTTTACCTTGGAGGCACTGCAGCAGCAGGGGGATCTCAGCGGCCCACATGGCCCCCACAGCTCTGTGGATCCTGCTGTGGAGGTTTTGCATGAGCAGCAAGGCAGCGGCTTGGAGTTCGCTGCCTGCAAAAGGGCTCCCTGCCACCACCTGAGCGAGAGCAAGGAGAAGCAGGGTCACGTCTGCAG
chr1:121642992-121643088	-0.180678	0.611165	1	BR_S_ROI	Promoter (1-2kb)	1	121635860	121641203	5344	2	ENSGALG00000026840.3	ENSGALT00000044153.3	-1789	chr1	121642992	121643088	1694	TCCGGGCTGCGGAGAGGAAATCCCGCGCTGTATTAGCAAGAAACTCGCACCCATTCCGGAGGTTTGTGAGAGACGTTTTGGCCAGGGCACCGCCAAG
chr1:121702071-121702517	0.707095	0.254751	1	BR_S_ROI	Distal Intergenic	1	121714896	121737453	22558	2	ENSGALG00000027960.2	ENSGALT00000042836.2	34936	chr1	121702071	121702517	58983	CTGCAGCTCTCCCAGCACCGCCCTAACATGGCTCTGCACCGTGGGGCCCACCCTTCAGGCACTGCCCCACACAGGTTCCCATGGGTGGCAGCTCCCCCAGCCCTCTTACCCCATCATGGGCCCCTCTCTATGGGACAAGGGGTAATGGGCATAAACTGCAGCACAGGATGTTCCCTCTGAATGCCAGGAATCATTTCCGTGCTGTGCAGATGGACAGAGCATTGGCACAGGCTGCCCAGAGGATGTGGAGTTCCTTCTTTGGAGATCTTTGAAAACCACCTGGATATGGTCCTGGGCATCCTGCTCCGGGTGTCCTTGTATGAGCAGATTTCTGGCCCCAGACATGCCTGCCAGACTCAGCTATCCTCTCTAAATCCACAGCACTCTGACTAACCCTCT…
chr1:122086787-122087019	-0.170218	0.904754	1	BR_S_ROI	Promoter (<=1kb)	1	122087633	122096924	9292	1	ENSGALG00000016559.4	ENSGALT00000026721.4	-614	chr1	122086787	122087019	384270	CCTGCTGTGAATGACACAGACCAAAAGTGAATCACAAGAGCTTCTCCACTTGGGGATGGTGTAAGACCTTTAGAGCTTTAATGTAGCTCTTCATTTTACAGCCTGCAGTTCACTTCTTTTCCATCAGCTTGCCTTATAGTACACAAGCTTTTCTAACAGTAACTAAGGCAGACCTCCCACCATAGCACACAACGTTGTTTTAGGTGAGTGGATGCAGCATCCCACTGCCCATC
chr1:122195885-122196021	0.458696	0.582483	1	BR_S_ROI	Distal Intergenic	1	122126119	122134508	8390	1	ENSGALG00000016563.5	ENSGALT00000084747.1	69766	chr1	122195885	122196021	108866	TGCAGGGAACGAGCAGCTGGAGCAGAGAGTAGATGCAGGCATTCATGTTTTGGCTCCACAGAGAGTGTGAGGAGGGAATGGAGCAGGGCAGGGATGCACAAGGTCCCAGTGATGCAGGACAGGGCTATGCTCTGCAG
chr1:122725327-122725454	0.134994	0.745547	1	BR_S_ROI	Promoter (<=1kb)	1	122721554	122724376	2823	2	ENSGALG00000028703.3	ENSGALT00000043943.3	-951	chr1	122725327	122725454	529306	GATCCGGGCTGCGGAGAGGAAATCCCGCGCTGTATTAGCAAGAAACTCGCACGCATTCCGGAGGTTTGTGAGAGAGGTTTTGGCCAGGGCACCGCCAAGCATTGCCAGAGCTCCTCTCCTTACCCTGC
chr1:122735400-122735835	-0.0273469	1	1	BR_S_ROI	Distal Intergenic	1	122721554	122724376	2823	2	ENSGALG00000028703.3	ENSGALT00000043943.3	-11024	chr1	122735400	122735835	9946	GCACAGCAACAAGAAGCAAAAGACCCTTGCTTGGGATCAAGCCACAGAGGAAGAGCTGCTGCAAACCAGGTTTGCCTGGGCACTCGGCACTGCCAAGCTGGGACCCGCACACCCTTCACAATGACCTGTCCCTCCCCACAAACACTGTCCCAGCAGGAACACAGAACTGCCCCAAGACTGCTGTCTGAGGGACGTGAAGGGCCCATCCGTGCCCTGGAATGGGCAGATCCCCGGGGGGAAAGGTCCCCGGGCCTCAGCGCTGTCTCCCTGGAATGGGAACAGCAGCAGAGCAAGCATGGGGCCGCAGGCAACGCTTCCCCTCTGCCACGCTGCAGAGCTCCATTTTCACTCCCCCCCTTGCCTGCCTCCGCCCCTCCCTCCCCACCAGCACTTTACCTT…
chr1:122737666-122737761	-0.451507	0.248812	1	BR_S_ROI	Distal Intergenic	1	122721554	122724376	2823	2	ENSGALG00000028703.3	ENSGALT00000043943.3	-13290	chr1	122737666	122737761	1831	TCCGGGCTGCGGAGAGGAAATCCCGCGCTGTATTAGCAAGAAACTCGCACCCATTCCGGAGGTTTGTGAGAGAGGTTTTGGCCAGGGCACCGCCAA
chr1:122739550-122739786	-0.488627	0.175901	1	BR_S_ROI	Distal Intergenic	1	122721554	122724376	2823	2	ENSGALG00000028703.3	ENSGALT00000043943.3	-15174	chr1	122739550	122739786	1789	AGTCCCCCTGCTCTGGGGCCGGCACTCACCAGCACAAGCAATGCGCAGGGTCCGGCCGCCTCTCACCCAGCCCACCACACTGCGCAGGCCGGCCAGCATCAGCCACACAAAGGAGATGCACTGTGGAGCTGCAGAGGGGAAGGAGAGGGCCATGGTCAGAGCCCCAGCAGCGAGGCGAGGGAGGAGGGGCTGCAGCCCTGCATCCCCCAGCTCAACGCAGATCACGCGCACAGGGGA
chr1:122825498-122826042	0.231483	0.612044	1	BR_S_ROI	Promoter (1-2kb)	1	122827173	122931852	104680	1	ENSGALG00000016575.6	ENSGALT00000051041.1	-1131	chr1	122825498	122826042	85712	CGTGGTCCTGCCTTCCTGGCCTCGCTGAGTACTGTCCCTTCATTTAGGTTGAGGAGCTGCAAGCCCTGACCCCAGCCCCGTACACCGCTCTGCCCGCCAGACTTGGGATCTGCAAGTGGAAATCCCCACTGACTGCAGAGCCGTGGCCCATATTTGGACAGCTGCTCTCTGCTGTGCTCTGGAGGAAAAATGAGCAGCAGCCCTGGGGATGGCTCATCAAGGAGAGCAGGCCTCTCTCCTTAACACATCTTATAGGAATGCTTCTTCCCCCATGCTTTGCAGCAAGCCCACATACTCAGCAGCTGGCACTGACCATGTTGGTCAGCTTCTGGGATGCAAGATGGCCCTTGGCTTTCTGCAGGGTAGGGGTGCCCATGACCACAAGAACAGCCAGAACCA…
chr1:123001965-123002158	0.182373	0.52125	1	BR_S_ROI	Distal Intergenic	1	123009518	123013569	4052	1	ENSGALG00000045698.1	ENSGALT00000089373.1	-7360	chr1	123001965	123002158	175923	GCTCTGACCATGGCCCTCTCCTTCCCCTCTGCAGCTCCACAGTGCATCTCCTTTGTGTGGCTGATGCTGGCTGGCCTGCGCAGTGTGGTGGGCTGGGTGAGAGGCGGCCGGACCCTGCGCATTGCTTGTGCTGGTGAGTGCCGGCCCCAGAGCAGGGGGGCTCGGGACAGCCCTTGCACCTCGCCCTGCTGCAG
chr1:123003920-123004045	-0.2833	0.321399	1	BR_S_ROI	Distal Intergenic	1	123009518	123013569	4052	1	ENSGALG00000045698.1	ENSGALT00000089373.1	-5473	chr1	123003920	123004045	1762	TTGGCGGTGCCCTGGCCAAAACCTCTCTCACAAACCTCCGGAATGCGTGCGAGTTTCTTGCTAATACAGCGCGGGATTTCCTCTCCGCAGCCCGGATCTGCCCCGAGGAAACGGTCCTGTTTCTGC
chr1:123009938-123010287	-0.225648	0.241783	1	BR_S_ROI	Promoter (<=1kb)	1	123010470	123013685	3216	1	ENSGALG00000045698.1	ENSGALT00000085936.1	-183	chr1	123009938	123010287	5893	GGTGTCTGAGCACTCAGCTGCAGCCCCTCCACGTGGGGGGATGCTGAGATGGGCCTTCTCTTTCCAAAGGTCCCTCGGGGACTGGTTTGTGCTCAGATGAAGATGCAAGCCCTTCCCTTAGCGTTGCCCCCACGTGTTCCCCTTGCAGCCCTTGGCCCTTCCCGCAGTTGAAAGAGTGTTCTTCTCTCTTGGGCCTCAGGACCTGCAGAACACGCTTGCGCTGGTGCAGAGCATCACCGACTTCAGCTCTGCCTTCCAAGCTGTGGGTGACTCTGTCTGCTTTAACCCCTCCTTGAAGGGCAAGCTGCTGGAGATCCTGACGGTGAGTGCCTAGAGCCAGGGCTGTCTGC
chr1:123011177-123012053	-0.0450984	0.821784	1	BR_S_ROI	Promoter (<=1kb)	1	123010470	123013685	3216	1	ENSGALG00000045698.1	ENSGALT00000085936.1	707	chr1	123011177	123012053	890	CTGCAGGTAACCTGCCGTGACTTTCACAGCCACCTCTCGGTTGGAGCCCTTCCTCAGCACACACAACCTGTGCTCTGGCAGCAGCACAGGTGATGCCACAGCTCAGTGCCCTCTTCTGCTTTCAGCTTCTGCAAACATCATTGAAAGCTCTGGGCCGGCTCATGGTGGTCCTGCTCGAGACAGAGACCAGCGGCCTCTTCCAGAACATAGTCCATGTGAGTACATGTGGGGCAAGGGAGAAAGCATGGTGCCTGTCGACAGCGGAGACAGAGATGTGGGGACTGAGAGGACGATGAGAGGGGCAGAAATCTCCTGCTGACGTGCCAGCTCAGTGCGAGCTCAGAAATGGGCAGAGCAATGGGCCCTGCAGGGGGAAAGGCAGGAGCCAGCCCCTGGCAG…
chr1:123012987-123013521	0.0398929	0.909443	1	BR_S_ROI	Promoter (2-3kb)	1	123010470	123013685	3216	1	ENSGALG00000045698.1	ENSGALT00000085936.1	2517	chr1	123012987	123013521	934	AGACACCATCGACTTCATGATGGCCATCAAGGACACCTTCCGGAAGGCCAAAGGAATGCGTGTGCGTGCTGCTGGGAGGTGGATGATCACCTTTCTGCAGATGTATGGAAAGGACATCTGTCGGGACGTAAGAGACTTTCTTCCACGTGTCTGGGACTTTTGTTGGCTGTTGCACTACGGCTTGTGCCGTTGGCCTCAGGTGCTACAGAAGCACAACCGGAGTGCAGAGCCAGGGCTTGGACAGGGTGGCTGGTGTGAAATTTAGGCTTAGGCCTTGGCAGCGTGTCAAGGGAGCGGGCAATGCTCATGTGCTGAATGTCCACAGTTAAGCCCTGCAGAGTCAAGGTGCAGCCAGTCACTCTTTCTGCCCTTCTTCTTCCAGGTGCCACTGACCAACTA…
chr1:123453005-123453101	-0.695857	0.142592	1	BR_S_ROI	Distal Intergenic	1	123447907	123449388	1482	2	ENSGALG00000044773.1	ENSGALT00000086016.1	-3617	chr1	123453005	123453101	439484	TTGGCGGTGCCCCGGCCAAAACCTCTCTCACAAACCTCCGGAATGGGTGCGACTTTCTTGCTAACACTGTGTGGGATTTCCTCCCCGCAGCCCGAAT
chr1:123456908-123457235	0.0888321	0.728615	1	BR_S_ROI	Distal Intergenic	1	123447907	123449388	1482	2	ENSGALG00000044773.1	ENSGALT00000086016.1	-7520	chr1	123456908	123457235	3807	CCCCTCCACGTGGGGGGATGCTGAGATGGGCCTTCTCTTTCCAAAGGTCCCTCGGGGACTGGTTTGTGCTCAGATGAAGATGCAAGCCCTTCCCTTAGCGTTGCCCCCACGTGTTCCCCTTGCAGCCCTTGGCCCTTCCCGCAGTTCAAAGAATGTTCTTCTCTCTTGGGCCTCAGGACCTGCAGAACACACTTGCGCTGGTGCAGAGCATCACCGACTTCAGCTCTGCCTTCCAAGCTGTGGGTGACTCGGCCTGCTTTAACCCCTCCTTGAAGGGCAAGCTGCTGGAGATCCTGACGGTGAGTGCCTAGAGCCAGGGCTGTCTGCA
chr1:123458525-123459072	0.171998	0.58892	1	BR_S_ROI	Distal Intergenic	1	123447907	123449388	1482	2	ENSGALG00000044773.1	ENSGALT00000086016.1	-9137	chr1	123458525	123459072	1290	CAGGCCATAGCCAAGGAAAAGCTCCTGGGTTAGGAGGCAGGAGTGTCTGCAGAGAGCGGGGGCAGCAGTGCTGGTGCTCAGTGAGGTGGGGGGCTGCGTGGAGCCACAGGGCAGGACCTGAGAGAAAGTGCTGGGAAATGAGGGACTGGGAGAGGGCTGGCATGAAAGGAAAGAAAAGACGTCTGCAGTGAGACAGATGCTCTGCCCCACGTCTTGCAGAGATCAATGACATCAGACAACATGTGGGAGCGCAAGAGGGCCCTGCAGATCTGCTCCCAGCTGCTGGCTGCTTGTGAAGAGCGTGGAGTGAGTAAAGAGCCCTACCGCATGCCCCTGCTCCCTCCCTGGTGCCCCTGAGCTGGCAGGCGAGCTCCACTCAGCTGTGCATGCTGTGACACC…
chr1:123577225-123577649	-0.0066105	1	1	BR_S_ROI	Distal Intergenic	1	123533142	123555601	22460	2	ENSGALG00000033541.1	ENSGALT00000049598.1	-21624	chr1	123577225	123577649	118153	GTGGGTGCTGATGCCCAGGGCAGGAGGCAGGACCAGGGCTCAGAGCTGATGCGGGCACCCCCCTGGGAAGGGCACAGCCTTTGCTCCCAGCAAAGCCACAATAATTTGACACAAAGCACTTAAGCAGGCAGAGTCTTCTTATGCAATGCTCTAAGCATGAGTTATTACATAAAAGGGGTGAGGGCATGCCATGGCTGCAGCCTGCGGCTGCCATTTTACATCAGCCCATCGATAATCATCTTCTGTGCAAAGCCTGTGCTGTCAGCCCGGGCTGTGCTTGCTGCTGGCACATCTCTAGGACAGAACACAGCAAAGTGCATATGCAAGAAGGTGAGAAACTGCAGCTGAGATGTGCAATCCAGCAGCAGAGCTCGCAGCCCGCACACTCCTACTAACAGT…
chr1:124339148-124339384	0.507944	0.335709	1	BR_S_ROI	Distal Intergenic	1	124388381	124393918	5538	2	ENSGALG00000046297.1	ENSGALT00000089032.1	54534	chr1	124339148	124339384	761499	CCTCTTCACAGCACTGATGCCCCTCTGTAGCCCACCCCCTGCTGCCTGTAGGTTCTGTGAAGGATGAGGGCTTGTATGAAGGCCAGGCACTCACAAGCAGGCAGGCTGCAGGCCCCAGGAGCATTCAATCTTCTGCCCGATTCTGGGCAGGAACTTGGATGGGCCTGCAGCCATTGCCTGCTGCCAGCCCTCATGCTTTGCTGTGTGACAGGCACAGGCTTCTCCCATTTGAAGAAG
chr1:124383783-124383850	-0.456123	0.338015	1	BR_S_ROI	Distal Intergenic	1	124388381	124393918	5538	2	ENSGALG00000046297.1	ENSGALT00000089032.1	10068	chr1	124383783	124383850	44399	CACGCACACGCATTCCTTTGGCCTTCCGGAAGGTGTCCTTGATGGCCATCATGAAATCTATGGTGTGT
chr1:124384818-124385304	-0.451905	0.222218	1	BR_S_ROI	Distal Intergenic	1	124388381	124393918	5538	2	ENSGALG00000046297.1	ENSGALT00000089032.1	8614	chr1	124384818	124385304	968	GGCAGCCCCAGCTCTCCCTAGCTTCTCCCGCCTGTGCCTTCCCCACGGGGTGGGTGTCACAGCATGCACAGCTGAGTGGAGCTCGCCTGCCAGCTCAGGGGCACCGGGGAGGGAGCAGGGGCATGTGGTGGGGCTCTTTACTCACTCCATGCTCTTCACAAGCAGCCAGCAGCTGGGAGAAGGTCTGCAGGGCCCTCTTGCGCTCCCACATGTTGTCTGATGTCATTGATCTCTGCAAGACATGGCGCAGAGCATCTGTCTCACTGCGGACATCTTTTCTTTCCCTTCATGCCAGCCCTCTCCCAGTCCATCATTTCCCAGCACTTTCTCTCAGGTCCTGCCCTGTGGCTCCACGCAGCCCCCCACCTTGCTGAGCACCAGCACTGCTGCCCCCGCTCT…
chr1:124388774-124388946	-0.402301	0.565205	1	BR_S_ROI	Exon (ENSGALT00000089032.1/ENSGALG00000046297.1, exon 16 of 16)	1	124388381	124393918	5538	2	ENSGALG00000046297.1	ENSGALT00000089032.1	4972	chr1	124388774	124388946	3470	CAGAGCTCCATTTTCACTCCCCCCCCTTCCCTGCCTCCACCTCTCCCTCCCCGCCAGCACTTTACCTTGGAGGCACTGCAGCAGCAGGGGGATCTCAGCGGCCCACATGGCCCCCACAGCTCTGTGGATCCTGCTGTGGAGGTTTTGCATGAGCAGCAAGGCAGCGGCTTGGA
chr1:124398870-124399176	-0.364147	0.209694	1	BR_S_ROI	Distal Intergenic	1	124388381	124393918	5538	2	ENSGALG00000046297.1	ENSGALT00000089032.1	-4952	chr1	124398870	124399176	9924	GAACAGTGCCTGCTTCCTTGACATGCCGCCAAGGCCTAGGCCTAAATTTCACACCAGTCACCCTGTTCAAGCCCTGGCTCTGCGCTCAGGCTGTGCTTCTTTAGCACAAGGGGCAAACGGCACAAGGTGTAGTGCAACAGCCAACAAAAGTCCCAGGCACGTGGAAGAAAGTCTCTTACATCCCGACAGATGTCCTTTCCATACATCTGCAGAAAGGTGATCATCCACTTGCCAGCAGCACGCACACGCATTCCTTTGGCCTTCCGGAAGGTGTCCTTGATGGCCATCATGAAATCTATGGTGTGTT
chr1:124400143-124400595	-0.0055785	1	1	BR_S_ROI	Distal Intergenic	1	124388381	124393918	5538	2	ENSGALG00000046297.1	ENSGALT00000089032.1	-6225	chr1	124400143	124400595	967	GGCAGCCCCAGCTCTCCCTAGCTTCTCCCGCCTGTGCCTTCCCCACGGGGTGGGTGTCACAGCATGCACAGCTGAGTGGAGCTCGCCTGCCAGCTCAGGGGCACCGGGGAGGGAGCAGGGGCATGTGGTGGGGCTCTTTACTCACTCCATGCTCTTCACAAGCAGCCAGCAGCTGGGAGAAGGTCTGCAGGGCCCTCTTGCGCTCCCACATGTTGTCTGATGTCATTGATCTCTGCAAGACATGGCGCAGAGCATCTGTCTCACTGCGGACATCTTTTCTTTCCCTTCATGCCAGCCCTCTCCCAGTCCATCATTTCCCAGCACTTTCTCTCAGGTCCTGCCCTGTGGCTCCACGCAGCCCCCCACCTCGCTGAGCACCAGCACTGCTGCCCCCGCTCT…
chr1:124400979-124402324	0.0844799	0.736325	1	BR_S_ROI	Downstream (1-2kb)	1	124403796	124409230	5435	2	ENSGALG00000030815.2	ENSGALT00000056655.2	6906	chr1	124400979	124402324	384	CTGCAGGTACTGAGCTGCTTGCTGTGACTTCCTGATCTTCAGCATCATCTCCGCTGAAGGGTGTGTCACAATACTCTTGCAGCACAGAATCAACATGTCACACATGTCCTTGGTTCCTACGGAGGGCTTCAGCTTGCTGACAGGACAGAAAAAAGGAAGAGAAAGCAGAAAGGGCCTTTAGCAGTGCTCTCCAGGCTGGTTCAGACAACATCAGAGTTTCTTCTAATGGACAGCTGCAAAGCCAACATCCCCAGCCTGAGCTGCTGAGCACTGTCTTCAGTTCCAGCATCACCCACCTCCTCCCCGGCATCAGTGAACCACCTCCCGCTCTGAAGGGAAGGAGACCCCAGGTCTCCCTTCTCTTCCCTGCCAGGGGACAGGAGCACCAGGGCCTTTCTC…
chr1:124404098-124404384	0.250339	0.640501	1	BR_S_ROI	Exon (ENSGALT00000056655.2/ENSGALG00000030815.2, exon 16 of 16)	1	124403796	124409230	5435	2	ENSGALG00000030815.2	ENSGALT00000056655.2	4846	chr1	124404098	124404384	1774	CTCCATTTTCACTCCCCCCCCTTCCCTGCCTCCACCTCTCCCTCCCCGCCAGCACTTTACCTTGGAGGCACTGCAGCAGCAGGGGGATCTCAGCGGCCCACATGGCCCCCACAGCTCTGTGGATCCTGCTGTGGAGGTTTTGCATCAGCAGCAAGGCAGCGGCTTGGAGTTCGCTGCCTGCAAAAGGGCTCCCTGCCACCACCTGAGTGAGAGCAAGGAGAAGCGGGGTCACTTCTGCAGCAAGAGCAGCAGCTTCTCCCAGGAGGGAAGCAGCTTGGCTCTGCCCT
chr1:124406027-124406126	0.129173	0.749968	1	BR_S_ROI	Exon (ENSGALT00000056655.2/ENSGALG00000030815.2, exon 10 of 16)	1	124403796	124409230	5435	2	ENSGALG00000030815.2	ENSGALT00000056655.2	3104	chr1	124406027	124406126	1643	TTCGGGCTGCGGGGAGGAAATCCCGCACGGTGTTAGCAAGAAACTCGCACCCATTCCAGAGGTTTGTGAGAGAGGTTTTGGCCAGGGCACCGCCGAGCAT
chr1:124407939-124408178	0.0152078	1	1	BR_S_ROI	Promoter (1-2kb)	1	124403796	124409230	5435	2	ENSGALG00000030815.2	ENSGALT00000056655.2	1052	chr1	124407939	124408178	1813	AAGCCCCCCTGCTCTGGGCCGGCACTCACCAGCACAAGCGATGCGCAGGGTCCGGCCGCTTCTCACCCAGCCCACCACACTGCGCAGGCCGGCCAGCGTCAGCCAAACAAAGGAGATGCACTGTGGAGCTGCAGAAGGGAAGGAGAAGGCCGTGGTCAGAGCCCCGGCAGCGAGGGAGGAGGGGCTGCAGCCCTGCATCCCCCAGCTCAACGCAGATCACGCATAGAGGGGCGAGACCCC
chr1:126308956-126309332	-0.00532071	1	1	BR_S_ROI	Intron (ENSGALT00000060218.1/ENSGALG00000034873.2, intron 2 of 2)	1	126246316	126340432	94117	2	ENSGALG00000034873.2	ENSGALT00000060218.1	31100	chr1	126308956	126309332	1900778	AGAGCTGTTGTTGTGAGTGACACTGCGTGTGCTCTGGGAAAGCGGGTTTAAGGAAGGGAAACACTGCTGCGCTACAGCATCTGAGAGAAAGGGGTGAGAGGTGAGAAAGGAATGGCCCTGCAGGGAGGTCAGTGTGGCAGGAGGGCCAAAGATCCTCCAGGCTGGAGCAGTAGCTCCCTGCAGCCCAGGAGAGGCCTCTGGAGGAGCAGGCCATCCCCCTGCAGCCCGCAGGCACCACGCAGAGCAGATCTCCCCATGCAGCGACGGGGGAGCCCACAGGACAGCAGTGGAGGAGGTGTGAAGGAAGCAGAGCATGTGGAGAAACCCAGAAGAAGCAGCCTGGGCCAGAATTGTAGCCCCTGGAAAGGGGCCTGCAG
chr1:126881664-126881864	1.21911	0.0599024	1	BR_S_ROI	Distal Intergenic	1	126933000	127051569	118570	1	ENSGALG00000016628.6	ENSGALT00000026840.4	-51136	chr1	126881664	126881864	572332	CTGCAGCCCCTGTAGAGGGGCAGTGGTGGGGCAGGAGGGCTGGGGGAGCTGCCACCCGCGGGGACCGTGTGGGGCAGTGCCTAAGGATGGGCCCTGTGGTTCGAAGCTGTGCTGGGGCAGTGGTGGGAGAGCTGCAGCCCGTGGGAAGCCCTTGCAGGATCAGTTCAAGGAGGACAGAGAGTGACCATGGAGGAGAGGCAG
chr1:136361330-136361744	-0.469096	0.405399	1	BR_S_ROI	Intron (ENSGALT00000090376.1/ENSGALG00000029970.2, intron 5 of 10)	1	136351455	136365429	13975	1	ENSGALG00000029970.2	ENSGALT00000076558.1	9875	chr1	136361330	136361744	9479466	CCCCACTGATGCATGGATCGGGGGCACTGTACGATATAGCACACGTTGTTAGTTGTTTATTTTTTGGTACAAAGGAAGCTGTCGTTTCAGTATCATAGCAGAGGCTGATTTGAAAAACAACCTGTAGTTTTGTGTCAGTGCTGTTGTCAGCTTGGATTTTTCTTGCTCTGATGTTTGATATCATGGGGAAAATGCAGAGGACTGCATTTTCCTTTCGGTTACATTTCTGTAAATCTAAAAGAAACTGGTGCTAAGAGAGCCAGAATATAAGGCAGGCATGGCTACAGCTTTCTAACCTGTTTGAGGAAAGTTCAGTCGCTGTTTTCAGAGAGATCTGATGCATCCTACCTAGCAGGCTTTTCTCAGTTTACTGTGGAGTCAATCAGTCTCATTAAAGAA…
chr1:136380791-136381176	-0.196048	0.637463	1	BR_S_ROI	Intron (ENSGALT00000090376.1/ENSGALG00000029970.2, intron 8 of 10)	1	136373489	136437800	64312	1	ENSGALG00000016808.5	ENSGALT00000036568.3	7302	chr1	136380791	136381176	19047	GCAGGATGTTGCAGGCTCATGTAAGCAAACTTGTGATGAAGCAAAGCAAGCCCATGAGCCAGGCACCTTGATAACGCCTCATATTTCTCGTACAAATACAGCCAATACATCTCCTCGTGCTAAGAACGCTGTGGCTGCAATGGAAGCAACCACCAAGGAAACAACTGATCTCAGCCGCGGTGATGAAGCTTGTGGGGCCGCCGTGAACGCTTTTTCCACTCAGATGCCAAGACCAACAGTGGTTTCTCCTCCGAAGTTTGTGTTTCAATCGGAATCCGTAAAGAGCGTTTTCAGCAATGAAAAAACATTCCCATTTGGGAATACTGCAGCCACTGGTTCCCTCTTTGGCGTCAGTTTTAACCCTGCAACAAAAACCACAGACGGCA
chr1:136384029-136384466	-0.121782	0.922904	1	BR_S_ROI	Intron (ENSGALT00000090376.1/ENSGALG00000029970.2, intron 8 of 10)	1	136390841	136391329	489	1	ENSGALG00000043966.1	ENSGALT00000083559.1	-6375	chr1	136384029	136384466	2853	ATGTGATGAAGCAAAGCAAGCCCATGAGCCAGGCACCTTGATAATGCCTCATATTTCTTGTACAAATACAGCCAATACATCTCCTCATGCTAAGAACGCTGTGGCTGCAATGGAAGCAAGCACCAAGGAAACAACTGACCTCAGCCGTGGTGATGAAGCTTGTGGGCCCGCCGTGAACGCTTTTTCCTCTCAGAAGCCAAGACCAACAGTGGTTTCTCCTCCAAAGTTTGTGTTTCAATCGGAATCCGTAAAGAGGGTTTTCAGAATGAAAAACATTCCATTTCGGAACACTGCAGCCACTGGTTCCCTCTTTGGAGGCAGCTTTAACCCTGCAACAAAAACCACAGACGGCATTTCAGCACCGCAGATAGCAGCGGAGAAATACCTGGGAGGAGCTGA…
chr1:136385607-136385711	-0.117856	0.883112	1	BR_S_ROI	Intron (ENSGALT00000090376.1/ENSGALG00000029970.2, intron 8 of 10)	1	136390841	136391329	489	1	ENSGALG00000043966.1	ENSGALT00000083559.1	-5130	chr1	136385607	136385711	1141	TCACTTCTTCCAGAAAAAACACAGACGGCATTTCATCACCGTGGAAAGCAGGGGAGAAATACCTGGGAGGAGCTGAACCACCCAAAAGCAGGAGCTCACGTCTGG
chr1:136778426-136778771	0.572128	0.166877	1	BR_S_ROI	Exon (ENSGALT00000027141.5/ENSGALG00000016810.5, exon 7 of 7)	1	136743823	136743922	100	1	ENSGALG00000025297.1	ENSGALT00000042210.1	34603	chr1	136778426	136778771	392715	CTGCAGGAGCCTCCCCAAGCTGCCCATCCCCTCAGCTTCCTTTCACCAGTTCCAGCACAGCTCCGCGTGGAATAGAGTGTGCTTTATTTGCTTGTAATATTTATAGGCTTCTATTGATCCCTGGGAACCGCGTTGTGTTTATCAGATTGTTCTGTTGCTACAGCTGAAATAGATGACGGTGTTTACAAATATTTATTCAATTTATCTGAGCGAAAGCAAAGCACCCTGCAGTACTAAGGAGATTAGCAGCCCCAAGTCCGGCTGGCACACTGATGGAGAAATACTGCCCATATCACAGAGCAAGGAATGCACATCTTAAAATTAAGAAGCATTTCATTGGGCTGCA
chr1:136791242-136791811	0.532014	0.303064	1	BR_S_ROI	Distal Intergenic	1	136743823	136743922	100	1	ENSGALG00000025297.1	ENSGALT00000042210.1	47419	chr1	136791242	136791811	12471	CAGCTTGTTGGGGTCTGAAAGAGTAGTGCTACAGAGTGGAATTCAGCTGACACTTTGTTAGCAGTCACTAGAAAAAAGTAAGAACTTTCAGTAGCTTACACAGGAAGTGCTTGTTAATGTGTATCCAGGTGCTATTTGCCTTTTTCACAGCAGCATCTTGACTCAGGTCCTGTTTGTGATCCCAGGTCCCTTCCTGCAGGGCTGCTGGCTTACTGGTCAGTCCTCATTTTGCATCTGTGTGTTTGATTTACCCTTCCAGGCAGTTGCACATCATGTTTGTCTTTCCAGATTTCGCCATGTTGTTTTAAAAGCATTTCTCCACTTTAGGAAACTTGTTCTGAATTCTTCTTATTTGTCCTCTCAACTGCTTGCAGACTAACTCAGTGCCTACTGCAGGTT…
chr1:139956778-139956898	-0.508907	0.37314	1	BR_S_ROI	Promoter (2-3kb)	1	139954588	139957302	2715	1	ENSGALG00000036843.2	ENSGALT00000056964.1	2190	chr1	139956778	139956898	3164967	GTGACGCAGTAGTTGCATGAGTGTTCATGTCCTTTCCATTCACTTGTTTGGTTTTTTTTCCCCTAGGTTTTGTATTCGTGTCTCCTGTGTACCCTACCTCAGCGCATGGCAGCAATGCGGG
chr1:139979510-139979635	0.0304895	1	1	BR_S_ROI	Distal Intergenic	1	139963224	139978785	15562	1	ENSGALG00000040913.2	ENSGALT00000063319.1	16286	chr1	139979510	139979635	22612	TCTTGTAGGGATGGCAGAGTGATTCCATCAATCTCCCTCTCACAATCCTGGATGCTCCCCAGCCTTTCTACTTCCTCCTTTAGCTCTACCACCAGGCTGAGCAGATCATCCACCTGCTCACACAGC
chr1:140007959-140008096	-0.408962	0.199964	1	BR_S_ROI	Distal Intergenic	1	140045888	140046687	800	1	ENSGALG00000045364.1	ENSGALT00000055520.2	-37792	chr1	140007959	140008096	28324	GCAGACTGGTGCCGGATGCTGAATGGATCGTGGTCTTCCCATCCCAGCCTCTGGGACAGGAATGGTGTGTGTTCCCACATCAGCTATGGGCAGTGCTGTGGTGAGTGAGACTGGCCTGGGGCTCCACAGTGATGCCTG
chr1:140076507-140076646	-0.236694	0.551016	1	BR_S_ROI	Distal Intergenic	1	140082718	140093896	11179	1	ENSGALG00000033619.2	ENSGALT00000053440.2	-6072	chr1	140076507	140076646	68411	GCAGGCATCACTGTGGAGCCCCAGGCCAGTCTCACTCACCACAGCACTGCCCATAGCTGATGTGGGAACACACACCATTCCTGTCCCAGAGGCTGGGATGGGAAGACCACGATCCATTCAGCATCCGGCACCAGTCTGCA
chr1:140096381-140096662	0.0510691	0.869539	1	BR_S_ROI	Exon (ENSGALT00000084215.1/ENSGALG00000033619.2, exon 22 of 22)	1	140100712	140101207	496	1	ENSGALG00000045055.1	ENSGALT00000089970.1	-4050	chr1	140096381	140096662	19735	GTGATAAAGCCTGTGGGGCCACCGTGAAAGCTTTCGCCTCTGAATCACCAACAAAATCAGTGGTTTCTCCTCCAAAGTTTGTGTTTCAATCTGAGTCCGTAAAGAGCGTTTTCAGCAATGAGAAGACATTCCCATTTGGGAATACTGCAGCCCCCGGCTCCCTGTTTGGAGCCAGCTTCAACCCTGCAATAAAGAGCTCAGACGGCATTTCATCACGGCGGAAAGCAGAGGAGAAACACCTGGGAGTAGCGGAACCACCCAAAAGCAGGAGTGCGCGTCAGG
chr1:140110277-140110366	-0.281477	0.680009	1	BR_S_ROI	Distal Intergenic	1	140100712	140101207	496	1	ENSGALG00000045055.1	ENSGALT00000089970.1	9565	chr1	140110277	140110366	13615	TTTCGCCTCTGAATCACCAACAAAATCAGTGGTTTCTCCTCCAAAGTTTGTGTTTCAATCTGAGTCCGTAAAGAGCGTTTTCAGCAATGA
chr1:140143238-140143312	-0.676334	0.159962	1	BR_S_ROI	Downstream (1-2kb)	1	140144843	140158209	13367	2	ENSGALG00000016852.4	ENSGALT00000027228.3	14897	chr1	140143238	140143312	32872	CTGGTGTAGGACCTTTTCCTAACCCCCAGCTGGACCTTCCCCGACACAGCTCCATGCCATTCCCTCGGGTCCTTT
chr1:140549339-140549648	-0.810084	0.145539	1	BR_S_ROI	Distal Intergenic	1	140762930	140774901	11972	1	ENSGALG00000022762.3	ENSGALT00000036542.3	-213282	chr1	140549339	140549648	406027	TCCGTACAGTGGTGCCCACCCTTCAGGAGCTGCTCCACTTGGGTTGCCCTAGGTGACAGGTCCCCATGGCTGCATGGGGAGATCTGCTCTGTGTGGTGCCCATGAGCTGCAGGGGATGGTCTGCTCCTCTGTGGGCCTATCCGGGGCTGCAGGGAGCTCCGCTCCTGGAGCACCTCCTGCCCTCCTCCAGCACTGACCTTGGTGCGAGCTGGGCTGTTCTCTTACATTACTCATTCCTCTCTCCCAGGTGCCCTTGTGCAACAGTTTTTCCCTTTCTTAAATGTGCTCTCCATTGTTGATCACAGCTCAG
chr1:142840394-142840640	0.170638	0.826372	1	BR_S_ROI	Distal Intergenic	1	142843911	142847456	3546	1	ENSGALG00000016864.6	ENSGALT00000027243.6	-3271	chr1	142840394	142840640	2290746	AGCTCCTTTCAAACTTTTTTACTCCGACTTCTTTTTCCTTAAAAATCCTTTCTGAGGATAGAGGGGAGGGCAGAAAGGCAGCCACGGAAAATGCAAACAACTGCTCGATTCTTAACGGGTGTAAAAGGAACACGCATCTGGTGTGCCTCTGACATCTGTAACTCCCGTTAGTGCTGCAGAGCAACCAGATCTCCCCGTAGGAGCGCAGTTCCCATCGCTGCTAGCAGGCAGTACCCCTGCAAATTGC
chr1:145388600-145388815	0.913172	0.213925	1	BR_S_ROI	Intron (ENSGALT00000030196.5/ENSGALG00000016890.6, intron 1 of 7)	1	145351378	145406710	55333	2	ENSGALG00000016890.6	ENSGALT00000067720.1	17895	chr1	145388600	145388815	2547960	CTGCAGTACGACCTGGGACATTTCCCTCCATCCCTGCTGCTGGAGTCTTCTGGCTCTTCTCCTCAAACACGGAGGCTTTCTGCAAGTTGCACACTTCAGTGCAACACACGGTGACTGACTGCGCTCTGCAGAAGGTCACCATTAGAAACACGTGGGTAATTACCTAGACGAGCTGTTGTACACCTCTGAATTTGCCTTTTATATTCTCAAGAACAA
chr1:147936148-147936555	0.277087	0.624083	1	BR_S_ROI	Intron (ENSGALT00000067569.1/ENSGALG00000016902.5, intron 1 of 5)	1	147755653	147928912	173260	2	ENSGALG00000016902.5	ENSGALT00000052493.1	-7236	chr1	147936148	147936555	2547333	GGGGGAAAAGGGCAGTAGGAGGAACAATAAAGGCAGGTAGGCAGAAAAGGGCATAAAAGGAACGGTTGCATGTAAAATGAGGCCAGCCAGTACACCCGTCTGGCTAAGCTCTTTGCCAGATCACTGCAGTCTGTCCTATCTTCTGTCTTTCATTAAATCTCTTCTTATCTCCCTCTGTATTTGCATCCGCTGTCGTGTGTATGTGAAGCTGCAAGGACTACGTGCCAACTACTAGTGATACCTGGATGTGGGTGAGTGAAGCTCAGTCACAGCTCCTGGAGTCAGTCAGGGAACAGGCCCTCCATCCTGCAGTGCGAGGCAGCGGTATCTTATACTCTCAGACAATGGGATGGGAGTAGTGTGTACTCCCAAACCAGCTCTGGGAGTTGACCAGTGTGA…
chr1:154280131-154280675	0.12122	0.889512	1	BR_S_ROI	Intron (ENSGALT00000063571.1/ENSGALG00000016915.5, intron 16 of 83)	1	154285916	154287150	1235	2	ENSGALG00000029637.2	ENSGALT00000078149.1	6475	chr1	154280131	154280675	6343576	TTCTCTTCCCCTTGAGGATGCTGAATAGTGTTGAACAGAGCTCAATAGGCATATGCCAGGCCCTGGCATGCTGCAGTGATTTGTGCCTCTTTAGGATTGCCAGGGCCACAGCAGACTTTTTCCAAATATTCTAGTAGTTTTTCAGTATTCTGAATTGTTCGGAGGTGCAGTTGCAAATAACTGGGGATGCCCACTGCTCTAGGCACCTGCCCATCCCATCCTGCCTTAGGGCGCATCTCTGGGTGATATTCTTAAATAATTGTTTAATCTGAAACATAATCTGAAACACATTCCTAACACATTGTAATAGGGGCACACTGGTTTGAACATACCATGGATATTCAAAATTCTCAAGAGCTATTGTAATTAGCTCTCGAGCTCTACAGAAAGAAGGAGAAG…
chr1:154726974-154727153	0.282188	0.625524	1	BR_S_ROI	Intron (ENSGALT00000079562.1/ENSGALG00000038171.2, intron 3 of 3)	1	154760177	154760286	110	1	ENSGALG00000027869.1	ENSGALT00000043460.1	-33024	chr1	154726974	154727153	446299	GCAGCAGTGGATGAGGCCTGAAGGAGGCACAGCCCATGGATACTCCTGCAGAAGCAGCCCCAGGCCGGAGCTGCAGCCTGTGTAGAGCAGCCTGCTGTGGAGCAGGAGCGATGGGGGACGTACCATCCATGGGGACCTGTGTGGGGCAGTGCCTGAGGCGTGGGCCCTGTGGTACAGAGC
chr1:156257101-156257392	0.673166	0.234247	1	BR_S_ROI	Downstream (2-3kb)	1	156239785	156250889	11105	1	ENSGALG00000016930.6	ENSGALT00000088812.1	17316	chr1	156257101	156257392	1529948	TGCAGTAAGAAATCAGCAGCCTGAGGGGCTCCCAGGAAACTCTGAGGGAGACAGATAGGAGGAGGTGTGAATTTACTCCCATTGCAGACACGCTGCCTCCTCTTAAGTCCCTGCAAGTGGAAATAGCCAGTCCAGGTGCTCACCTGCAGGGCTAGACAACTTGTGAGAGGAAAGGGGTTGGACCCTCATTTCTGCTTGAAGCAGGAGACGTCAGCCCCCAACACCCACAGTCCCACCTACCCCTGCAGGTTTCCCTGCAGTGTCCCTGAGTAATAGATTTGAGGCTCTCGGG
chr1:159318598-159318822	-0.221747	0.810414	1	BR_S_ROI	Distal Intergenic	1	159211039	159211677	639	2	ENSGALG00000040047.2	ENSGALT00000075948.1	-106921	chr1	159318598	159318822	3061206	AGCAGACATCTCCTGCTTCAAGCAGACATGAAGGTCCAGCCCCTTTCCTCTTGTGAGTTGTCTAGCTCTGCAGGTGAGCAGCTGGATTGACTACTTCCACTTGCAGTGACTTAGGATGTGGCTGCGTGGCTGCACTGGGAGTAGATTCACACCTCCTGTGTGTTTCCCTCAGAGATTCCTGGGAGCCCCTCAGGCTGCTGATCTCTCGTTGCAGCCTGGCCATCT
chr1:162866809-162867190	0.180328	0.773551	1	BR_S_ROI	Distal Intergenic	1	162557876	162619195	61320	1	ENSGALG00000044113.1	ENSGALT00000087274.1	308933	chr1	162866809	162867190	3547987	AGCCCACAATGTGTTGTATCTGCTGCTACTTCATGGTCACACTCTGCCCCTACTCCAACATGGGATCCTTTCCACAGGTTGCAGTCCTTCCCCAGCTGATCCTGCACGGGCTTCCTGCAGGCTGCAGCTCTTCAAGAACTGCTCCAACATGGCTCTGTACCATGGAGCCCATCTTTCAGGAGCTGCTACACATGTATCCCCATAGGTTCCCAGCCCTCCTGCCTCACTGTGGGCTCCTCTCCATGAGCTGTAGCTCTTGCCTGGGGCTACTTCTGCAGGTGCTCTTCATGGGCTGTACCTCCTTCAGGCCTCATCTGCTGCTGCACTGTGGTGTCCTCCATGGCTACATATGGAGATCTGCTCTGTATCTGGAGCACCTCCT
chr1:163164206-163164620	-0.00905168	1	1	BR_S_ROI	Distal Intergenic	1	163446840	163527123	80284	2	ENSGALG00000016941.5	ENSGALT00000027383.5	362503	chr1	163164206	163164620	297016	GGCAGGACACGTGAGTGTTTCTTTTGTTCCTTTTGTCTTTGCTCAGGAGACCAGCTCTCCTACGGACAGTCCCTGAGACCTCCAGTTTGAACATGGTCTCTTCCAGGCAGTGGGCTTGCCCAAGAAGACTGTGGCAACCCAGACAGAGGGCCTGCCCAGAAATGTGGCTGTGCAGGTCTCCAGCTGCAGGGAGTGCCAGAGCCTGCTGCTGCCGAGGGAGGATGGGAAGGATGCCACCTGTGTGAGGTGCGAGCAGGTAGATGAGCTGCTCAGCCTGGTGGTGGAGCTCAGGGACAAGGTGGAGAGATTAAGAACTATCAGAGTGCGAGCAGGAGATTGACTGGTGGAGTGACTCTCTGCAAGTAAGATGCAGAGATTGCATCCCCCAAACCGTAGTGG…
chr1:163526714-163526885	1.4706	0.271949	1	BR_S_ROI	Promoter (<=1kb)	1	163446840	163527123	80284	2	ENSGALG00000016941.5	ENSGALT00000027383.5	238	chr1	163526714	163526885	362094	CTGCAGCGGCAACCAGGGTCGTCCCCGTGTTCTCTGCCTCCTGCGCTAGCTTTGTTCTTCCTCCTCCTCCGTCGGCTTTTTTTTTTTTTTTTTTTTTTTTTTTTTTCTCCTTTCTCTCTCCCCACCCCTGTATTTTAAGTTCCTGAACCTGTTGCTCTAAAACATCTGCAGA
chr1:164901437-164901778	1.8281	0.0117011	1	BR_S_ROI	Distal Intergenic	1	164851791	164851954	164	2	ENSGALG00000027756.1	ENSGALT00000044640.1	-49483	chr1	164901437	164901778	1374552	CTGCAGCCCATGAGCACCACACAGAGCAGATATTCATGTGCACCCAGGAAGGAGCCCATGGTGCAGCAGTGGATGAGGCTTGAAGGAGACACAGCCCATGGATACCCCTGCAGGAGCAGCCCCGTGGGCTGCTGCAGCCTGTGGGGAGGAGTCTGCGTTGGGGCAGGAGGGCTGGAGGAGCTGAGCCCTGTGGTATGGACCCATGTTGAGCAGTGCTTCCTAGTGGGAAGCCCACACAGGATCAGTTTGGGAAGGATGGCATCCTGCAGGAGGGACCACATGCTGAAGCAGGAGCAGAGTGACCATAAAAGAGTGGCAGAGATGAAGCTTTATGGACTGATC
chr1:167392416-167392781	0.65085	0.219092	1	BR_S_ROI	Distal Intergenic	1	167406618	167408960	2343	2	ENSGALG00000016971.4	ENSGALT00000046228.2	16179	chr1	167392416	167392781	2490638	CTGCAGGCATCAGGCCAGACAGCCAGACCCACTCCTCTCTCAGCTTCTCTCAGGCCTGTTCCTTTAGCAATTTTCACTGCCAGTGCTTAGAGGATGTCATGTTGGGGTGTGACGCGCCATCAGCTGTCTCCACCTGACCCCATCACATCAGCATCCCCACTGCGTGTCCCCACAAGAACTCGAAATCCACAGCTGGCTGCAGCCAGAGTTCAGCCTGATACATTGAAGGGGCTGGAAGCACCCTGGGGGCACCCCCTCACCATGCCCCTTCCTGTCCCCTTCACAGTCCCGTTCTCTGTTCTTGTCCTGTGACAGATTTGCCCTGTTCTGCCTGCGGAAAGTACTGGAACCGTTTCATTCCTGCAG
chr1:168800304-168800616	-0.116537	0.874737	1	BR_S_ROI	Promoter (<=1kb)	1	168798624	168800479	1856	2	ENSGALG00000016998.5	ENSGALT00000027460.5	0	chr1	168800304	168800616	1407523	GGGCACGACGTGGGCTTCAGAGAGCCGTTTCCCGGGCTCGGCGAAGCGCGGGCGCTTCCATGTCTCTTCTCGCAGCCCTCTCTGCAGGACGAGCTCGGCAGCCCTGCGGAGGGCTCACCCCGCCGCGGGCGGGAGGCAGAGCGGCTGCGAGGGCAGGGCGGCGCCGCGGCGTGTCCGCTCCTGCGGGAGGCGGGGAGGGGAGGGAAGGAAGGAGGGGGCAGGCAGAGCTCGCCCCGTTCGTAGCGTGTGACATCACGGGGAGGAAAGGCCGCCCCGGTCTCTCTGCCCGCCCGGGGTCTGTGGCAGTGCATCT
chr1:169861629-169862103	0.799128	0.250118	1	BR_S_ROI	Distal Intergenic	1	169825218	169833288	8071	2	ENSGALG00000017014.4	ENSGALT00000027481.2	-28341	chr1	169861629	169862103	1061013	CTGCAGACTCTCCACCTCAATCCTCTGATGACACATTACCTCTAACCTCTGCCGGCGCACTACCTCTATCTTCTAACCACGCTCCCATCATCTGCAAGCGGTCACTGTTCTCCGCAGATGCTCTTGTCCTCTGCAGACGCTCCAACTCGATCCTCTGATGATGCACTACATCTAACCTCTGCCGGCGCACTAACTATGTCTTCTGACAGCACTCCTGTCCTCCGCAGGTGCTCCCTGTTCGCTGCAGGTGCTCCCATCCTTCGCAGACCCTCCACCTCGATCCTCTGATGGCACAATACCTCTAACCTCTGCTGGCGCACTACCTCTATCTCCTAACCACGCTCCCATCATCTGCAAGTGGTCTCTGTTCGCCGCAGATGCTCTTGTCCTCCGCAGACG…
chr1:169863578-169864137	0.360221	0.517802	1	BR_S_ROI	Distal Intergenic	1	169825218	169833288	8071	2	ENSGALG00000017014.4	ENSGALT00000027481.2	-30290	chr1	169863578	169864137	1475	ATATCCTCTGAAGGCACACTACATCTAACCTCTGCCGGCGCACTAACTATGTCTTCTGACAGCACTCCTGTCCTCCGCAGGTGCTCCCTGTTCTCCTCAGGTACATCAATCCTCCCCAGACGCTCCACCTCGATCCTCTGATGGCACACTACCTCTAACCTCTGCCGGCGCACTACCTCTATCTTCTAACCACGCTCCCATCATCTGCAAGCGGTCTCTGTTCTCCGCGGATGCTCTTGTCATCTGCAGACGCTCCAACTCGATCCTCTGAAGGCACACTACCTCTAACCTCTGCCGGCGCACTAACTCTGTCTTCTGATGGTGCTCCTGTCCTTGGCAATCGCTTCCTGTTCTCCGCAGGTGCTCCTATCCTCCGCAGATGCTCCACCTATATCCTCT…
chr1:169865765-169865966	0.357572	0.523573	1	BR_S_ROI	Distal Intergenic	1	169825218	169833288	8071	2	ENSGALG00000017014.4	ENSGALT00000027481.2	-32477	chr1	169865765	169865966	1628	TCCTCTGCCAATGCTCCACCTCAATCCTCTGATGATGCACTACATCTAACCTCTGCTGGCGCACTAACTATGCATTCCGACAGCCCTCCCATCGTCTTCAGGTGTTCTATGTCCTCTGCAGGTGCTCCTATCCTCCACAGATGCTCCACCTCTATTTTCTGAAGGCACACTGCATCTAACCTCTGCCGGCGCACTAACTATG
chr1:169866270-169866918	0.55256	0.400772	1	BR_S_ROI	Distal Intergenic	1	169825218	169833288	8071	2	ENSGALG00000017014.4	ENSGALT00000027481.2	-32982	chr1	169866270	169866918	304	CTGCAGTTGCTCCCGTCCTCCGCAGATGCTCCATCTATATCCTCTGAAGGCACACTACATCTAACCCCTGCCGGCGCACTAACTATGTCTTCTGACAGCACTCCTGTCCTCCGCAGGTGCTCCCTGTTCTCCTCAGGTACATCGATCCTCCCCAGACGCTCCACCTCGATCCTCTGATGGCACACTACCTCTAACCTCTGCCGGCGCACTACCTCTATCTTCTGACAACGCTCCCATCATCTGCCGGCGCTCTGTGCTCTCTGCAGTTGCTCCCGTCCTCCGCAGATGCTCCATCTATATCCTCTGAAGGCACACTACATCTAACCTCTGCCGGCGCACTAACTATGTCTTCTGACAGCACTCCTGTCCTCCGCAGGTGCTCCCTGTTCTCCTCAGGTA…
chr1:169886892-169887243	0.00485477	1	1	BR_S_ROI	Distal Intergenic	1	169902418	169940734	38317	1	ENSGALG00000017015.6	ENSGALT00000086577.1	-15175	chr1	169886892	169887243	19974	CCGTCCTCTGCCGATGCTCCACCTATATCCTCTGATGATGCACTACATCTAACCTCGGCCAGCGCACTAACTCTGTCTTCTGATGGTGCTCCCATCCTTGGCAATCGCTTCCTCTTCTCTGCAGGTGCTCCTATCCTCTGCAGAAGTTCTAGCTCTATCCTCTGACAGCGCAGTACCTCTAACCTCTGCTGGTGCACTAACTATGCATTCCGACAGTGCTCCCATCATCTGCAGGTGTTCTGTGTCCTCTGCAGGTACCCCCATCCTCCACAGGTGCTCTACCTCTATCCTCTGATGGCACACTACCTCTAACCTCTGCTGGCGCACTACCTCTATCTTCTGACAACGCTGC
chr1:169887921-169888185	0.0343992	1	1	BR_S_ROI	Distal Intergenic	1	169902418	169940734	38317	1	ENSGALG00000017015.6	ENSGALT00000086577.1	-14233	chr1	169887921	169888185	678	TGCAGGTACCCCCATCCTCCACAGGTGCTCTACCTATGTCCTCTGAAGGCACACTACCTCTAACCTCTGCCGGCGCACTAACTATGTCTTCTGACAGCGCTCCCATCCTCCGCAGGTGCTCCCTGTTGTCCTCAGGTGGTCCGATACTCCGCAGACCCTCCACCTATATCCTCTGATGGCACACTACCTCTAACCTCTGCTGGTGCACTAACTATGCCTTCTGACAGCACTCCTGTCCTCCACAGGTGCTCCCTGTTGGCTGCAG
chr1:169888459-169888557	0.246874	0.669551	1	BR_S_ROI	Distal Intergenic	1	169902418	169940734	38317	1	ENSGALG00000017015.6	ENSGALT00000086577.1	-13861	chr1	169888459	169888557	274	CTGCAGACCCTCCACCTCAATCCTCCAACAGCACACTACCTCTAACCTCTGCCTGCAAGCTACCTCTATCTTCAGATCATGCTTCCATCATCTGCAGGC
chr1:170492490-170492631	0.512265	0.560327	1	BR_S_ROI	Promoter (<=1kb)	1	170492649	170509421	16773	1	ENSGALG00000017031.5	ENSGALT00000027516.5	-18	chr1	170492490	170492631	603933	GGACCCCCGGCTGAGGCGACGTGCCGGACGCTTCGCGGAGGGCAGAGACGGGCATCGGAGCGAGGCCGTCGCCATGGCAGCGGGCGGGCCCGGCCCGGCGCAGGTGCGGCCCCGCGGCCCTTTTAACCGCGTCCCGGCGGGG
chr1:171863374-171863682	-0.387087	0.560756	1	BR_S_ROI	Intron (ENSGALT00000030118.4/ENSGALG00000017044.5, intron 2 of 10)	1	171798604	171935943	137340	1	ENSGALG00000017044.5	ENSGALT00000030118.4	64770	chr1	171863374	171863682	1370743	ACTCCTTCAAGGTCAATCTGCTGCTGCCCCAGTGTAGAGTTCCTCCCATGAGATGTCCGTCCTGAGCTGATCCTGCACAGGCTTCACACAGGCAACACCTCTCCAAGCGCTGTTCTGACACAGCTCCATACCATGGGGCCAACCCTTCATGCACTGTTCCATACGGGTCCCCATGGGCAGCAGCTCCCCCAGTCTTCCTGATCCACTGCAGGCTGCTCCCCATGGACTGCAACTCTGGCCTGGGGCTGCTACTGTGGGGGTATCCAAGGGCTGCAGCCTTCAGGCCTCATCCACTGCTGCACCACAGGC
chr1:171969049-171969354	-0.0372252	1	1	BR_S_ROI	Promoter (<=1kb)	1	171969616	171972784	3169	1	ENSGALG00000038379.2	ENSGALT00000088285.1	-262	chr1	171969049	171969354	105367	CTGCAGCTGCCGGGTGAGAGCTCGTAGCGTGCCAGGGTGTCTGAGCACCCAGCTGCAGCCCCTCCACGTGGGGGGATGCTGAGATGGGCCTTCTCTTTCCAAAGGTCCCTCGGGGACTGGTTTGTGCTCAGATGAAGATGCAAGCCCTTCCCTTAGCGTTGCCCCCACGTGTTCCCCTTGCAGCCCTTGGCCCTTCCCGCAGTTGAAAGAATGTTCTTCTCTCTTGGGCCTCAGGACCTGCAGAACACGCTTGCGCTGGTGCAGAGCATCACCGACTTCAGCTCTGCCTTCCAAGCTGTGGGTGAC
chr1:176113447-176113675	0.388764	0.588773	1	BR_S_ROI	Promoter (2-3kb)	1	176114994	176115939	946	2	ENSGALG00000029779.1	ENSGALT00000062843.1	2264	chr1	176113447	176113675	4144093	GGTTCGCAGGCTGGAGTTGGGCCATTGTAGAGGGCAAACAGGGGACACCATGGGGCCAGGACAGTATGAGGCTGACTACCTCCTGCAGTGAGGTCAGGTCCTCACCCCACGGGGATTTTTCATCCCTCACCCACAAAGAGATGTACAAACAGCCACGGGGAAGGGAGCCAGAGTGATGCTATGCATTCTCAGCACAACAGCGAGCAGACACTGCCCAAGAAGGCCCCTG
chr1:177337355-177337635	-0.0146975	1	1	BR_S_ROI	Distal Intergenic	1	177369325	177371367	2043	1	ENSGALG00000019077.3	ENSGALT00000030094.3	-31690	chr1	177337355	177337635	1223680	TGCAGTCGGTTACCTTCTGCAAAAGCTCAGCTGCATGGCACTCCTTATCTACATGGAGATACAACAGCATTTCAGTCTGTGGGATAAGGGAATAATATTCTCCTGAGACAGCACAGGCACAGAAAGGCTCAGAGGGTATTCAACATTTGGTGTAATCAGCTGTAGCTGAGGGCCACTGTTTTGCCCACCAACCACTGCCCGTGGTCTGCAGGCAGAAATTGCACAATTACAGCGAGAGCAGCTGAGTGGGGCTGGTGAAATGGAGAAGTACGGCGTTTTGG
chr1:178370706-178371170	0.826012	0.203622	1	BR_S_ROI	Distal Intergenic	1	178382192	178412065	29874	2	ENSGALG00000025748.2	ENSGALT00000044176.2	40895	chr1	178370706	178371170	1033071	TTTGTTTTCAGAGAAAGGACCAAGCTGCTGAAGGTCACTGTGCTCAGAAGGAGCTGGGAAGAACGCACTCTGCTGCATCACACTCTGCAGAGCCCAGAGATTCAGTCCTGGGAACCGAGTGCTTCTAGCAGATCTCCACATTTTGATACACAGAAATAACTGGACACGACACTGTAACACAATGCTTCAAAGCAGGGACAAGGAATAGGATTAGGGTTTAGTAACTGCATCCCATGGTATGAAAGAGGCTTGGCTCATTGGAGCCCCCGGAGATTATTTTTTGTGAAGGATATGATAGGACTTCTCTGCAGTACGTACTATTGGGATGTTCCGGAGTGCTGTGCCCAGTTTTGCATGACACACATGCAAGTCAAGAGGGACAGCAAGAAACCAGAAAGA…
chr1:178591914-178592147	0.53018	0.284005	1	BR_S_ROI	Intron (ENSGALT00000046844.2/ENSGALG00000017126.6, intron 1 of 12)	1	178598438	178617446	19009	1	ENSGALG00000017126.6	ENSGALT00000027667.6	-6291	chr1	178591914	178592147	220744	CAGACAGAATGCAGCAGCGTAGGGATCTGTGTAGGCCAGCATCCTTTTCCTCCCAGGCAGGCTGTCCTGAGCCTCAGTGAGGGCAGTTGGGGAAAATCCAAGATAACCAACGGGCAGCTCTGCACTGCAGCAGACAGGTGGGACTCATTCCTCATAGGCCTGCACAGAGCTGTAACACGGAGATGGTGAATCGTTTGGAATTACAAGGCTGCTCAGTGTGCTCATGAGCGTATG
chr1:179246499-179246770	0.0440769	1	1	BR_S_ROI	Intron (ENSGALT00000027690.4/ENSGALG00000017145.4, intron 8 of 9)	1	179244427	179254303	9877	2	ENSGALG00000017145.4	ENSGALT00000027690.4	7533	chr1	179246499	179246770	654352	AAGCCTCAGCTCTGGCATCATTCTTTCACAGGATAGCAGGGCCCTCTGCCTCCCCTTGGCCCAACCTGGGCTCCAGCAGGGACACACAAAGCAGGGGGCCCAAGGCTGCAGCCCTGCCTTTTATTTAAGTCGAAACTCTCTATGGAATCTACTGCCTACAGGGTTTGCACTCTCCTCCATATGCAAAAGAAAATTAAGTTTCATTTCAAAATTAAAAAACAAGAAGAACCATCTGCACCAAATAACACCACTGCAATACTCAAAATCCCGAT
chr1:179920484-179920621	-0.263616	0.628485	1	BR_S_ROI	Promoter (<=1kb)	1	179919648	179920265	618	1	ENSGALG00000034530.2	ENSGALT00000065752.1	836	chr1	179920484	179920621	673714	AGAACAGGGTTTGTTTTGGGACCCCCAGGAGGAACAAGGCCATCTTCCCCCTGAGGTGCATCACCTCACGCCACCACGCAGAATGGCAATGATTTCAGGGGTTGTGTCACGGGGAGGGCATTTAGAGATGAGGGATGC
chr1:180138325-180138507	0.456705	0.490768	1	BR_S_ROI	Intron (ENSGALT00000027709.5/ENSGALG00000017156.5, intron 12 of 17)	1	180017800	180182057	164258	2	ENSGALG00000017156.5	ENSGALT00000027709.5	43550	chr1	180138325	180138507	217704	ACAGCAGCCAGAGGAGGACAACAAAGCAAACCCTCTGTCCTGACCACATCATAAGGATCCATGCTACAGCTGCAGTGGAGCAGTGGAGTGGCTATTTCTCTGGTCAGTGACAGGACTGACAGGTTTAGAGAGATGGATTCTGCATCCTGGTACCACCCACTTCAGGTCTGACAGCACCTGCAG
chr1:182705531-182705658	0.434113	0.484045	1	BR_S_ROI	Intron (ENSGALT00000067239.1/ENSGALG00000038154.1, intron 4 of 7)	1	182684536	182765071	80536	2	ENSGALG00000038154.1	ENSGALT00000067239.1	59413	chr1	182705531	182705658	2567024	GCTGAGCTCTGCTCTCTGTGACAGCGACAGGGCCTGAGGGAACGGCATGGAGCTGCGTCAGGGGAGGGGCAGCTGGGGGTGAGGGAAAGGGTCTGCACCAGAGGGCCATGGGCATGGACCAGCCTGCC
chr1:183000692-183000869	-0.169711	0.587394	1	BR_S_ROI	Distal Intergenic	1	183074878	183166584	91707	1	ENSGALG00000029416.1	ENSGALT00000078899.1	-74009	chr1	183000692	183000869	295034	CTGCAGACGGGACATTGGAAGCGCAGAATGCCAGCGCTCATGGCCTGTCCCTGCGGCAGTAACACACAAGCAGCCAGAGTGTGAGCGGGGCCTGGTGCCGCTGAGCACCTGCGGTGACTGCAGAGCAAGGGGAGGGCTCCTACCTGGATGCAGCTCCGGTGGAACCAGGCCTGTATGC
chr1:183261767-183261973	0.719836	0.104434	1	BR_S_ROI	Intron (ENSGALT00000027789.5/ENSGALG00000017195.5, intron 3 of 7)	1	183242907	183281319	38413	1	ENSGALG00000017195.5	ENSGALT00000027789.5	18860	chr1	183261767	183261973	260898	CAGGGATATCCATGGGCTGTGCCTCCTTCAGTCCTCATGCACTGCTGCAAAGTGAGCTCCTCCATGGCTTCACATGGAGGTGTGCTCCATGCTGTGCCCGTGGGCTGCAGGAGGGCAGCCTGCTCCTCCAGGGAACTGCTGCTTCACACCTGGAGCACCTCCTGCCCTCCTCCTGTGCTGATCTTGGGGGCTGTAGGGCCACTTCTG
chr1:184599301-184599519	0.160838	0.809904	1	BR_S_ROI	Distal Intergenic	1	184341137	184528008	186872	1	ENSGALG00000042076.2	ENSGALT00000052731.1	258164	chr1	184599301	184599519	1337328	AGTACCCCATGTCAGAGCAGAGCAGAGCAGCTCCAGCTGCACCAACAGGTATGCATTGTTGATCAGAGCTGAGCTGTGGGCGACGCTGGGTGTGCCTCTGGGAGAGCAGATTGGAGGGAGGGAAACAGTGCTGTGCAACTGCAGCTGGGAGGGAGGGATGAGAGATGGGGGAGAAGTGTCCATGCAGCCCCCAAAGTCAGCACAGGAGGAGGACAGGAG
chr1:184927717-184927841	0.339076	0.598895	1	BR_S_ROI	Distal Intergenic	1	184977119	184990266	13148	1	ENSGALG00000013489.4	ENSGALT00000030068.4	-49278	chr1	184927717	184927841	328198	GCTGAGCTCTGCTCTCTGTGACAGCGACAGGGCCCGAGGGAACGGCATGGAGCTGTGTCAAGGGAGGGGCAGATGGGGGTGAGGGAAAGGGTCTGCACCAGAGGGTGGTGGGCAACGAACAGCCT
chr1:185018770-185019164	-0.0340877	1	1	BR_S_ROI	Intron (ENSGALT00000027799.5/ENSGALG00000017199.5, intron 2 of 5)	1	184996598	185204663	208066	1	ENSGALG00000017199.5	ENSGALT00000027799.5	22172	chr1	185018770	185019164	90929	CTGCAGGATTGCACCTTCCTTCTGGCCATCTCCTGGAGCTGGGGAAGACAGTAATTCTGCCTCCCTGAGACCACCTAAATCCCTCTAATGGAAAGGAGACATGAAAAATAATATTTAAAATGGATATCCTGGAAACTCCTGGGGGCCTCTGTGCTATTTGGTGACACTTCTCCTTAGGTGTCAGCCCAAAGAGGTGAATTCTTGTTAAGGGCTGGCTGCAGCAGCTGCCTGGGTGCAGCATGCATGCATGGTACAGGTGAATGTGGCACATGTGGTCATTGGGAGAGCAGAGGGGAAGAAAGAGATCAGACCTGTACAGAGCCATGGTCTCCACTGGTAAAGCTGCAGAGGACTTAAAAGGAGCAATAGACTGGGTGAAAGCAGCACTGAAAATA
chr1:185242121-185242357	2.0533	0.0745227	1	BR_S_ROI	Distal Intergenic	1	185245430	185282689	37260	1	ENSGALG00000017200.5	ENSGALT00000044926.2	-3073	chr1	185242121	185242357	222957	CTGCAGTGACAGCAAGATTTGCACTGAGTGCAGAGGAGCAGATGGCAAATACGGAGGGAGCTCTGCTCCTTGCATAGCAGCCCCAGCACCCTCTCCTTCCCCTACCCTGTAGACACATGAAGCTGCATGGCTTGAAGGTCTTTTTTTTTTTTTTTTTTTTTGCATTGACAGTAGGGAGAACTCTGTGTTTATTAAACCACTGAAACTAAAAAAGACTTTTCATGTACCTGCAGGGAC
chr1:185967213-185967666	-0.0879	1	1	BR_S_ROI	Intron (ENSGALT00000045679.2/ENSGALG00000026639.2, intron 1 of 1)	1	185946396	185975253	28858	1	ENSGALG00000026639.2	ENSGALT00000045679.2	20817	chr1	185967213	185967666	724856	TGCTTTTGTGCTGCTGGAAGTGGCTGTGGGGGAGGGAGGGAGGATGTGGTTGGGATTAAAGTGTTACCGTAACCTTCTGGGCAGACTTGCTCTTTAGGGTTCAGCTGTTTCAGTCATGTTGGCAAATCCCTGCTCTATCCATCTTTGTCTTCCACACAAGTGATTGCACAGAACATTGTGCTCCTTTGGAGCCTGTCACATAATGAAGACTTTTTAACCATCTCTTTACATTTAGCGTATAAAAAGTAGTGTAATAATCATCCCCGAAAGCAGTTTGTAACGGTGCTGGACAGTAACTGCTGCAGTTGGATAGAAGCTGTTACAATCAGGCTTTTTTTGGAAGCCCACTCTTTGGAGCCAGGCCCTCAGGGCGTGAGGTGCCAGGTGTGTTGGATAGCA…
chr1:186284912-186285081	-0.855765	0.531293	1	BR_S_ROI	Intron (ENSGALT00000027844.4/ENSGALG00000017228.4, intron 1 of 1)	1	186280285	186300517	20233	2	ENSGALG00000017228.4	ENSGALT00000027844.4	15436	chr1	186284912	186285081	317246	TGCTGATCTGGGACACAAGAAACCACAGAAGTGGGAGCATCACAAGGCTAGTGTCAAGCAAATAAAACTGGAGTATATTAACTGCATGTGAAAGTCTCACATTCCTCACTGTCTTTTTTTTTTTTTTTTCCCTTCAGGATTCTTTGATTTTTTTTTTTTTTTTAAGTATT
chr1:186711385-186711953	-0.440421	0.135384	1	BR_S_ROI	Intron (ENSGALT00000056674.1/ENSGALG00000017229.6, intron 1 of 27)	1	186427685	186756127	328443	2	ENSGALG00000017229.6	ENSGALT00000056674.1	44174	chr1	186711385	186711953	426304	GCAGGTTTGGCCTAACCACCGGTACCACCAAAATCGAAGACGAGAACAAAAACCAGGTCCTTCCTGAGGAGCAGCGTTCGGTTGAAACCAAGAGCCAGGCCTCCAGCTGGCTCTGCAGGTTTGGACTAACCACCTGCTCCACCAGCATCGAGGACGAGAATAACAACCAGGTCCTTCCTGAGGAGCAGCGTCCGGCTGAGACCAAGAGCCAGGCCTCCAGCTGGCTCTGCAGGTTTGGACTAACCGCCTGCTCCACCAACATCGAGGACGAGAATAACAACCAGGTCCTTCACGAGGAGCAGCGTCCGGTTGAGACCAAGAGCCAGGCCTCCAGCCGGCACTCCTGGTTTGGCCTAACCTCCTGCCCCACCACGATCGAGGACAGGAAGGACAACCAGG…
chr1:186767507-186767707	-0.367198	0.393326	1	BR_S_ROI	Intron (ENSGALT00000067902.2/ENSGALG00000017229.6, intron 1 of 25)	1	186467955	186756127	288173	2	ENSGALG00000017229.6	ENSGALT00000046975.1	-11380	chr1	186767507	186767707	55554	ACATCGAGGACAAGAATAACAACCAGGTCCTTCACGAGGAGCAGTGTCCGGTCGAAACCAAGAGCCACGCCTCCAACTGGCTCTGCAGGTTTGGACTAACCACCTGGTCCACAAAGATCAAGGATGAGAAGAACAACCAGGTCCTTCATGAGGAGCAGCGTTCGGTTGAAACCAAGAGCCAGGCCTCCAGCTGGCTCTGCA
chr1:186768769-186768984	0.0661996	0.90644	1	BR_S_ROI	Intron (ENSGALT00000067902.2/ENSGALG00000017229.6, intron 1 of 25)	1	186467955	186756127	288173	2	ENSGALG00000017229.6	ENSGALT00000046975.1	-12642	chr1	186768769	186768984	1062	CCGGGACAGCAGCAGCGTGAAAGGCATTGGTGCGGGAGAGTGCTGCTGTGTGGGGTTTGGGGGCGCGTTCCTGGGGAGAACGGAGGGTTCTGGGCCGGGGGAAAAGAGGCATTGGTGGCTGTGAGGTGCCCTCAGACAGACGTGCCCCAGGGGGAGAAAGCACATCCTGAGCGGGAACCCACGTTCCACTGAGGTAACGCAGCGTGCCCCGAGTAC
chr1:187128764-187129423	0.0875307	0.783096	1	BR_S_ROI	Distal Intergenic	1	186427685	186783045	355361	2	ENSGALG00000017229.6	ENSGALT00000027850.5	-345719	chr1	187128764	187129423	359780	GCAGGACTCTCAGGACGTCCCTGTGTACTCGGGGCACGCTGCGTTACCTCAGTGGAACGTGGGTTCCCGCTCAGGATGTGCTTTCTCCCCCTGGGGCACGTCTCTCTGAGGGCACCTCACAGTCACCAATGCCTCTTTTCCCCCGGCCCAGAACCCTCCGTTCTCCCCAGGAACGCGCCCCCAAACCCCACACAGCAGCACTCTCCCGCACCAATGCCTTTCACGCTGCTGCTGTCCCGGACCCACTGCCACCACAGTGACACGGGCTGCAGCAATGATGATTTTATTTATCTCACGCCTGTTAGAAAATGGAGGTGATGATCTGGGAGAGGTTGGTGTCCACCCAGTAGAAGACGTTGTTGACATCGGAGGTGCCTTCAGCGCAGGAGCCTTTGGTGC…
chr1:187130126-187130409	-0.656998	0.0219248	1	BR_S_ROI	Distal Intergenic	1	186427685	186783045	355361	2	ENSGALG00000017229.6	ENSGALT00000027850.5	-347081	chr1	187130126	187130409	703	CTCAACCAGGATCTGCTCCTGGGGAAGGACCTGGTTGTTGTTCTCGTCCTCGATCTCGGTGGGACAGGCGGATAGGCCAAACCTGCAGAGCCAGCTGGAGGTCTGGCTCTTGGTCTCAACCAGGATCTGCTCCTGGGGAAGGACCTGGTTTTTCTTCCCATCCGTGATCTTGATAGGGCAGGTGGTTAGGCCAAACCTGCAGAGCCAGTTGGAGGCCTGGCTCTTGGTTTCAACCGAACGCTGCTCCTCGTGAAGGACCTGGTTTTTGTTCTTGTCCTTGATCT
chr1:187134067-187134332	-0.402934	0.166882	1	BR_S_ROI	Distal Intergenic	1	186427685	186783045	355361	2	ENSGALG00000017229.6	ENSGALT00000027850.5	-351022	chr1	187134067	187134332	3658	CTCAACCAGGATCTGCTCCTGGGGAAGGACCTGGTTGTTGTTCTCGTCCTCGATCTCGGTGGGACAGGCGGATAGGCCAAACCTGCAGAGCCAGCTGGAGGTCTGGCTCTTGGTCTCAACCAGGATCTGCTCCTGGGGAAGGACCTGGTTTTTCTTCCCATCCGTGATCTTGATAGGGCAGGTGGTTAGGCCAAACCTGCAGAGCCAGTTGGAGGCCTGGCTCTTGGTTTCAACCGAACGCTGCTCCTCGTGAAGGACCTGGTTTT
chr1:187136944-187137206	-0.0024163	1	1	BR_S_ROI	Distal Intergenic	1	186427685	186783045	355361	2	ENSGALG00000017229.6	ENSGALT00000027850.5	-353899	chr1	187136944	187137206	2612	CTGTTAGAAAATGGAGGTGATGATCTGGGAGAGGTTGGTGTCCACCCAGTAGAAGACGTTGTTGACATCGGAGGTGCCTTCAGCGCAGGAGCCTTTGGTGCGCAGAGGTGTGTCCCGCCCCACTGGCTGACTGGAACCCTGAGTAGAACAGGCTGTCAGATGGACAGAAGTGCTTCATGGGAGTCACTTTCCGTTCCCGTGGAAGCTAAGCCATTTGTTCTGTTCTCTGGAAGTGACAGGGCGCGGGCGCAGTGAAAGCGATG
chr1:187138008-187138208	-0.277021	0.215758	1	BR_S_ROI	Distal Intergenic	1	186427685	186783045	355361	2	ENSGALG00000017229.6	ENSGALT00000027850.5	-354963	chr1	187138008	187138208	802	CTCAACCAGGATCTGCTCCTGGGGAAGGACCTGGTTTTTCTTCCCATCCGTGATCTTGATAGGGCAGGTGGTTAGGCCAAACCTGCAGAGCCAGTTGGAGGCCTGGCTCTTGGTTTCAACCGAACGCTGCTCCTCGTGAAGGACCTGGTTGTTGTTCTTGTCCTTGATCTTGGTGGAGCAGGTGGTTAGGCCAAACCTGCA
chr1:187141533-187141785	-0.0457167	0.866724	1	BR_S_ROI	Distal Intergenic	1	186427685	186783045	355361	2	ENSGALG00000017229.6	ENSGALT00000027850.5	-358488	chr1	187141533	187141785	3325	CTCAACCAGGATCTGCTCCTGGGGAAGGACCTGGTTTTTCTTCCCATCCGTGATCTTGATAGGGCAGGTGGTTAGGCCAAACCTGCAGAGCCAGTTGGAGGCCTGGCTCTTGGTTTCAACCGAACGCTGCTCCTCGTGAAGGACCTGGTTGTTGTTCTTGTCCTTGATCTTGGTGGAGCAGGTGGTTAGGCCAAACCTGCAGAGCCAGCTGGAGGTCTGGCTCTCGGTCTCAACGGGGTGCTGCTCCTCGGGA
chr1:188281974-188282164	-0.600327	0.340541	1	BR_S_ROI	Distal Intergenic	1	188310798	188327047	16250	1	ENSGALG00000017239.6	ENSGALT00000027869.5	-28634	chr1	188281974	188282164	1140189	TCCATCTTTTTTTTATAAAGGTTGCTGAGACCTGGCCTCAATGCAGATGCTGGAACCAGCCCTAGTGACTGCAGTGGCCATGTCAGTTCTGGGCTGGTGACACAAGCATCTCAAGATAGCTACAAAGCAGGCTGGCAGATGAGCTATCTGGTGAGCACGATCATGCAGTGGAGGGCAGGACAGGGAAGCAG
chr1:188787750-188788093	0.0860369	1	1	BR_S_ROI	Distal Intergenic	1	188780367	188784802	4436	1	ENSGALG00000017242.3	ENSGALT00000027873.3	7383	chr1	188787750	188788093	505586	GAAATGTGGTGTCATAAGATGCTGCCTTCATTGTGAAGGTCTCCAACACACCCTCCTTCCTCAGCCACCCGTTCTGAGAATCTGAATCACCTGGCTTGGAAAGGACCTTCAGGACCATCAACTTCTATAGCTGCACTACATTTCACCTCCTAATTTCATCTGTATGGCTACATGTGGCACTGAGCTGCAGGACATAGCAGCAAAGAAGTTCTGGGTTAAAAATAACCTCCAGACTTATCATGTTATGTGGCAAGTTATTCTTAACTTGGATTGTGTCTGAGATCTGTTCATGTGACCCCTCAAAGATCTGTGCAGCCACAAATGAGACAACGTGAACTGCCTGC
chr1:189052463-189052909	0.179504	0.750675	1	BR_S_ROI	Distal Intergenic	1	189045539	189046500	962	2	ENSGALG00000046082.1	ENSGALT00000088229.1	-5963	chr1	189052463	189052909	264370	TGCAGACCCTCTGGCATGCTGTCATATCTCTACGTGCCCAGTGCTGGGAACATGGCTGCTCCCGCTTAGCGTGTCCAAACCACCCCACGTATGTCGGGGGTTCATGTGGGGTGCCGGCCGGATCTTGGCAGGGGCCTGGGTTTCCATCGAGATGTTCAGGCTTTTCCCTTTTTGCATGTTGGTGCTGTTCTCGCTGGTCCTGAGGGGATCCTTGCTGCAGGATGGGGCGTCTGCCCAGGGAGGTGATGGAATCACCGTTGCTGGAGGTGTTTAAGAACTGTGGAGATGTGGCGCTGAGGGATGTGGTTTAGTGGGCATGGTGGGGGTGGGCTGGGGTTGGACTTGGTGATCTCAGGTGTCTTTTCCAACCGTAATGAATCTGTGATTCTCTGATTCTAT…
chr1:192658031-192658192	0.00112217	1	1	BR_S_ROI	Distal Intergenic	1	192670708	192723405	52698	1	ENSGALG00000017262.6	ENSGALT00000078918.1	-12516	chr1	192658031	192658192	3605122	ATACTTCAGTTTCAAAGAAAGGTCAGGTTTGGTTTCAGCCACGCAGTTACTATCTGGCTTCCTCTCCTTGCTCTTCAACTGCAGAGTAGTTAGAAAGGCTTAGTTTTTCCCCTTCTTAGCAGGGCTGAAGAAGTTGAATCTGCATTTTGCCCTTGTTTGCCT
chr1:192954932-192955041	0.388854	0.568316	1	BR_S_ROI	Promoter (<=1kb)	1	192954504	192986209	31706	1	ENSGALG00000000091.5	ENSGALT00000000128.5	428	chr1	192954932	192955041	296740	CTGCAGCTCAGAAAGCAAATGGTATCCTGGGCTGCATGAGAAGGGGGGTGGCAGCAGGGACAGGGGGGTGATTGTCCCTCTCTACTCTGCCCTCTTGAGGCCCCATCTGC
chr1:194185777-194185924	-0.427441	0.479791	1	BR_S_ROI	Intron (ENSGALT00000036390.3/ENSGALG00000000845.5, intron 1 of 14)	1	194108837	194189327	80491	2	ENSGALG00000000845.5	ENSGALT00000082338.1	3403	chr1	194185777	194185924	1230736	CCATCAGCAGAGGGGTGGCCAGCAGGGACAGGGAGGGGATTGTCCCTCTCTACTCTGCTCTCGTGAGGCCCCATCTGCAGTACTGTGTCCAGGTGTGGGGCCCCCCCAATACAAGAAAGACAGGGAGCTGTTGGAGAGGGTCCAGAGG
chr1:194207864-194208196	0.139092	0.760809	1	BR_S_ROI	Promoter (1-2kb)	1	194206706	194208212	1507	1	ENSGALG00000045341.1	ENSGALT00000083848.1	1158	chr1	194207864	194208196	21940	GCACCCTAAGCCAGGGCCTCACCGCCCTCTGAGGGCATTATCCATATTCTTCTTGAGCTCCTGCAAACACAGTGCCGTGACCACTGCCCTGCAGACCCCTCTCCAAAGCAATCTCCTGTCTTCCCGTGAAGGTAGATGCAATAAAACTTCCTATGCAATAATCACGATCCCAGGGAAAGATAGCATTTCAGCTTTTTGTGTCATGCTCCGGAACTACTGCAGGCTTCGACACAGTGCGTGCCCCCACAGCAGTGTTTCAAACTTCCTTTGCACCCTCTGTGAGTTCAAACCAGCACAGAAAATGTGGACGTGTTCAGCAACACCAACAGCACC
chr1:194227389-194228514	0.269283	0.332511	1	BR_S_ROI	Promoter (<=1kb)	1	194226590	194228925	2336	1	ENSGALG00000017493.5	ENSGALT00000031356.4	799	chr1	194227389	194228514	19193	CTGGCAGCGGGACAGAAGTGGGACCGCCTGCGGCTCACCTGCAGCCAACCCTTCCGTCACCGCGGGCAGTTCGGGCTCTGCTTCATCCGCGTGAGAACACCACTGGACCCCGAGCTGTGCCACCCTGCAGTGGTAGGTTAATGTGGGGACACAGCTCCTTTTCCAGCCCCGCAGCAGTGGGGAGCGTGGAGCAGACGTCGGGATGTTGCCTCATCTTATAGGAGAATGCTGAGCTCAAAGGCAGCCCCCAGCGCTCCAGCCCTGCCTCCTCGTGCCAGATTCCCTCTGCAGAAGCACGCCTGTGAGTAGCCCTGGGGTTGGGGTCGGTGTGTGGGGCTGTGGAATGGATGTGGGGTGTGTGGGGTGAGCCTGGGGGTCCGCTCTGCCCACTCTAAGTAA…
chr1:194235174-194235348	0.0225006	1	1	BR_S_ROI	Exon (ENSGALT00000042924.1/ENSGALG00000001258.5, exon 13 of 25)	1	194229470	194241877	12408	2	ENSGALG00000001258.5	ENSGALT00000042924.1	6529	chr1	194235174	194235348	6660	TCCAGCTCTCCCTCCTTCTCCTCGATCAGCTCCAGGGACCGCGCCAGTTCCTGCTGGTGCGCCGAGCGCTCCACCCGCTGCTCGTTGATGGAGTTCTGCAGCTGGACCTCCAGCTCTACCTTGCGTGCTTTCTCGGCGGCGCAATCGGCCTTGGCGTCCTCCAGCTCCTTCTGCA
chr1:194242938-194243039	0.500877	0.375913	1	BR_S_ROI	Promoter (<=1kb)	1	194229699	194241962	12264	2	ENSGALG00000001258.5	ENSGALT00000074008.1	-976	chr1	194242938	194243039	7590	CAGGGTGGAAGGCAGATCCTATAGGGGCTCCGGTTGTGTCCGGTGGGGTGGGGGGGGGACACTGGGGCTCGGTGACAGCGGCACGATGGTGACATCCCTGCA
chr1:194256447-194256641	0.220809	0.637914	1	BR_S_ROI	Promoter (<=1kb)	1	194255739	194257541	1803	1	ENSGALG00000035375.1	ENSGALT00000080742.1	708	chr1	194256447	194256641	13408	CTGCAGCATCTTTGGCACAGCCACGGCACCCTTGGCATGGCCAAGGCACTTTTGGCACAGCCACAGCACCGTTGGCACGGCCAGGGCACCCTTGGTATGACTGCAGCATCTTTGGCACAGCCACGGCACCCTTGGTATGGCCAAGGCACTTATGGCACAGCCATGGCACTGTGGGCATGGCCAGGGCACTTATGG
chr1:194313821-194314061	-0.123204	0.90091	1	BR_S_ROI	Distal Intergenic	1	194288676	194292741	4066	1	ENSGALG00000033819.2	ENSGALT00000073896.1	25145	chr1	194313821	194314061	57180	CGCAGCCTTCTCTTCTCCAGGCTCAACAAGCCCAGCTCCCTCAGCCTGTCTTTGTAGGGGAGGTGCTGCAGCCCTCTGATCATCTCTGTGGCCTCCTCTGGGCCCTCTCCAACAGCTCTCTGTCTGTCTTGTATTGGGGGCCCCACACCTGGACACAGTACTGCAGGTGGGGCCTCACGAGGGCAGAGCAGAGAGGGACAATCACCTCCCTGTCCCTGCTGGCCACCCCTCTGCTGATGGA
chr1:194319859-194320167	0.194497	0.768309	1	BR_S_ROI	Distal Intergenic	1	194348213	194364645	16433	1	ENSGALG00000017334.5	ENSGALT00000028013.5	-28046	chr1	194319859	194320167	5798	AAACGAGGCAGCACAAGCCACCTCTGTCCCCCAAGACAGGGAGGTTCCTGCCGTCCTGCGTCTGACATGAGCTGCTCCTGAGTGTGGTTATGGGACCAGCAGCAAATGCTTTCAAGAGAGTCCAAGTGTGAGCTCATGCTGCCGCCATCCCTGCAGACCACTAAGCCTCGTTTACCGGCGGCTCAAAGCGGCACTGGGGCTGGTGTTATGCACGAGCACTTTGACTGCTGAGTTGCTCTGGCTGCTGGCAGGGAGGGTGGGCAGAGCCCTGGGGCGCTCCCAGCCTTTGGGTGCCGCGAGCGTGTCCAG
chr1:194342938-194343246	0.326657	0.520829	1	BR_S_ROI	Distal Intergenic	1	194348213	194364645	16433	1	ENSGALG00000017334.5	ENSGALT00000028013.5	-4967	chr1	194342938	194343246	22771	TGCAGGCCGAGGACCGCGACAACGGTGCCAACGGCCAGGTGAATTTTGAGCTGGTGTCAGGAGGCGATGGCACCTTCAGCGTCGAGCGCTCGTCAGGAGCAGTGCGGCTCGTCGGGGTGCTGCAGTACGAAGCCAGCGCAGCCTACAGGTTGTCCATTGTGGCCCGAGACAGCGGCGTGCCCCAGCTCAGCTCCACCTTCACGCTCCTGGTACACGTGCAAGCTGAGCACGACAACGGGCCCATCTTTGACACGCTCACCTACCGTGTGGAGGTGCGGGAAGGCGTGCCTGTCTCCACACGCTTCCTGC
chr1:194347559-194348029	0.245219	0.67262	1	BR_S_ROI	Promoter (<=1kb)	1	194348213	194364645	16433	1	ENSGALG00000017334.5	ENSGALT00000028013.5	-184	chr1	194347559	194348029	4313	CTGCAGTGCTGCTCCATGTGGGTTCTGTCAGGAAGCCCAGAGTGTGGGGTTAGCTGAGCACATGGTGCACTGACACAAAATGGTAGTCTTAAGTGCCTGCAGACAGCAGTGCTAACTAGGAGCAAAGGAGAGAAGGGAAAAGCCCTAGGAGTCAGAGTGTGGGGGTGCGGGAAGAACTGCCTGCTGCGTTTCCAGGGATCATCAACCACCCTGCACTGGCTGCGGGGAGCTGAAGGAACTCTCTCCATTTCCAGGATGAGCGGCCTCTGGACCAGTTAGTGCTCAAACATTTCCCTCTGAAGGGCTCTCTGGGCCAGAGGGGATCTTCCTCGCTGCAGAGGCCTTGGGTGTAACATGGGCAGAGTGTCCCTCCATCACCCTGTAGTTTGCCACTGCAGC…
chr1:194365454-194365726	0.012485	1	1	BR_S_ROI	Promoter (<=1kb)	1	194366430	194366509	80	1	ENSGALG00000025438.1	ENSGALT00000042351.1	-704	chr1	194365454	194365726	17425	ACGTACCAGGCTGGCAGCACTGCTGGCAGGAGAATGCCAGAACTGCATTAGCCAACCCAGGGATAGCCCAGCCTCGAGAAGGACACCAGCACAGCTGCCCTGTGACGTCCTCTCACTGTCTGCCCCTGGCCTGGTGACCAGCCTGCAGCTGCAGGGGAGCACGGGTGGGGGTACCCCAAAAAGCCATGTGGCCTGAGGCTGATGCAGTGGCAGCGAGCATCTTGTCCTGATGCAGTGTGGGATGCGGGCAGCAGGGCTCCCCAGGAGCCTGCA
chr1:194386842-194387159	0.25821	0.642452	1	BR_S_ROI	Promoter (<=1kb)	1	194386026	194399905	13880	1	ENSGALG00000017336.4	ENSGALT00000068101.1	816	chr1	194386842	194387159	21116	CATTGCAGTTTTCTGCTTGGCGCTGATGGGCACCAACCTGCAGGAGATCCTAGAGGAAGCCAACCGTGTGCTGAAGCAGGGGTAGGCAGGGCTGCGTGCCGGGGAGTTTGAGTGGTGCGGGCAGCAAGGGAGCCCTGGGCAGTGCCTGCAGCAGCACCCCTCAGTGCCGCACTGTCCCTGCAGTGGTACCCTGATGGTGGCTGAGGTTGCCAGCCGCTTTGAAGACCTCCGAGCCTTCATGAACGCAATGGCCCAGCTGGGCTTCAGGAGCGTCAACAAGGTGGGTCTTTGAGGGCCCCTGGTGCACACACCCTGCAG
chr1:194401980-194402119	-0.0562154	1	1	BR_S_ROI	Distal Intergenic	1	194412234	194413229	996	2	ENSGALG00000042572.1	ENSGALT00000069125.1	11110	chr1	194401980	194402119	14821	CAGAAAGAGCTGTTCGGGTGGTGGTTGGCATCCTCTGAGGTGAGCTGCTCTCTTTGCTGGGAGAACTGACTGCTTTACAGACTGGGTGTGGGAAGTGGCCTCCCGGGGAGATCCAGAGCAGGAGGGGTGAGCAGCTCCTG
chr1:194409892-194410093	-0.16002	0.817816	1	BR_S_ROI	Downstream (2-3kb)	1	194412234	194413229	996	2	ENSGALG00000042572.1	ENSGALT00000069125.1	3136	chr1	194409892	194410093	7773	CTGCAGGGTGGGGAAGAGTCCACTGTCTGCTCTCAGCATGAGGGCTGAAGGCTGCATGTAGAGCTCATCACCACAGGCTGAGGGCAGAACAGTTTTCATGCTAAGCACAGCTACGGATGGGACAACCTCACTGCAGGCACAGCGTTGTTCAAAAATCAAATCTATAAATGAATGGCAAAAGAACGCAGCAGAGTCCGTGGAG
chr1:194436133-194436237	-0.855491	0.0242472	1	BR_S_ROI	Exon (ENSGALT00000051997.1/ENSGALG00000034004.1, exon 7 of 11)	1	194439299	194442894	3596	1	ENSGALG00000022586.3	ENSGALT00000036163.3	-3062	chr1	194436133	194436237	26040	AACGGGGACATCATCATCGCCGACTATGACAACCGCTGGGTCAGCATCTTCTCCCCCGAGGGCAAATTCAAGGTGAGGTGGGGGCCGGCGCGGGGGGCGCGGGCA
chr1:194446251-194446531	0.386313	0.469867	1	BR_S_ROI	Promoter (1-2kb)	1	194444274	194448722	4449	1	ENSGALG00000046164.1	ENSGALT00000089789.1	1977	chr1	194446251	194446531	10014	CTGCAGCTTGCCTGGACCGGCTTCGCCCCGACTGAGCGCTTTGACGACAATGACTTCTGGAAGGCGAGTGGCTGTCTGGGGGGGGGAAGGTCACACTGTGCCCAGCTCTGATACCCCCTCCGCTCCCCCAGGACCCCACGGCTGAGGAGGAGGTGGACGGTGAGCCTGGAACACAGGATGTGGAGCCGCTGGCACCAGACCCGGCCTCGCTGGGCGGCAGGTGGGGGCTGCAGGGGCCGAGCAGGGGCACGGCAGCCCGGTGCTTGGGGTGATGCCAGGAG
chr1:194477220-194477379	0.0622055	1	1	BR_S_ROI	Promoter (1-2kb)	1	194478953	194479044	92	2	ENSGALG00000021748.1	ENSGALT00000035290.1	1665	chr1	194477220	194477379	30689	TGGACCCTCTCCAACAGCTCCCTGTCTTTCTTGTATTGGGGTCTCCACACCTGGACGCAGTACTGCAGATGGGGCCCTATGAGGGCAGAGCAGAGAGGCACAATCCCCTCCCTGTCCCTGCTGCCACCCCTCTGCTGATGGAGCCCAGGATCCCATTTGC
chr1:194495032-194495440	0.526358	0.400981	1	BR_S_ROI	Promoter (2-3kb)	1	194497983	194499140	1158	1	ENSGALG00000017341.6	ENSGALT00000028023.6	-2543	chr1	194495032	194495440	17653	CTGCAGGGAAAGGCTTCGCTAAAGAGGGGGAGCACCAAGAGGGGAAAACAGCACAGCAAAGAGGGGTCCCTCACCAGGCACTGTGCCATTGGCTGCCCCCGGGCACAGAGCTGCAGAGGGGCTCCGATGTGTTGCCAGGAGCCCCCAGGAGAGGTCCAAACCCGGTGCAGAGGGTCCGTGTTCAGTGTGAGCACACACGTGTGTGCACGGTGGGTGGCAGTGCACTGTAAAGCAGTGATGGTGTTTGGGAGCGGCTCACACAGCCGACACTCCCCAGAGGGGATGATGAGGATCTGAACGGGGTTGTGCCACGGTGTGCCTTGCATACCTGGGGGCTGGCATCCTCTCCATGCCAGGCTGCGGAGCCCCCCACCCTCCACATTCACCCCAACTGCACTC…
chr1:194560567-194560999	0.28321	0.597472	1	BR_S_ROI	Promoter (1-2kb)	1	194562710	194563898	1189	1	ENSGALG00000017347.5	ENSGALT00000084182.1	-1711	chr1	194560567	194560999	65127	CTCGCTGCTTGTCCCAGCCACCCCTCCCCGAGCTCTGTCGTGCTGCAGGCTCACACACAGAAGAAAAACATCATTATCTTTTTTATTGAAAGTTCAGCTTCACCGAGCTGAAAATGAGACTCCCATCACAGATGAGGCAAATGCATTGCTAATAATAAACCCAGATGTAGCTTGGATTTTATCCTTTGTGTGGGTCTGCCAGGCAAAGCAGACTGCAGGAAGAGAAGTAATAACCAAGCAATACGTGAGAGGGGCACTCCAGGCTGTTCATTGCCCCCCAGCTGTGCATGCAGCTGTCCCGGCCAGCTCTGCTCAGTGCTGTGCTGGCTGACACATGATGGGTTGCACGTATTCCATTTCGTTCTATGAGTCTTAGTAAAAGCTGAGGAGCTTCTGAAG…
chr1:194568494-194569058	0.449925	0.471255	1	BR_S_ROI	Promoter (<=1kb)	1	194567613	194575005	7393	1	ENSGALG00000028273.2	ENSGALT00000068667.1	881	chr1	194568494	194569058	7495	CCATCACTGCCCTGGGATGGCTGCATGGTATGAAGGAGGTGGGGACAGCATCGGCTGATGGATTCTCTTCTTCCTCCTTCACCAGCTCCTGGGGGACATCCTGATCATCGTCCTGGCCTCCCACTTCAGCAAGGACTTCACTCCCGCCAGCCAGGCTGCCTGGCAGAAGATGGTGCGTGTGGTGGCCCACGCGCTGGCCCACGAGTACCACTGAGCCCCACAGCCACTTGGAGATGCTCCTGGCATCCTCGGGGTCTGCTGGGCTGTAACTGCCAAATAAACACTGCTGCAGTCAGGATGGAGTCTCTGCCTCTCTGTGGGGTCAGGGTGGGGGCTGCCCTGGGGGCTGGGAATGGAACGAGGTGCTCACATGCACGATGCTGCAGGACACGTTTTGTT…
chr1:194591076-194591194	-0.17255	0.814308	1	BR_S_ROI	Promoter (<=1kb)	1	194589743	194590690	948	2	ENSGALG00000030474.1	ENSGALT00000066059.1	-386	chr1	194591076	194591194	22018	GCTCGTGTAAGCAGAGGCACTGGGTGTTTGCCATGGGTGAGCAACATCCAATTTGAGAGCAAAGCCCTGAGGCAGTGCCACTGGATTTGGAGAACCCCCCTCCAACACAGTGCTCTGGC
chr1:194651175-194651438	1.23014	0.0084101	1	BR_S_ROI	Distal Intergenic	1	194646692	194647502	811	2	ENSGALG00000045365.1	ENSGALT00000086840.1	-3673	chr1	194651175	194651438	59981	AGAAGCAAAGTCACGTCCAGCAGAGGGGTTGTCCCAGCACGGAGCAGTGCCCGGGGGAACAGATGGGGATGTCCCATGAAGCAGAGCAGTCTGAGGTTACCAAAACTGCAGGACGCCTCTCTGTGCCATGGCAGTGCCTGACAGGTGCAGATGTAATGCTTTCTCTGGAGCTTGTTGGCTTTTGCTCTCCAGGATCTCCTCCGCCATCCACACACGACCTCCTCCTGCAACCTGCTCTTATCCGCAGCAAAGCCAGCGCTGAGC
chr1:194673655-194673821	0.237029	0.787823	1	BR_S_ROI	Promoter (2-3kb)	1	194657147	194671227	14081	2	ENSGALG00000030774.2	ENSGALT00000078377.1	-2428	chr1	194673655	194673821	22217	CTGCAGCCACTGTAACACACGACCATTGTGTCCACACCAGCCTCTGGTCTCACCCTGGCACAGCTGTGCCCAGGGAGGCTGTGGATTCTCCTTCTCTGGAGATATTCCAGACCTGCCTGGATGCCCACCTGTGCAGCCTGAGCTTTCCCACTGCATTGCAGCTGCAG
chr1:194699268-194699560	0.549989	0.275036	1	BR_S_ROI	Promoter (<=1kb)	1	194699604	194706615	7012	1	ENSGALG00000027982.2	ENSGALT00000043582.2	-44	chr1	194699268	194699560	25447	CTGCAGCACGGGGTGGGAGCTCATCACCACTCTTCTGCCCTGGGTTGGAGGTTTGCAGTGCCCTGGTGCTCTCCTGCCAGGGCACGGGGATGCTGTTCTGCATGTCTCAGCCCAGGCACACGAGGAGTGCGGCGTGAAACCACGACCCGACAGAGGCTTGGAGCTGCAGCTGCCCACCCCCGAGCACACAGCTTGGCTCCACAGCTCACGGCTATGGGATAAGTAGTATGGGGGCACCACGCAGCCATGGCTGCCTGAGGGCTGGCAGGACCTGGGTGCACAGCGAGGTGGGG
chr1:194706969-194707338	-0.0907757	0.833842	1	BR_S_ROI	3' UTR	1	194699604	194706615	7012	1	ENSGALG00000027982.2	ENSGALT00000043582.2	7365	chr1	194706969	194707338	7409	ACTGCTGGACAGGACAGGGGGGGATGAGCCCACGCGGCGGAGCCTTCCTTGGGGGCTGCCCGGGCCCCCCTGGGCGCTGCCCCCAGCCTGGTCCCGGCGTCCGTCCGTCCTTCCCGTGGCCACCCAGCCCTGCAGCAGCTCTCCCTGCGCCCCCACTGGGCACCCGGCCTGCCCCGACCCTCCCAGCCGGGACCCCGCTTCCGCGGGGCAGGAAGAGAACACAGCAGGCTCCCGCTCGTAAAATAGACTACATGCTTTATTGGATTTCAAAGTCTTTATGAAATGACCCAAAAATAAAATCAAATAGATCGAGTTGGCAGAGGCGTCACCACCAGTTCCGCTCCGTGGATCTCCGACCCCTCCTCCGGGA
chr1:194719899-194720479	0.123913	0.77919	1	BR_S_ROI	Exon (ENSGALT00000046802.1/ENSGALG00000041762.1, exon 8 of 13)	1	194699604	194706615	7012	1	ENSGALG00000027982.2	ENSGALT00000043582.2	20295	chr1	194719899	194720479	12561	CTGCAGCCCATGGGCTGAGCACAGCCACGCTGCTCTGCACCCCCAGCCCCGTGGCACCCCAAAAGCCAGAGGGACCCAAAGCAACGGCTCCATGCACGGAAGGGCTCTCCCAGAGGACAGAGCTTCCTTCCCAAGGACAGAGCCATCACGCGCCGCATCCATCCTAACAGCGCATCGGGGCTGATGGACTCCTGCGAGCTGCCAGCTCCGGTTGCTGTATGCTTCCACAGGGACGAATGCATGTGACAGCAGCTCCCCTGCAGCTCTCAGCTCCTCGGCTGGCACAGAAAGCTTGGAGCAATGGGAGTACGCAGAGGGGCCATTCACTGCTGCAGCGCAACGTAAGAAACGGCGCTGCCTGCGCAGGTAGGGCAGCTGGACAGGGACTGTGCACACAGT…
chr1:194735910-194735977	0.141659	0.724361	1	BR_S_ROI	Intron (ENSGALT00000046802.1/ENSGALG00000041762.1, intron 3 of 12)	1	194708405	194758183	49779	2	ENSGALG00000041762.1	ENSGALT00000049946.1	22206	chr1	194735910	194735977	15431	TACAAGAAAGACAGGGAGCTGTTGGAGAGGGTCCAGAGGAGGCCACAAAGATGCTCAGAGGGCTGCAG
chr1:194756293-194756710	-0.290251	0.56489	1	BR_S_ROI	Promoter (1-2kb)	1	194708405	194758183	49779	2	ENSGALG00000041762.1	ENSGALT00000049946.1	1473	chr1	194756293	194756710	20316	CTGCAGGCATTCAAGGCCAGGCTGGATGTGGCTCTGGGCAGCCTGGGCTGCTGGTTGGCGACCCTGCACATAGCAGGGGGTTGGAACTGGATGAGCACTGTGGGCCTTTTCAACCCAGGCCATTCCATGGCTCTATAATACCTGCCAGGTGTGGGGGCTGCAGTCCTGCTGGGTGCCACATCCAAAGATACGGGCATGGGCAGCCACACAATGCAGACCCAGAGGGAGCCGTGCAGCCCCCATCCCCACCCTGCCCTGCAGCCACACAGCAAAGCATGCACTGCCTCAGGACAGCGGGGAAGGACACGCAGCCCCTCTGAGCACGTTGGGCACACGGAGCTGATGGTGCAGCGATGCACAGCTGTGTGCACAGCCGGCCACGAGCTGCACTCCTGCTTC…
chr1:194765359-194765549	0.170418	0.805954	1	BR_S_ROI	Promoter (2-3kb)	1	194763293	194763868	576	1	ENSGALG00000026995.2	ENSGALT00000043497.2	2066	chr1	194765359	194765549	8649	ATAGGGATGGGCACGGGGATATGGCAGAGCGTGGGGATAGCGTAGGGATGGGGACACCGTGGGGATGGGGACACCGCAGGGATGACTGCTGGGGTGTGCAGGAGGAGGGTCTCCTTCCCATAAGTCCCCGGGCACCACAGCTCACACTCTGCCCCTCCTGGCAGCCCCATGGATGTCCCCACGGCAGCCCC
chr1:194767739-194768428	0.0176067	1	1	BR_S_ROI	Intron (ENSGALT00000087552.1/ENSGALG00000027762.3, intron 4 of 5)	1	194763293	194763868	576	1	ENSGALG00000026995.2	ENSGALT00000043497.2	4446	chr1	194767739	194768428	2190	GCACTGCATCACACCACATGGAACAGTGCTGCACTGCACCACGTGGCACCATACAACACTGCACTGCACTGCAGTGCACCACAACTCATGGCACTGTGCTGCACTGCACCACATAACATTGCACTGCACTGCATCACACCACATGGAACAGTGCTGCATTGCACCACGTGGCGGCACACAACACTGTGCTGCACTGCAATGCACCACAACTCACAGCACTGCTGCACTGCACCATGGTACCAACACACTGGCTGCACTGCAACACATGGCACCACTGCACTACATGGCACTGCACCACATAACACTGCACTGCAGTGCATCACATCACGTGGAACAGTGCTGCACTGCACCACGTGGCACCATACAACACTGCACTGCACTGCACTGCACCACAACTCA…
chr1:194770719-194771141	0.0607702	0.906428	1	BR_S_ROI	Intron (ENSGALT00000087552.1/ENSGALG00000027762.3, intron 4 of 5)	1	194763293	194763868	576	1	ENSGALG00000026995.2	ENSGALT00000043497.2	7426	chr1	194770719	194771141	2291	CTGCAGCAGGGACTGGTCCTGACCCCACAACCCCATGCTGGCGGTGACCGCTTCATCCTTCAGGTGTTTCCCAATACCTCCCAGCCCTTCTGGAGAACTGGAAGGTGTGGAGCCTCCCACCCACTGTACGGAACTGCAGGAGCCCTCGTGATGACGCACAGCGGCCGTGCAGCACAAAGGCCGTTCTCAGCCTCAGCTTCCCACACCGGAGACCTTCCCCGACAATAACCCCGCGAGGTGCTCAGCAGCTCTGTGCAACTTCCCCTGCTCAGCAGCGGGCTGGGGAGGACACAGCACGCAGCACACAGCAGCACACAGCAGCAGTGGGAAATCCCCCTGCAGTGCTGCCCGGTGCAGAGCTGAGCGCTGCGTGGGAGTGCACGTGGGAAGGATGCCGGG…
chr1:194773849-194774481	0.38971	0.477994	1	BR_S_ROI	Intron (ENSGALT00000087552.1/ENSGALG00000027762.3, intron 3 of 5)	1	194766325	194780447	14123	2	ENSGALG00000027762.3	ENSGALT00000087552.1	5966	chr1	194773849	194774481	2708	GAGCAGTGTGGAACTGAGGCTGCTCACAACACCCACAGCCACACACGAAGCCCGTGAGATTTCGAGCCAAATGTTTTTCTTTTAAACAGAAGCACTTATTCACAAAGCATTCCCCAAGCTTTGCTCCAGGAACGGAACCCACAGGCTGAATTTGCAACCACGACACCTGACCGTAAGAACCACACTTCCCTCCCCTTCTTTCTCTTCCCTGTTTCAGGGGAAGGAGAACAACGTCCCCCCAGCACAGAGTGGAGCTGAAGGCAGCAGTTGGAAGTAAGGACGTGATGAGTCTGAGCCCTCCTCTGCCTGCTGCAGCCGCAAGGGGTGCAGGTGGCTGAGGGCACCCATGGGCATCCTGGATGCAGCCCACCCCACAGCCCTGTTATGGCAGCCCTGCAG…
chr1:194826138-194826642	0.233942	0.444607	1	BR_S_ROI	Promoter (1-2kb)	1	194827743	194828324	582	1	ENSGALG00000045638.1	ENSGALT00000086097.1	-1101	chr1	194826138	194826642	51657	CTGCAGCAGCAGCATCATCTGCATGACCATCCCAAGTGGTCCTGTGTAGCTGGGGCTCTCCATGACCACAGCGATGCTCCTCCACTGGTGCTCCGGTGATGCTCCGTCGCTTCCTCAGGAGGAATGAGGCCCGCTGTGCCCGTGTGAGCTGACCCCTCCTGCAGGACCCCCATCTGTGACACACGTGGATTGGGGCTGGGACAAACCCACCACGCAGCCCCTCTCTGGCCGGTGACCCTGGAATTCCTGGGCTGGCTGCTGGAACTGCCCTGCCCTGGGGCTTTGCTCCTGCACAGAGAGCTGAGGGCCATGGCCCCGCTGCAGCAGCTCCAGAGGGCGGAAAATGAAAGCAAAGCGAAAGCAAACAGACACTGCTGGTTCTGCCCCTTTCCTGTTTGG…
chr1:194845857-194846045	-0.858257	0.0520418	1	BR_S_ROI	Promoter (<=1kb)	1	194845635	194873090	27456	1	ENSGALG00000039054.1	ENSGALT00000072727.1	222	chr1	194845857	194846045	19215	GGCCGGGGGCAGCAGGGTGGGGAAGAGCGCGGTGGCCCTGGGTGGGGACGCAGAGTGGGGGTGCTTCCGTGTGCTGTCAGGGTGGGTCCAGGTGGGTTCTGAGGTAACCCCGATGCATCTGCTCTGCTTCTCCCTGCAGCCCCTGCAGCCGCTCCCTGCAGCCAGCTCCCACTCATGGAGCTCCTCGCC
chr1:194847679-194848080	-0.387217	0.296157	1	BR_S_ROI	Promoter (1-2kb)	1	194847840	194849977	2138	2	ENSGALG00000039972.1	ENSGALT00000062547.1	1897	chr1	194847679	194848080	1634	CAGTGCTGAGCCGCTGTGGGCCCCCAATGCAGTGCGGCTGAGGACGGGTCCGGCTGCGGTGCAGGAGTCGGAGCGGTGGCCCTTGGGTGGGCACCCCGTGGGCTTCTGGGCCCCTCCCCACAAACAGCAGCGACAGCTTTTTGAGAGGAGCGATTGTGGTTTTAATGCATTTCGCAGAAGGCAGCCTCCTGCAGCGCCTGTGTGCAGCTTCCTGCACACCCTGCCCGAGGTTGGGCACCCCGTGGCAGCAGCTCACGAGCTGCAGAGCCCCCCGCAGAGGTTCGGGGGCTGAGCCCACGAGCTGCAGAAGTGCCGAAAATGGGAACGGGACCCAGCGTGGAATAATGAGGGAGTGGGGAAAGCAGACCTTGTCCTGAGGGCCGGGTGCTGCTGGGCACA…
chr1:194850660-194850840	-0.49476	0.290489	1	BR_S_ROI	Promoter (<=1kb)	1	194848540	194850024	1485	2	ENSGALG00000046518.1	ENSGALT00000087105.1	-636	chr1	194850660	194850840	2580	ATTATGACGTAACAATGACAGGTCCACGTATGTCACAAACGGGCCCTGCAGGAGGGGTCAGCTCACACGGGCACAGCGGGCCTCATTCCTCCTGAGGAAGCGACGGAGCATCACCGGAGCACCAGTGGAGGAGCATCGCTGTGGTCATGGAGAGCCCCAGCTACACAGGACCACTTGGGAT
chr1:194851275-194851356	0.881002	0.11065	1	BR_S_ROI	Promoter (1-2kb)	1	194848540	194850024	1485	2	ENSGALG00000046518.1	ENSGALT00000087105.1	-1251	chr1	194851275	194851356	435	GGCTGTGCTGGGGTCGTGGCCGGGGGCTGTGCTGCGGGCATGGCGGCAGCGGGTCCCCTCATCTCCTCCGTTTCCTCCTGCA
chr1:194856783-194856925	0.0461259	0.925072	1	BR_S_ROI	Intron (ENSGALT00000072727.1/ENSGALG00000039054.1, intron 4 of 4)	1	194848540	194850024	1485	2	ENSGALG00000046518.1	ENSGALT00000087105.1	-6759	chr1	194856783	194856925	5427	CTGCAGGGCCTGGCGTCAGGGCCACGGGCGGGGGCTGTGCTGGGGTCGTGGCCGGGGGCTGTGCTGCGGGCATGGCGGCAGCGGGTCCCCTCATCTCCTCCATTTCCTCCTGCAGGACGAGCCCACGGGAAAGGAGCAGGAAG
chr1:194862889-194863038	-0.102273	0.721394	1	BR_S_ROI	Intron (ENSGALT00000072727.1/ENSGALG00000039054.1, intron 4 of 4)	1	194871427	194873090	1664	1	ENSGALG00000032614.1	ENSGALT00000055688.1	-8389	chr1	194862889	194863038	5964	CTGCAGGGCCTGGCGTCAGGGCCACGGGCGGGGGCTGTGCTGGGGTCGTGGCCGGGGGCTGTGCTGCGGGCATGGCGGCAGCGGGTCCCCTCATCTCCTCCATTTCCTCCTGCAGGACGAGCCCACGGGAAAGGAGCAGGAAGCCACCCC
chr1:194869996-194870369	0.074814	1	1	BR_S_ROI	Promoter (1-2kb)	1	194871427	194873090	1664	1	ENSGALG00000032614.1	ENSGALT00000055688.1	-1058	chr1	194869996	194870369	6958	TGACAGAGAGCAGAGCTCAGCGCTGCCCCTCCACTCCCTGTGAGGGCTGCAGGGCCATGTGGGGCTGTAGGGCCTTGGAGGGACTGTAGGGCCGTGAGCGGCTGTAGGGCCTTGAGGGGCTGTAGGGCCTTGAAGGGCTGCTAGGCCTTGCAGCGCTGTTGGGCCTTGAGGGGCTGTAGGGCCATGAAAGGCTATAAGGCCTTGAAGGGCTGTAGGGCCATGAGGGGCAGTACGGCCTTGAAGAGCTGCAGGGCCGTGTGGGGCTGTAGGGCTGTGAGGGGCTTTAGGGCCTCGAGGGGCTGTAGGGCCTTGCAGGGCTGTAGCGCCTGGAAGTGCTGTAGTGCCTTGACAGGCTGTCGGGCCTTGAAGGGCTG
chr1:194871119-194871244	-0.233291	0.766214	1	BR_S_ROI	Promoter (<=1kb)	1	194871427	194873090	1664	1	ENSGALG00000032614.1	ENSGALT00000055688.1	-183	chr1	194871119	194871244	750	AGGCAGAAGAGTCCTTACCATGTTGGAAGCACCGCTCATCCCAAACACACCCAAGCACCTGACCAGCTCCTAGGAAGACCATCAGCTCCATCCCACCCAGCTCAGCTCACCGGGTCCAGCAGCAGC
chr1:195118959-195119389	0.722638	0.121722	1	BR_S_ROI	Promoter (<=1kb)	1	195118564	195118643	80	1	ENSGALG00000025426.1	ENSGALT00000042339.1	395	chr1	195118959	195119389	247715	TGCCCACCAGACCGTTACTGTTGTGTCTCCAGAGGTCAGAATCTGTAGCTCCTCTGCCTCTCTATCTGTCAAAATATAACTTTGCCCTTTCAGGACATATTTCTCTGAGGCCCTTAGCGCATCTCAGGGATCCTTGCAGAGGACTTGCAGTCTGCAGTCAACCTGCATCCCCACGTGGTTGCATCCATCCCTTGGGGCTGGACACACAGGACAGAGGTACAAACACATGCAGTCTGAAACGAGAGCTCCTTGCTGATCAGAACACCTCTGTGCTCTGCCCCAGGCTCTGTGCCACCTCCGTGCTTGAGGTCACCTCCCCCACCCGCACTCCATTTTTTTCTCACGTTATTTATAAAACTCAGCATTAGTCACAGCACAAGTCGCTTCTTATCTCCCCTC…
chr1:195270872-195271003	-0.370509	0.604901	1	BR_S_ROI	Intron (ENSGALT00000028004.5/ENSGALG00000017329.5, intron 8 of 18)	1	195218390	195225400	7011	2	ENSGALG00000017330.5	ENSGALT00000051768.1	-45472	chr1	195270872	195271003	151483	TCCATCAGCAGAAGGGTGGACACAGGGACAGGGAGGGGATTGTCCCTCTCTACTCTGCCCCATCTGCAGTACTGCGTCCAGGTGTGGGGTCCCCAATACAAGAAAGACAGGGAGCTGTTGGAGAGGGTCCAG
chr1:195338288-195338361	0.588408	0.190356	1	BR_S_ROI	Intron (ENSGALT00000028004.5/ENSGALG00000017329.5, intron 1 of 18)	1	195334039	195334132	94	2	ENSGALG00000025198.1	ENSGALT00000042111.1	-4156	chr1	195338288	195338361	67285	CTGCAGCCCTCTGAGCATCTTTGTGGCCTCCTCTGGACCCTCTCCAACAGCTCCCTGTCTTTGTTGTATTGGGG
chr1:195409973-195411034	0.00490477	1	1	BR_S_ROI	Distal Intergenic	1	195414702	195420927	6226	1	ENSGALG00000017327.3	ENSGALT00000028001.3	-3668	chr1	195409973	195411034	71612	CAAACAAGCCATCGAGGAAACAGCCACAAGCAGAGGGGAAGTTGTTTTAAATCTTTCCCAAATGGGAAATAGCAGCAGTACCTGCAGGTCGTGTGTGCTCTGACCTCCTGAGCCCTCCCCAGGGACATCAGAACCCACAGGGCCCCAGAGTGAATTCCAGCCGTGGAAAATTCCACCAAAGGACCCCACGTACCCCAGGTGCTGCGGTTTGTTGGCTGCAGAGATTCACCCATCCACGTGTGGATAACATCTCCACCCCCAAGCGCCCGTTGTGAAACCAGAGGCACTGATGCCCACTCGGCTCAGCTCCTTTAGGACTTCTGGACAAATGAAAGCAAGGAGAGGAAGCAACCCCGTGTCTCCAAGGCATGTCCGGGTGTGCTTGCTCAAGGAAAGGAA…
chr1:195424540-195424627	-0.378081	0.666944	1	BR_S_ROI	Promoter (<=1kb)	1	195423605	195462321	38717	1	ENSGALG00000017326.5	ENSGALT00000027999.5	935	chr1	195424540	195424627	13506	CAAGTCTTTATCCAACCCCGACATCGCCACCGAGACGTTGACGCTGCTCAGCTTCCTCAAGTCGGACCTGTCGGAGCTGAAGGTGAAG
chr1:195442863-195443208	-0.123497	0.898148	1	BR_S_ROI	Intron (ENSGALT00000027999.5/ENSGALG00000017326.5, intron 1 of 19)	1	195423605	195462321	38717	1	ENSGALG00000017326.5	ENSGALT00000027999.5	19258	chr1	195442863	195443208	18236	CTGCAGCAGCACCCAGCCCTGCGCCGTGCGTGCGTGGGCACGGCCGTACCGCCGCGCTCAGCCCCGCTCCCATCTCTCTCCACCCCGGTGCCCGTGGGCACCTCCCGGGGCCGGGGACACGCGCACCCCTGGACGCACGCACGCAGACGCACGCAGCCTACGGCCGCTCTGCAGGAGGGTTTCATCGGTGTTATCATTTTATACGGCTGGCTATAAATAGCTCCCTCTCTTCTATCCCCCTCCGCGCCGCTGCGGAGGTTTTTTTCTTTACCAAACGGGAGAGGGGGGGGGGTCCGAGGGGGAGAGGTTGAGCTTTTTCTCCTTCCCGTTGGGCCGCGTGGGACGG
chr1:195562291-195562407	1.11095	0.127978	1	BR_S_ROI	Intron (ENSGALT00000027995.5/ENSGALG00000017323.5, intron 3 of 9)	1	195550881	195552596	1716	1	ENSGALG00000044739.1	ENSGALT00000086546.1	11410	chr1	195562291	195562407	119083	CTGCAGCACTGAGGTTGTAATGTGCCATCGAGACGTGGTCAGTGGGCACGGTGGGGGTGGGCTGGGGTCAGACATGGGGATCTGAGGGGACTTCCCCAGCCTTAATGATTCTGCAGA
chr1:195606911-195607095	0.262942	0.656898	1	BR_S_ROI	Intron (ENSGALT00000027995.5/ENSGALG00000017323.5, intron 1 of 9)	1	195625877	195627892	2016	2	ENSGALG00000044348.1	ENSGALT00000084657.1	20797	chr1	195606911	195607095	44504	CCCATTGCTCTGAAGGTCTCTTAAAAGCTGATGGGCTCCCACAGAGCAGCCCCCGTTCCTTTGTTTTAATGGGGGATTTGTTCAATCACTGCTGTTGTGGTGTCCCCTGCAGATTTGTTATATCTGCTCTTGGGATGGGTACTGGGAGACTCAGGTTGGTTGGAGAGGTGGTGGTGCCCCATCCC
chr1:195612802-195612956	-0.249848	0.803487	1	BR_S_ROI	Intron (ENSGALT00000027995.5/ENSGALG00000017323.5, intron 1 of 9)	1	195625877	195627892	2016	2	ENSGALG00000044348.1	ENSGALT00000084657.1	14936	chr1	195612802	195612956	5707	GCAGCCCTCTGAGCATCTTTGTGGTCTCCTCTGGACCCTCTCCAACAGCTCCCTGCCTTTCTTGTATTGGAGGCCCCAGACCTGGACACAGTACTGCAGATGGGGCCTCAGGAGGGCAGAGCAGAGAGGGACAATCCCCTCCCTGTCCCTGCTGG
chr1:195682502-195682827	0.475172	0.415877	1	BR_S_ROI	Intron (ENSGALT00000031276.4/ENSGALG00000017320.6, intron 1 of 7)	1	195646926	195705082	58157	2	ENSGALG00000017320.6	ENSGALT00000069937.1	22255	chr1	195682502	195682827	69546	CTGCAGCCCTCTGAGCATCTTTGTGGCCCTCCTCTGGACCCTCTCCAACAGCTCCCCGTCTTTGTTGTATTGGGAGCCCCAGACCTGGACGCAGTACTGCAGATGGGGCCTCATGAGGGCAGAGCAGAGAGGGACAATCCCCTCCCTGTCCCTGCTGGCCACCCCTCTTCTGATGGTTCCCAGGATACCATTTGCTTTCCAAGCTGCAGGAGCACACTGCTGGCTCATGGTCAGTTTTTCACCCACCAGGTCCCCCACATCATCCTTCTCTGCAGGGCTGCTCTCAAGGGCTGCTCCTTCCAGTCTGTATAAATGCCTGGGGTTCC
chr1:195705458-195705980	0.135326	0.795815	1	BR_S_ROI	Promoter (<=1kb)	1	195646633	195705339	58707	2	ENSGALG00000017320.6	ENSGALT00000031276.4	-119	chr1	195705458	195705980	22631	GCTTAGCGGCGGGTGGGGCGCTGACTTCGTAGCGTAACGATGGCGGTGCGGCTTCGGTGGGTGTTGGGGTGCGCAGCCCCGACAGTGCTCACAGCCCCATCCCCTGACCTCGGGTGTCTGCAGGGATGGGGCACCACCGCCTCTCTACCCTAAACAGCACTCCCCTTATGTGCAATCTAAATCTCCTGGCATTTCCCTTCGTCGCGTCACAAGCTGTTAATGAGTCCGTCCCGAACTGCCCGTACCGCAGTGAGGAGCAGGGATGGCATCCGAGCACCCCTCAGATGGGAGAAGAGACGGCTGCAGGGAGACCTCATTGTGGCCTTCCAATACCTGAAGGGGGCGTATAAACAGCAGAGGGAACGGCTATTTACGAGGGTGGATGGTGGTAGGACAAGG…
chr1:195730788-195731950	0.924473	0.0370433	1	BR_S_ROI	Intron (ENSGALT00000027987.5/ENSGALG00000017318.5, intron 4 of 11)	1	195726667	195741584	14918	1	ENSGALG00000017318.5	ENSGALT00000027987.5	4121	chr1	195730788	195731950	24808	CTGAGCCCAGGCTTGGCACAGAGGCAGCTCCTGAGGCAGAGGTGAATCACTTCTCTGAGCTCTATGCTACTGAAGAGTCCCCAGCTGCCTTTTTGTGTGATAAATGCGGTCAACATTCACAGCATAGCAAAATGGAAATGCAGGCAGAAGTGTTGAGTCTGCTTTCAGAGGGGTGTGATGGGTTGCAGCTGTGCTGCAGAGCTCCTCTGGCAGCAGCTGAACCGATACCCATTAACATGTAGATGAGTTTAAAGCTTGGCTCCTGTTGCCCTGCTTACCTGCTGCTGCTTGTTCTGAGTGCTCATGCTTGCCTTTGCCTGTTTCTGTATCCCTCCTGAGCATTTGTGGGTGTCATACATCAGTGAGGCTTTTTGTTCCTGTGTAGTGTCCTTCACAGGC…
chr1:195746430-195746661	0.850073	0.248445	1	BR_S_ROI	Promoter (2-3kb)	1	195746081	195749014	2934	2	ENSGALG00000017316.4	ENSGALT00000027985.4	2353	chr1	195746430	195746661	14480	GGGGCCATCAGGGGGGTGCAGACCGGGCCAACATCACCACACGCTGCAGCTGCTCATAGGAGATGAACATCACCACGTTCCAGGAGCCGAGGCGCAGGAAGGAGGGGACGAACCTGCAGTGAGGACGGCGGCGTTGGAGGGGACGTCCGCCATCACTGCTTTGTGCCACGGTGGCGGTACGGGGTTGGCGCTGCACCACTCACCCCTTGTAGAGGCCAGCAATGCCATCCTG
chr1:195756819-195757768	-0.0890726	0.875764	1	BR_S_ROI	Distal Intergenic	1	195746081	195749014	2934	2	ENSGALG00000017316.4	ENSGALT00000027985.4	-7805	chr1	195756819	195757768	10158	AGTGACCTTGCCACTCACGGCTATGGCAAGGGCAGGCAGACCAACAACGGTGAGCAGTGCTGTGCAGGGGAGGGCAGCACAGGGAAGCAGGGCAGGAGGCTGCTCCTTTCTTCCTTCCTCTCTGCCTTGCAGATGGGCATACGTACCAAGATGGAACCAGAGCAGGACACACACCTGTCTGCAGCTCTCCATCTGGTCTCCATGGCACACAGGACAGATAAGTCAGCCCCAGACAGTACCCACTCTAGAGACCCTGGAAGCTCCCCAAGGACCCCTTCCCCTACCCCAATGTTCAGTGCTGCTTTGCTGAGCCCTGGCCCCACTGCAGGTGCTGGCACCACACCACCTGATTGCAGTGGCCCTTTCCACACAGCCTTGGGGACACAGGCAGCCCCACAT…
chr1:195760220-195760650	0.390442	0.414951	1	BR_S_ROI	Distal Intergenic	1	195746081	195749014	2934	2	ENSGALG00000017316.4	ENSGALT00000027985.4	-11206	chr1	195760220	195760650	2452	AAGCTCCCCAAGGTCCCCCTGGTCTTACCCCAAAACTTTCACTCTGCTATGCTGAGTCCTGACCCCACTGCAGGTGCTGGCATCAGACCTGCTGATTGCAGTGGCCCTTTTCACACAGCCTTGGGGACACAGGCAGCCCCACATGGCCATGGCAGTGGCTGGCAGACCTGCAACACGGTGAGCAGTGCTGTGCAGGGGAGGGCAGCACAGGGAAGCAGGGCAGGAGGCTGCTCCTTTCTTCCTTGCCCTCTGCCTTGCAGATGGACAGCCCAACACAAAAGGCACCAGATGACCATAAGTGCTGCAGCTCAGCCCCCCCAAACTGGTATTCATGCCCTACAAAAAAGATAAGTCAGCCCCATACTGCAGCCAGTCGAGCTCCTTCAGAACCATAGAAGC…
chr1:195782250-195782509	-0.176749	0.792839	1	BR_S_ROI	Intron (ENSGALT00000027981.5/ENSGALG00000017314.5, intron 23 of 24)	1	195778483	195812181	33699	2	ENSGALG00000017314.5	ENSGALT00000027981.5	29672	chr1	195782250	195782509	21600	CTGCAGCTCAGAATGCAAATGGTATCCTGGGCTCCATCAGCAGAGGGGTGGCCAGCAGGGACAGGGAGGGGATTGTCCCTCTGTACTATGCCATCGTGAGGACCCATCTGCAGTACTGCGTCCAGGCCTGGGGTCCCCAATCCAAGAAAGACAGGGAGCTGTTGGAGAGGGTCCAGAGGAGGGCCACAAAGATGCTCAGAGGGCTGCAGCACCTCCCCTACAAAGACAGGCTGAGGGAGCTGGGCTTGTTGAGCCTGGAG
chr1:195843876-195844236	0.686548	0.276268	1	BR_S_ROI	Intron (ENSGALT00000064544.1/ENSGALG00000042030.1, intron 11 of 12)	1	195843387	195849355	5969	2	ENSGALG00000042030.1	ENSGALT00000064544.1	5119	chr1	195843876	195844236	61367	CTGCAGAGCAAAAAAAAAAAAAAGAGAGAGATCCCAGAGCTATGCACCCCACAAACAGAGCTGGGAGCTCCAGAATTGGAGTTTTGCACCCCAAAACTAAGCCAGGATCCCAACAGCTGGGCTGCCAGGGCTGCAGTTTGGCGCCTCTAAACGGAGCTGAGAGCCTTGAGGTTGGATTGTCATCCCAAGACACGGGTAGGAGCTTCAGGGTTAAGGATCAGCACCCCAAAATGAGGAGTTGGGTACGCACCCCAGATCTGGGAGTTACGGGGTTGGGGTTTGACACTCCTATGAGAAAGCTGAAAGGCCCAAACTTTGGCTTTGGCACCCCTAGAATGAAGCCCAGAGATCCAGGGCTGGA
chr1:195954967-195955188	-0.304543	0.678163	1	BR_S_ROI	Downstream (1-2kb)	1	195956744	195986402	29659	2	ENSGALG00000017307.6	ENSGALT00000086306.1	31214	chr1	195954967	195955188	110731	GGGGCATCCAGGGACCCGAGGCCCCCGTGGGGCTGGCAGAGCCGTGCAGTGCAGGAGGGGGAACATGAGATCATGATTTTGGAAGCCTGAAGTTCGCCTATGTCCTGCTGCAGACATTAAGTCATTTTCCTGAGGAAGTGGTGTATGACGTTGAGCTGGTTATATGGGGTCGGGGTGGAGCAGCGAGCTCCAGCGAGGAGACCACTGTTCTGGTACAGAGCA
chr1:196020032-196020204	0.304008	0.465979	1	BR_S_ROI	Intron (ENSGALT00000088009.1/ENSGALG00000017304.6, intron 1 of 6)	1	196014741	196048973	34233	1	ENSGALG00000017304.6	ENSGALT00000036353.3	5291	chr1	196020032	196020204	64844	TGCAGTGGGGTCAGGACTCAGCATAGCAGAGTAAGAGGTTTGGGGTAAGACCAGGGGGACCTTGGGGAGCTTCCATGGTCCTGTAGGAGCTCGACTGGCTGCAGTATGGGGCTGACTTATCTTTTTTGTGGGCCATGAACAGCAGATTGGAGGGCTGAGCTGCAGCACTTATG
chr1:196026972-196027278	0.164141	0.807548	1	BR_S_ROI	Promoter (1-2kb)	1	196025740	196048973	23234	1	ENSGALG00000017304.6	ENSGALT00000051036.1	1232	chr1	196026972	196027278	6768	TCTGGACCCTCTCCAACAGCTCCCTGCCTTTGTTGTATTGGGGACCTCAGACCTGGCCGCAGTACTGCAGATGGGGCCTCAGGAGAGCAGAGCAGAGAGGGACAATCCCCTCCCTGTCCCTGCTGGCCACCCCTCTGCTGATGGTTCCCAGGATATCATTTGCTTTCCGAGCTGCAGGAGCACACTGCTGGCTCATGGTCAGTTTTTCATCCACCAGGACCCCCAGGTCCTTCTCTGCAGGGCAAATAAAACCTCTCTCCATACTCTGGTTTCTCTTCAGATTGTATAAAACCAAGGTCGTCTTTGG
chr1:196116114-196116611	-0.159852	0.80919	1	BR_S_ROI	Distal Intergenic	1	196107304	196113058	5755	1	ENSGALG00000033489.2	ENSGALT00000062735.1	8810	chr1	196116114	196116611	88167	GAGAGATAAGTCAGCCACAAAAAGTGCCCTCCTATGGGCCCTGGCAGCACCCCACAGTCCCCATGCCCTCACCTCAACATTTGATACAATTTTGCAGAGCCCTAGCCCCACTGCAGGAGCTGGCATCAGACCTGCTGATTGCAGTGGCCCTTTCCACACAGCCTTGGGGACACAGGCAGCCCCACATGGCCATGGAAATGGCTGGCAGACCAGCAACCCGGTGAGCAGGGCTGTGCAGGAGAGAGCAGCACAGGGAAGCAGGGCAGGAGGCTGCTCCTTTCTTCCCTCCCCTCTGCCTTGCAGATGGGCATACATACCAAGATGGAACCAGAGCAGGACACACGCCTGTCTGCAGCTCTCCATCTGGTCTCCATGGCACACAGGACAGATAAGTCAGCC…
chr2:2234-2557	-0.338356	0.39205	1	BR_S_ROI	Promoter (2-3kb)	2	4962	6064	1103	1	ENSGALG00000045247.1	ENSGALT00000084087.1	-2405	chr2	2234	2557	3774	GAACGTGGCAGAAGAAAAACAAGTTCAATAGCCAAGAGAATGTGGCACAGAACGCAAAAACAGAAGGGCAAGGGAATACCTAGGTAAGGGCCAAGAGAATGTGGAAGGAAATGCCAAGGAAGTGGCCAAGAGAACACGACAAGAAACGCCAAAACAGAAGGGCAAGAGAACACTGCAGGGAACGCCAAAACTGAATGCTGAAGTGAATGTGGCCAAGAAAGCCAAGTGCAATGGCCAAGAGAACATGACATGGAATGCAAAAACAGGAGGGCAAGAGAATGCAGTAGGGAACGCCAAGGGCAAAGGGAAGGAGAACACCGCAGT
chr2:6331-6621	-0.0407984	0.920675	1	BR_S_ROI	Promoter (1-2kb)	2	4962	6064	1103	1	ENSGALG00000045247.1	ENSGALT00000084087.1	1369	chr2	6331	6621	3774	GTAGCAAATAATCTCTAGCATCCTAGCTGCTGCTCATGATCATGCCAAGCTTCCTGGCTGTGGCTCTGTGATGCTCTTGAAGGCTTTTGGATGCTCTTGGGTGCCTTGGCTGCTCCCCGATAGCTCTCCCCTCCCACTGTGCCCATTCCTGGCTCCCAGCTACAAGCTGGCCCTGCAGAGCATCTCCAGCCCTGTCAGCATCACACTGTGGCAGGAGGAGCTCACCCTGACAAACGCCAGGCAGTACTGCTAGGTCTGCAGTTTAGCTGCCATTTACCTGTGGGCAGATCT
chr2:6916-7037	-0.371806	0.408398	1	BR_S_ROI	Promoter (1-2kb)	2	4962	6064	1103	1	ENSGALG00000045247.1	ENSGALT00000084087.1	1954	chr2	6916	7037	295	GACAGACTTGCTGACCCCGTGCGTGCCATCGGGATGCTTGGGCACAGGATGTGCTTCTAACCGAAAGCTCCTTCCCACCCTCCAAAGGAAAAGCAAAGCAACTGCACTGCCGCCAGCACAAC
chr2:15383-16070	-0.305826	0.672585	1	BR_S_ROI	Promoter (1-2kb)	2	17511	18613	1103	1	ENSGALG00000044462.1	ENSGALT00000085498.1	-1441	chr2	15383	16070	8346	CTTGCTAGTAGCAAGAACAAGCAGTGGCATGAAGTGAGGTTTGTTTGGTGAATGTGAGCACGGCGTGCTCAGTGGTGCTGAAGGTTTGCCTCTTGCTTTCCAGGACACTAGCGTACCTGATGAGACACTTGGCTTGTCTCGCTGGGAGCTGCTCCGCCACAAACATGCCCGCTAAGAACTTAGCGATTGTGTGGGCTCCCAACCTCTTCAGGTAAACTTCTTTTTCCGTTTCAGCACAAGGCTTACATCTGTTCTCCCCACGGGCACACTTTCTAGAGGACGATTTCTGCTCTCTTGTTTAGCTGGGGCTGGTGTGTCCTTGATCATGCAGGAGAATTTCTTCAGTGGCGTCACTGATTGCCCACTGCGGAAGTCTCCAGAGCCCAATTGGACAGCTTT…
chr2:156791-156966	-0.350765	0.504247	1	BR_S_ROI	Promoter (<=1kb)	2	156809	163262	6454	1	ENSGALG00000032845.1	ENSGALT00000077356.1	0	chr2	156791	156966	140721	TCCTCTGTGCTGCCCATCATGGACTGCTCCTTTCCCTCCAGCTCTGCCACGCAGCGCTCGCTGCAGCAGGACAAGGAGCAGCTGGATCAGCAGAGCTGCTCTCAGCCCCGGTCCCACCACTCTGAGCACAGTGTGGCTGCCCAGAGGCCCTGGGTCGGCCGCAAGGAGCCCCTGCA
chr2:160408-160862	0.553723	0.310511	1	BR_S_ROI	Promoter (1-2kb)	2	159032	163262	4231	1	ENSGALG00000032845.1	ENSGALT00000061542.1	1376	chr2	160408	160862	3442	CTGCAGGACTGTGGTCTCTGAGCTACGAGCAAGAGCTCACCACACCACTACACATCACAGCCAGCCGGGGCTACACAGACTGCCTGCAGCTCCTGCTGCTCAGGGGTGCTGCCGTCAACTTTGCACCGGGGGGTAAGACTGCCCTGCACGAGGCTTGTGTGGCAGCCAGTGCTGACTGCGTGCGCCTGCTGCTCAGCTTTGGCGCTGACCCCGAGGCTGTCTCTGAGGATGGCTACAAGCCTCTGCATCTCTGCAAGAGTCCAGACTCCATCAAGTGAGTTCTGCCCAAGGGGCATAGGGGGGTCTCCCCTCCTTGAGCCTCACCCTGTGCAAAAGGGATCCTCCCACACGCCTGCAGGCGGGCTGGTGGATGCGGCCAGTTGGCTGATGCATAGGGAG…
chr2:162983-163167	-0.28171	0.720788	1	BR_S_ROI	Exon (ENSGALT00000077356.1/ENSGALG00000032845.1, exon 5 of 5)	2	159032	163262	4231	1	ENSGALG00000032845.1	ENSGALT00000061542.1	3951	chr2	162983	163167	2121	GGCGCTGGGGCAGAGGGGAGCCGCCCAGCTCAGCTCTGCTCCCAGAGCGGGCTCGGCCATTCTGTGTGTCTGACCCTCTGCTCCCTCCCTGCAGAAGTACCCCCGTTTCTACCAGTCGCTGTTCTCCCTGGAGCAGAGACCCCGCTCCCTGCAGCACCTGGCCCGCTGCGCGCTCAGGGCCTTCC
chr2:175699-175997	1.06186	0.066982	1	BR_S_ROI	Promoter (1-2kb)	2	177098	183105	6008	1	ENSGALG00000042241.2	ENSGALT00000050386.2	-1101	chr2	175699	175997	12532	ACACGTTACATACCCGGGGACCACCTCTTCACAGGTAGGAGCACAGCGCAGGTGTCAGGAGGAGCAATAAGTACTCTGCTTTGGCACAGGGACTCCCCCCAGGACGCACAGCAAGGAAGGGCAGAGCCGCGGAGCCCTCACTGCAGTTCTCTCGCCTTCCACCGGTCTCACCGGCTCTGTAACTGCGCGAAGAAGCGCCCGTCGGCACTCAGTCCGCAGACGCATCAGTCCCGCAATCCGGGGGCTTTGTGCAGCGCAGCCCGGGCAGGTTTGTAACCCCGGTCCTGAGGCGTTACTGC
chr2:189007-189224	1.42508	0.00232067	1	BR_S_ROI	Downstream (<1kb)	2	177098	183105	6008	1	ENSGALG00000042241.2	ENSGALT00000050386.2	11909	chr2	189007	189224	13010	CTGCAGGTAACACACACAGGGCAATTCATGGCAAAGAAACACTATATACAGAGTGTCCATATAAATATTTCCAATGTACACTTTATACACGAGTGATGGAGACATTCCACGTCAGCGCTCGAAGCCTCGGGGTCCCGGTGCTCAGCTGCAGGATGGCCCCAAGCAGAGCAGGCGCTCCGCTCCTCTCCTGCTCAGCCTCGGGGCAGCCCGGGCGCAGC
chr2:200395-200897	-0.0501228	0.910719	1	BR_S_ROI	Promoter (1-2kb)	2	192308	201946	9639	2	ENSGALG00000043576.1	ENSGALT00000079218.1	1049	chr2	200395	200897	11171	CTGCAGACCAACACCAGAACGCTTCCCAAGGGAGGAATGACGAGGAGATGCTCAGACACAGCAGACACAGCTGAGGGCTGCAGCTGCCCTGGGATGGGACAGGACAGCAGCACGGCCACGGGTGCAGGACAGACTCTGCTGTGCCTGGTGTTGTGGCCGGCATCTGCCCCGATGCCTGCATTGAGCCCCCCTTCCCCCTCAGCCACCCGAACTCCACCCTTAGTTTGGTTTCCTGCAGAAGCTCACTGATGGCTGCAGGACACGGTAACCTCAGATGATGACCAATATCAGTGCCTGAGCACAGCACTTTGCAGAGGCCAACCACAGGTGCGGGCCCTAAGAACTGCGTGCTGCACTGAGCTGTGCCTGCAGATGCGGGCGGCCTTCACACAGCCCTGC…
chr2:203188-203426	0.620216	0.164532	1	BR_S_ROI	Promoter (<=1kb)	2	189860	204380	14521	2	ENSGALG00000043576.1	ENSGALT00000059126.1	954	chr2	203188	203426	2291	GCAGGGAGGTCCCAGCAGCGCCGCTCAGCAATGCGGGTGCCCCATCCCCAGAGGCGCCCAAGGCCACGGATGGGCCCTGAGCAGCCTGAGCAGGTGGGGGCACCCGGCCCAGGGCTGAGGCCGGGGGGTCCCTTGCAGCACTGTGTGACTCTACGGCTCTACGACCTCGTGGGCGGGCGCTCCCAGACCTCCGGCTCTGGGCAGACCCTCTGCCGGCCCTGGGCACGGAGCAGCCCTGC
chr2:206509-206796	0.393173	0.543196	1	BR_S_ROI	Promoter (2-3kb)	2	189860	204380	14521	2	ENSGALG00000043576.1	ENSGALT00000059126.1	-2129	chr2	206509	206796	3083	GTCCCTCTGGTGCCCCCCACTCCAGCAGGGCCCCTCACAGCAGAGCGGGGTGGGAGATGCCCAAGGAGGAGAGCCCGCAGCCGCCGTCCCCGTGCAGGGCTGTGTGTGTGCCGGGAGCTCCTGGGCTGCAGTTGGAGCCCAGCGCCGGGTGCTGCCCCGGCACCGCTGAGCGCAGCGCGGCTCCGTCCCCTCGCAGCTCCTGCAGGGCTCTGTGGTCACAGTGCATCCCCCTGAGCCTGCCTGGCTCCAGGAGGAGCAGCTCCAGCAATGAGGCTCTCCTCCCAGCAG
chr2:223998-224470	0.426771	0.329195	1	BR_S_ROI	Distal Intergenic	2	189860	204380	14521	2	ENSGALG00000043576.1	ENSGALT00000059126.1	-19618	chr2	223998	224470	17202	CTGCAGCGCTCCCAGAAGTGCCCCTGGTAACACAGCTGGGGAGCACCACCACCTCCCGGCCTCATTAACCCACTTCTCAGAGATGGGCGTTCAGCTGCAAGGAAGCACTTCCAGTCCTGCAAGACCTCGTGAAGCTGCAGGACATCGGCAGGCAGCACAGCCGGGCACAGCATCAGCACTGCAGCTGCGGAGGGACCTCAGAGTGCCCGACCGCCCCGTCCCACCGCGCTGCTCTGCGCTGTGTGGCTGTGAGAGGGGCAGGAGGTGGAGCAGCTCAGTGGGGCTGCGCTCAGTTGCGCTGCACAGTGGGGTCAGGCGGTGCAGTGAGTGCTCCTGGAGCCCCTCACAGCCCGGCAAAGCCTCCACCCACCCCCACGCTGATCTTGGCCTCTCACCCTG…
chr2:231291-231689	0.406492	0.383237	1	BR_S_ROI	Distal Intergenic	2	189860	204380	14521	2	ENSGALG00000043576.1	ENSGALT00000059126.1	-26911	chr2	231291	231689	6821	CTGCAGGTCTGGTCCTGGCCCTCCCATCACCCCACTGCGGGTGCTGCCGGCCACGTCCATGCAGTACATGGGGAAAGCCCGGCTGGCAGCGCGGTGCCCACTGCCTGCAGATGGAGCCCCGCCGCCCCACACGGTGCCCTGTGCTGGAGCAGGGGCTTGGAGCACCACGGCTGGCTGGAGACAGGAGAGCTTCTGCTACCCCAAATCCAGGACAGGGGAAACCCCGTCTGCTAACACCTCCCCAGGAGTACAGCATGCCAAACATGCAGGCTCTGCCAATGCAGGGCTGCAGAACAGCTGCACACAGTAAGGGCTACCACGGCCCAGAGAATCTGCTGCTCCTCGTCAATGCAGCCATGAAGCTATGACTGAGGGAAGGACTTCACACAGAAGGAACTG
chr2:232902-233082	0.080306	0.900717	1	BR_S_ROI	Distal Intergenic	2	189860	204380	14521	2	ENSGALG00000043576.1	ENSGALT00000059126.1	-28522	chr2	232902	233082	1213	CTGCAGAAAGATGCAGCAGGTGGAGGAGCAGTGAGAATCAGGTGCAGCAGCTCTGAGCACTGCAAGCACCCACCGGCCCGTGGAACACCCACACCCTGCAGGCAGGGAACAAGATGGGGCAGGGTGGGAGCAGCGGCCAAGCCAGGATCCCAAACCCATCAGACCTGCTCGCCTCGCTGCA
chr2:244466-245166	0.209816	0.741153	1	BR_S_ROI	Exon (ENSGALT00000082613.1/ENSGALG00000031276.1, exon 2 of 6)	2	240801	267480	26680	2	ENSGALG00000031276.1	ENSGALT00000082613.1	22314	chr2	244466	245166	11384	AGGGCTTCATGTGAGCCTCTCCCACCACCTGCAGTGCACTGCTGCCCATCGCGGGGCTCCACTGCTGCACTCCCACACAGTGCTCGTGGTGCAGCCTGCCCACAGGGCACACACTGCTGCACAGCCGTGGCACTGCGGTGCTGTGTGACCCGGCTGCACCATGCACAGTGCCTGCTGAGCGCACTGCTGATGGAGAGAGAGCTGGGAGCAAGGCTGGAGAGCACTCCGGGCAGCTTGGAGTGCTGGGTGACGCCTGCACTGACCCCGGGATGGCAGCACGAGGGGCAGAGCTGTGCACATCTGCGACAGCCCGGGCTGCTGACTCCAGGAGCCGTCTGCCTGCAGGGCTCTGGGGTGAGAAACGGCCCCTGTGAGCAATGGGGACGGCCGTACATCGGG…
chr2:246042-246138	0.0103712	1	1	BR_S_ROI	Intron (ENSGALT00000082613.1/ENSGALG00000031276.1, intron 1 of 5)	2	240801	267480	26680	2	ENSGALG00000031276.1	ENSGALT00000082613.1	21342	chr2	246042	246138	876	ACTGCGCCCCGCCAGCCTCAGAGCCTCAGGGGCAGGAGGGGTCAGCACCAGGACCCCCCCGCACGGTGAGCCCAGCAACACCTCCAGAGCTCCCTGC
chr2:256975-257649	0.835618	0.0330756	1	BR_S_ROI	Intron (ENSGALT00000082613.1/ENSGALG00000031276.1, intron 1 of 5)	2	240801	267480	26680	2	ENSGALG00000031276.1	ENSGALT00000082613.1	9831	chr2	256975	257649	10837	GCAGGTGGAGATCAGCGTAAAGCGCAGAGAAAAGAGCTCATTTTGCATACAGAATAATGAGCCGCAGCTCCTCGATACCAGAAATGAAATCCCGAGGTCATTCTGAACACTGGCAGCAATCAGAAAGCAAACAGAGCACGGGCAACTACTGAGAAGAGAAGAGAGAACAAAGCAGGAATGCAGGGCAGCTCTGAGCAGCCCCACGGCTGCAGCCGGAGCTCCGCGCAGCGCTCCCAGGCAGCCCCCGCACCGACCCCAATCAGATCCCAAATCATACACAGCTTCCAGGAAAGCTCTGAGAAGGGCAGGAGGTGACCAAAGCCTGGCCCAGGTCCTGCAAGCAGCCTGAGCAGGGTGAGGGTGGGGGAATGAAGTCTGCAGTGCCGGAGAAGGAGGAGG…
chr2:261076-261422	-0.535346	0.447765	1	BR_S_ROI	Intron (ENSGALT00000082613.1/ENSGALG00000031276.1, intron 1 of 5)	2	240801	267480	26680	2	ENSGALG00000031276.1	ENSGALT00000082613.1	6058	chr2	261076	261422	3427	TCCATCCCCCACAGCAGCTGCACAGCATCCAGGGGGGGTTGGGATCTCCACAGGAGACTCCCCCACCTCTCTGGGCTCCATTCCAGGGCTCTGCCACCCTCACAGCACAGCAATTCCTCCTCACGTTCAGACGGAACTCCCTGGGCTGCAGTCTGTGCCCACTGCTCCTCATCCTGGCGTTGAGCACCACCAAACAGAGCCCGGCCCCCTCCCCTGCACCCTCCCTTCAGATATCCATCAGCTGGAGGTGCTCCAGGCCCCACCACCCCACAGCCCTCTGCTGGGCTCTCTCCAGCAGTTCCCATCCATCTGGACCCAGGCAGCCCCACACTGTGCAGCACTCCCAG
chr2:274438-274781	-0.719708	0.215164	1	BR_S_ROI	Promoter (<=1kb)	2	275369	277342	1974	1	ENSGALG00000036361.2	ENSGALT00000081027.2	-588	chr2	274438	274781	13016	TGCAGTGAGCGCCGGGCGGCCGGGAGTAGAGAGCACAGTGTGCTCAGTTCACCCAAAGGGGCCCCGGGGGCGGCGGGCTGCAATGCAGAGCTCTCACAGGAAAGTACTGAAGGGCTCTTCAGTCCAGGCAGGAAGATATAAAAAGCCTCAATCGCTGGGAGCTGCAGCCAGAGAAATGCACAGCAAGGCAATGGGACAGCGAGGCTGATCAGGGGGTGGTGAACTGCTGCATAAAGGCGAAATCTGAGGGGCCACAACTGCTGCAGTGACTGTTCAGCCACGGCCTGGGGGCTGTGCTGGCAGCTCCCAGAGCTCAGCTGGGACCCCCCAGGACCCTGCAGTGA
chr2:282407-283097	0.520016	0.388773	1	BR_S_ROI	Intron (ENSGALT00000077037.2/ENSGALG00000033058.2, intron 5 of 8)	2	278410	286738	8329	1	ENSGALG00000033058.2	ENSGALT00000077037.2	3997	chr2	282407	283097	7626	CAGGGACTGTGTGGGGTTCTGCTCCCTGAGATGAGTAATCACAGCGTGGGCGCAGGTTGGGAGCTGAGCTGCTGGGAAGGAGCTCTGCGGAGAAGGACCTGGGGGCTGTGATGGCCAACGGTCGGCCACTGGTTGACCACAGGCTGACTATGGGCCAGCAGTGTGTGCTGGTGGGCAGGAAGGCACAGATGACCCTGCAATGCACTGCAGAGTGTGGCCAGCAGGGTGAGGGAGGTGATCCTCCCATCTGCTCTGCCCTGGGGGGGCACATCTGGAGCAGTGCACCCAGTGCTGGGCTGCCCAGTTCCAGGCAGATGGGAACCGCTGGAGAGAGCCCAGCAGAGGGCTGTGGGGCGGTGGGGCCTGGAGCACCTCCTGATGGGAGCAGGCTGAGAGCCC…
chr2:290138-290236	-0.902746	0.0606802	1	BR_S_ROI	Exon (ENSGALT00000080161.1/ENSGALG00000034284.1, exon 17 of 25)	2	287143	293275	6133	2	ENSGALG00000034284.1	ENSGALT00000080161.1	3039	chr2	290138	290236	7041	CAGGGACCCCGCAGCCGGGAGCCCCCCCCGCCCACCGTGAAGAAGGCCTCCTCGAAGACGAGCAGCGGCCCCGAGAAGCCAATGACAAGCAGGGGCTGC
chr2:337176-337355	-0.734087	0.269462	1	BR_S_ROI	Intron (ENSGALT00000069551.1/ENSGALG00000036190.1, intron 1 of 2)	2	346635	353863	7229	1	ENSGALG00000045908.1	ENSGALT00000084724.1	-9280	chr2	337176	337355	46940	CAGGGGTCTGGTGCTTGGGGTCACAGAGCAGTGCCCAAGCAGTGATGTGCCCAACACACAGCAGTGGTTTGCACAGAGCAGTGATATCCGTGGGGATGGGGCAGCCGAAAGCAGCAGCAGCAGCAGCGGGGCTTGAGGGGGGGTCACAGTGTGCATAACTGCCCGGGGGGGATGCCCAAG
chr2:348237-348678	0.214751	0.671149	1	BR_S_ROI	Promoter (1-2kb)	2	346635	353863	7229	1	ENSGALG00000045908.1	ENSGALT00000084724.1	1602	chr2	348237	348678	10882	CTGCAGGAGCCCCCCTGCTGTGTGCCAACTGGTGGCATCCCATGGGGATGTGGCCCTGACCCAGCGCCTCCGCTCCCTGCAGCCCCCTGGGATGACGGCACACCGGGGGACTCCATCCAGGGCCACCGTGTGCCACCGGAGCCGGGGTGCCCCCCGCTGCGCCCTGCCTGGGGCGGGTGGGGTCCGGCGCGGCCACAGATCTGCAGGGTCTGCGGGCAGAGCTTCGAGGACGCGGCGGCGCTGAGCGCACACCGGGCAGAGCACGGGGACCCGACGCCCGGCCACGAGTGCACGGCGTGCGGCAAAGTGTTCCGGCACCACCGCAACCTCCTGGCACACAAGAAGCAGCGGGGCCCGCAGCGGCACCCCTGCAGCGAATGCGGCCACAGCTTCTGCCTG…
chr2:369806-370593	0.377376	0.492026	1	BR_S_ROI	Promoter (2-3kb)	2	370778	372653	1876	2	ENSGALG00000045021.1	ENSGALT00000084450.1	2060	chr2	369806	370593	21128	CTGCAGGGCTCTCTCCAGCAGTGGAATGAGTGGGATCTGCCCTCTGCTCAGCAATGGTGCGGCTGCACAGACAGCACTGGGGGCAGCTCTGGGCCCCCCGCACAGGAGAGCCCAGGACACACTGGGGAGAGTGCAGCACAGGGCCACCGAGCTGCTGCAGCGCCAGGGGCAGCTCTTCTGGGAGGAGAGTTGGGCAGGCTCAGAGGGATCCACTGTGACCACAGAGCCCTGCAGGAGCTGTGAGGGGACGGAGCCGCGCTCAGCGGTGCCGGGGCAGCACCCGGCACTCGGCTCCAACTGCAGCCCAGGAGCTCCCGGCACACACACAGCCCTGCACGGGGACGGCGGCTGCAGGCTCTCCTCCTTGGGCATCTCCCACCCCACTCTGCTCTGGGGGGC…
chr2:374449-374540	-0.049168	1	1	BR_S_ROI	Promoter (<=1kb)	2	373417	374786	1370	2	ENSGALG00000045515.1	ENSGALT00000089954.1	246	chr2	374449	374540	3856	TTCCGTCTGTCTTTCTCCAGCATTTCTCGTGTGTAACGCGGAGCATCGCCATTCTGCTCTACCATGGCATCGATCATGTGGATGAGCTCTGC
chr2:376075-376312	0.246241	0.65175	1	BR_S_ROI	Promoter (<=1kb)	2	375288	376557	1270	2	ENSGALG00000045347.1	ENSGALT00000087648.1	245	chr2	376075	376312	1535	CTGCAGCTTGGGGCTGTCATCACAGCCCATACACACCATGCCCCGCATCGCCCTGAAAGGCAGCGGGAACAGCACAACAGCGGAGACATCTCCCCTCTGACCGACCCCTCGCTGCCTGCAGGGGGTACCAACCTTCTCCAAAAAGTTCCGTCTGTCTTTCTCCAGCATTTCTCGTGTGTAACGCGGAGCATCGCCATTCTGCTCTACCATGGCATCGATCATGTGGATGAGCTCTGCA
chr2:379422-379978	0.23289	0.504576	1	BR_S_ROI	Promoter (2-3kb)	2	375288	376557	1270	2	ENSGALG00000045347.1	ENSGALT00000087648.1	-2865	chr2	379422	379978	3110	AGCCGTGAGTTCGCCTCATCCCGGTTCACCGAGCGCCGCCCCGGTTCGGAGCGGAGGACGGCACGCACGGATGGGAGCCCCGCGGATGGCGGCCGCCGTCCCGCAGTGGCACCCGGGAGCGGTCCCAGAACGCGGCGGCTTCCAGGGAGCGGTGGGCACGGAGGCGATGCGGGATTTGCGCCATCCCACGTGCCGAGGGGCGGCGGTGCCGCCTCTTCCCCTTCCCCGGTGCCTGCAGAGCTCGGGGCACCGCAGAGCGGGACAAAGGGCAGAGATGTCCCATCCCAGCCGCCCCTCGCTGCTCCCGGCCATGGCTGAGCACCGGCACGTCTTCACCCCGCCGGGCGCCCACAGTGCTCCCAGCACCACCCATCCATTCCCGTTCGCACTGCTCAGCCG…
chr2:381370-381459	-0.0431116	1	1	BR_S_ROI	Distal Intergenic	2	375288	376557	1270	2	ENSGALG00000045347.1	ENSGALT00000087648.1	-4813	chr2	381370	381459	1392	CCGACAACACCCAGCACTGCCGCGGCGCCGCTCCGGGGCCGGACGCCGCCGGGTGCCTTCATGGTGGGTGGGTTCCCCCCTGCGAAGCTC
chr2:408790-408989	-0.679138	0.265085	1	BR_S_ROI	Promoter (2-3kb)	2	406765	442882	36118	1	ENSGALG00000033417.1	ENSGALT00000082447.1	2025	chr2	408790	408989	27331	GTGCCATGGGCAGCACAGCACAGCGGGCAGCCGAGGCCATGTGTGGGATGCTGCTCACCGACCCCTTCCGCCAGTGCCACGAAGCAGTGAGTCCTGCAGCTCTGTGGGGTTGGGGTGCGTGGACCCTCATGCCCTGACGGTCCATCCCACACCAGGTCGACCCCCATGGCTTTTACGAGGCCTGCCTGGAGCTGCACTGC
chr2:417905-418191	-0.190684	0.875859	1	BR_S_ROI	Exon (ENSGALT00000058788.1/ENSGALG00000033417.1, exon 32 of 108)	2	406765	442882	36118	1	ENSGALG00000033417.1	ENSGALT00000082447.1	11140	chr2	417905	418191	8916	AGGTATGGGCACGGGATGGGGATTCAGTGATGCCATGGGATGGGGAATGCAGTGATGCCATGGGATGGGGTCCATAGCAATACCCACTATCCTGTTCTGGTGCCATGTCGGGATCCCTGCTGTGTTCCCCCACCACCCTGCCTGCAGGGGGCTCAGCATTGTTCTATGCCACAGGTGTGCAATGGGCTGCCCGACTGCAGGGACGGGGACATGGCCTCAGGGTGGCTGCCCTCAGATGAGTGGGACTGCGGGCAGTGGGGCCCCTGGGCACCCTGGGGGATCTGCAG
chr2:426663-426984	0.823281	0.240975	1	BR_S_ROI	Exon (ENSGALT00000058788.1/ENSGALG00000033417.1, exon 59 of 108)	2	445050	446477	1428	1	ENSGALG00000045581.1	ENSGALT00000088857.1	-18066	chr2	426663	426984	8472	GGCGGTATCGGGTACCCATTATGCCCCCCCTGGCTGGGGGGGGTCCACCTTGCCAGGGACCCAGCATGGAGTTGGAGTTCTGCAGCCTGCAGCCCTGCCGTGGTGAGCGGTTCCCACTCCAGGGACCCTGGGGAGGGTCCCATGGGATGGGTGTCCTTAGGGAGGGTGCTGTTGGGTGGGCATCCCTGGAGAGAGTGCCACTGAGTAGGTGTCATGGGGTGGGCACCCCTAGGGAGGGTGTCACGGGGTGCGTGCCTTGGGGTGGGTGTCCTTAGTACAGGTGCCATGGGGTGAGTGCCATGGGCTGTCCTTGGGGAATGTC
chr2:439980-441006	-0.0358686	1	1	BR_S_ROI	Exon (ENSGALT00000058788.1/ENSGALG00000033417.1, exon 98 of 108)	2	445050	446477	1428	1	ENSGALG00000045581.1	ENSGALT00000088857.1	-4044	chr2	439980	441006	12996	AGCGCAGCCGGGAGCTGCTGGGGGGTGAGGAGGAGCCGTGCCCCATCCCAGCACTGCGGCAGCACCGCGTCTGCAATGTGCACAACTGCACGCAGGGTAAGGGCTGCCCAAAGCAGGGAGCCTCGAGGTGGGGAGGATAGGGCTTACTGATGGCTGCATCCTCGCTCGCAGAGTGTCCCCGCAGCCAGGTGCACAGGGAGTGTGCCAACGCCTGTCCCCATGCCTGCGCCGACCTGCGTCCACAGACACAGTGCCTACCACAGCCCTGCCAGCCTGGTTGTGCCTGCCCGCCCGGACAGGTGGGGCTGTGGGGTTGCATGGGGCACGCTGGGGATGGGGCAGCAGCCTCAGGGTCCCCATCACCCGCAGGTGCTGCAGGATGGAGCCTGTGTGCCCCCC…
chr2:443038-443223	0.354507	0.429654	1	BR_S_ROI	Promoter (1-2kb)	2	445050	446477	1428	1	ENSGALG00000045581.1	ENSGALT00000088857.1	-1827	chr2	443038	443223	2032	CATGCTGCCAGCAGAGCGACCCATGGCTGTGCCTCGCCAGGTAGGAGGGGGCAGCACCGGCTCTGGGACACGGGGAGGGCTCTGCCACAGCTGTCACTGCAGGCACCGGGGGCACGGAGCCAGCAATGCCCCCCGTGCATGGATTCCCTGCACCCCGCAGCTCCCAGGGCCGTGCGTTGGGCTCCA
chr2:449384-449733	-0.0489864	1	1	BR_S_ROI	Distal Intergenic	2	445050	446477	1428	1	ENSGALG00000045581.1	ENSGALT00000088857.1	4334	chr2	449384	449733	6161	TCCTTCCTACTTTGCTGCCATGCCTGGGCCACGCCGAGGGATCCGTGGCACCTCCTGCATTAGGTGAACGCATGAACCTTGCTGCTGGTGCACTGTGGGCTGTGAGGTGCTGCTGGTCCCAGAGGACACGTGTCCCTGGTGGGGGCCCGGGGCATCCCCCACCCCAAGGCAGGACCCAGAGGGCAGAGGGTGGCGGCAGAGGTGGGAGGAGGGCGCTGAGGTGAGTTGGGTTGGGTTGGTTACGACTGCAGCCTCTGCTGCTTCTTTACACATCGCTGGTGCTCAGGAAGTCGCTCTGCTCTGCACCTCAGCTTGGTTTGTGTTTGGCTCTGAGCTCACGCAGAAGGCAG
chr2:454111-454288	-0.0308228	1	1	BR_S_ROI	Distal Intergenic	2	458816	461126	2311	2	ENSGALG00000029569.1	ENSGALT00000073911.1	6838	chr2	454111	454288	4378	CTGCAGCTCTGCTCTGTGCTGGGAGACCTCACCTGGAGCACTGCGTCTGGATGGGGAGTGCTCGGTGCAGGAGAGACATGGAGCTGTCGGAGAGCATCCAGAGGAGGGCACAAAGTGACCCCAGGGATGGGACACTTCCCTGCAAGGGCAGGCTGAGAGCTGGGGGGGAACTCTGCAG
chr2:458907-459091	0.321131	0.499886	1	BR_S_ROI	Promoter (2-3kb)	2	458816	461126	2311	2	ENSGALG00000029569.1	ENSGALT00000073911.1	2035	chr2	458907	459091	4619	CTGCAGCCACGGCACCGGCAGCGCCCACTGCGGTGGGACGGACACGAGCACCACGAGCCCCCCAGCCCTGCACAGCTCCTTCCAGCCCCGGCTCTCAGCAGATGGCCAATGAAGAGCATCAGCGCAGCGGTGCTGAGAGCAGCAGAGCGCAGCGACACAGCAGAACACACACATTGAGCACCTGC
chr2:478953-479164	-0.534948	0.135579	1	BR_S_ROI	Distal Intergenic	2	484488	490975	6488	1	ENSGALG00000044014.1	ENSGALT00000089360.1	-5324	chr2	478953	479164	19862	GTGGTGGGACACGGCTCTGGAACCCCCCAGCCCTGGGGCAGGAGTGGTGCACAGCCCCAAACCCGCTCCAGAAGACTGGGATGAGTGAGGGGCACTGGGGGGTGATGCTCTGGACACCCTAAATCAGGGTATGGGTGCATCCTGCAGCGTTCCAACAGCCCGGGGGGAGGGGGCACACGGGAAATGTCACCGGCGTCACTCAGCAGCGAGGC
chr2:479834-480223	0.134722	0.801572	1	BR_S_ROI	Distal Intergenic	2	484488	490975	6488	1	ENSGALG00000044014.1	ENSGALT00000089360.1	-4265	chr2	479834	480223	670	GCAGATGAGCGCAGCCACATCCCGTGCCCGGCCTGGTGCCCCCTGCTCCAGCCGTGCCAAGCGGCTGCGCACACCCAACACCTCCCGCTGTGCCGTGCCCACGTCCCGGCGCAGTCGGTGCAGCTCCTCTGCCACAACGGTGCACAGCTGTGCCACCTCCGCCTGCAGCTTCACGGTTCCCCCACAGCCACAGCGCTCCCATGGGGATGCGGGGACCCCCCCAGGACAAGCCCTGAGATGAGCGCTGGAGCCCAGAGGGGCCGTGGCCCCGAGTGCCCCCATGGCCGCGCTGCGGGAGCTGCAGGGTGAGCGATTGGTGCCACCCAAGGAGGGTCTCTTGGTCGTTGTCCCCATGGTGGGGACACGGGCACACGGCCACGTGCTGCCATC
chr2:527484-527634	-0.589785	0.256266	1	BR_S_ROI	Promoter (<=1kb)	2	527179	530397	3219	1	ENSGALG00000039048.1	ENSGALT00000065285.1	305	chr2	527484	527634	47261	GCTGAAGAACAGGAACTTCTGGGTGCTGCGGCTGCCCCCCGGCCCCCGCGGGGAGGTGCCCAAGGTGGGGCCGCGTCAGGGCCGGGTGGCGCCGGGGGGGTCCCGGAGCCCACGGGGACGGCTGCTCCGAGCGCCGGGCTTTTGTCCCTGC
chr2:556680-557675	0.551618	0.19997	1	BR_S_ROI	Promoter (2-3kb)	2	554078	559967	5890	1	ENSGALG00000038657.2	ENSGALT00000081332.2	2602	chr2	556680	557675	29046	AGGTGGTGGGCCTGGGAGGTGTCCTGGGTTGCGTTCCTCTCACCTTCTGCAAAATCCCCCACTGTCCCCCAGCCTGGGGACTGCGCTGTCTGAGGGCATCGGGCAGCGGGCAAAGAGTGCTCAGAGCCAGTGGGGTGAGACAGGAGCACGGCGTGCAGCGTTCACAGTGGGGCTGAGGGAGGGGCAGGGGCGCACCGTGCGCCTGGGTGGGCGCAGCAGCGGGGACAGCCGTGTGGGAGGCAGCCAGGGGGTGCTGGGACCCCCGGGGATGACTGCTGGTGTGCATCTCTCCTTGCTGCAGCCGGGATCAGAGTCGTGATCAAAACGGAGGAGCTGCTTCCAGAGGACAGCCCCGAGAACCCAGAGCTGCACGGGATGTCAGGGCAGTCAGAGGGCAGC…
chr2:568072-568805	0.192989	0.653818	1	BR_S_ROI	Promoter (<=1kb)	2	569650	582544	12895	1	ENSGALG00000038469.1	ENSGALT00000063019.1	-845	chr2	568072	568805	10397	CGACACCCCCAAGAGGTTCACAGGCAGTGCCAGCGTGCTGGGATCTCAGGGCTTCACGGCTGGGAGGCACTACTGGGAGCTGGAGGTCGGGGATGGGAACAACTGGGCTGTGGGGGTGGCCTTGGAGTCTGTGCAGAGGAAGGAGTCACTCATGATGGCCATGGAGAAGATCTGGGCCCTGCGGATGGACTGGGACCGCAGTTACACAGCGCTGACCATGCCGCCCGCCCCACTGAGCCTGCAGGAAGAGCCACGGCGCATCAGGGTCCACCTGGACTATGAGGCTGGGCAAGTAACCTTCTACAACACTGACAACATGCAACAGCTCCTGCAGTTCAAAGTCTCCTTCAGTGAGAAGGTCTTCCCCTACTTCTGGCTCGGGCTGCCGGGAACCTACAT…
chr2:575240-575411	0.0408543	1	1	BR_S_ROI	Promoter (1-2kb)	2	573269	573366	98	1	ENSGALG00000040384.1	ENSGALT00000077851.1	1971	chr2	575240	575411	6435	TGCAGATGCTGTGGTGTGAGAGGTGGTGCTGAGGAAGCTGAATCAGCACTCCTTCATGGGCAGATGAGGTAGGAGAGGTTTGGGAGCTGCCTGCCAGACTGCAGCTCAGACATCACAAAGCTTTGAGACATTCACAGCTTAGAGAAAGTTGCAGCAAGGTGTGCTGGCACTG
chr2:600257-600669	1.01887	0.0712628	1	BR_S_ROI	Promoter (2-3kb)	2	597338	671104	73767	1	ENSGALG00000040783.1	ENSGALT00000080017.1	2919	chr2	600257	600669	24846	GTCTGCTTCGGAGGGCAGGACTTTGGTGTCAGTCCTGTGCAGTCTCAGAGGCAGACCTGCAGCTGATGCTGCTCTGGAAGGCAGATGCTATTTCCTGTGGCTCCGTGCTGATGCTTCCTGCCCCAGCTCAAATAGCTCAATCTCTTGCTTAGTCAGAGGGCGGTGTGTGTGGCTTCCTCGCGTCGTGCCGGTGGTGTCAAACTGATTTGCCTGTCTCTGAGGCCAACGAAACTGCAGTCTGGCCCTGTGATCCCAGCATGGAGGTGATGGCACGGCGGGTCGGGGCTCAGTGCTGTGTGCACAGCTGGGCTCCCCGGGGGGTGGGAGCGCTCCGGGCTGTGCTGCCGGCAGCCCCGGGGATGGGTGCACACAGCCAGCAGGCAGAGCTGCCCTGGTGGG…
chr2:640529-640771	0.371932	0.350859	1	BR_S_ROI	Intron (ENSGALT00000080017.1/ENSGALG00000040783.1, intron 3 of 11)	2	681365	708854	27490	1	ENSGALG00000032561.2	ENSGALT00000050740.2	-40594	chr2	640529	640771	39860	CGCAGCCTTCTCTTCTCCAGGCTGAACAAGCCCAGCTCCCTCAGCCTGTCTTTGTAGGGGAGGTGCTGCAGCCCTCTGAGCATCTCTGTGTCCTCCTCTGGACCCTCTCCAACAGCTCCCTGCCTTTCCTGTATTGGGGCCCCACCCCTGGATGCAGTACTGCAGATGGGGCCTCAGGAGGGCAGAGCAGAGAGGGACAATCCCCTCCCTGTCCCTGCTGGCCACCCCTCTGCTGATGGAGCC
chr2:657231-657378	-0.306277	0.427614	1	BR_S_ROI	Intron (ENSGALT00000080017.1/ENSGALG00000040783.1, intron 4 of 11)	2	681365	708854	27490	1	ENSGALG00000032561.2	ENSGALT00000050740.2	-23987	chr2	657231	657378	16460	ATACAGGAAAGGCAGGGAGCTGTTGGAGAGGGTCCAGAGGAGGCCACAGAGATGCTCAGAGGGCTGCAGCACCTCCCCTACAAAGACAGGCTGAGGGAGCTGGGCTTGTTCAGCCTGGAGAAGAGAAGGCTGCGGGGTGACCTCATTG
chr2:667789-668512	-0.212495	0.679113	1	BR_S_ROI	Exon (ENSGALT00000080017.1/ENSGALG00000040783.1, exon 10 of 12)	2	681365	708854	27490	1	ENSGALG00000032561.2	ENSGALT00000050740.2	-12853	chr2	667789	668512	10411	GACACGAAGCCTCCTCACGCTGTGGATGCTGAGTCTGCACCTCCAGCAGAAGCTGAGCCCCCCCAGGGCACAGATGTGGGCTTTGCCCCTGCAGCAGAGGCCAAACCTCCCAGTGCTGCTGCTGCATCCTCCCCAGTGCTGGATGCTGCCTGGAGCCCAGCAGCAGACACTGAGCCCCATTGCGCCGTGGGTTTGGAGTTTGCCCCAGCTGCAGATTCCAACCCTCACCATGCTGCGGATCTGACGTTCGCCCCCACAGCTGATGCTGAGTCTCATCGTGCTGCAGATTCGGAGTTTACCTTTCCAGCTGAAGTGGCCCATCTCCGTGCTGTGGATTCCAGCCCTGCTCCGGCAGCGGATGCCAAACCTTCCCCTGCGGATTCAGGTTTTGCCTCTGCA…
chr2:669696-670162	0.271241	0.471031	1	BR_S_ROI	Intron (ENSGALT00000080017.1/ENSGALG00000040783.1, intron 11 of 11)	2	681365	708854	27490	1	ENSGALG00000032561.2	ENSGALT00000050740.2	-11203	chr2	669696	670162	1184	CTGCAGCCCTCTGAGCATCTCTGTGTCCTCCTCTGGACCCTCTCCAACAGCTCCCTGTCTTTCCTGTATTGGGGGCCCCACCCCTGGAGGCAGTACTGCAGATGGGGCCTCAGGAGGGCAGAGCAGAGAGGCACAATCCCCTCCCTGTCCCTGCTGGCCACCCCTCTGCTGATGGAGCCCAGGATACCATCTGCTTTCCGAGCTACAAGAGCACCCTGCTGGCTCATGGTCAGTGTTTCACCCACCAGGACCCCCAGGTCCTTCTCTGCAGGGCTGCTCTCAGGGAGCTCTTCTCCCAGGCTGTATAAATGCCTGGGATTCCTGCAGCCCAAGTGCCAAACCTTGCGCTTTGCTCTGCTGAACCTCATTAAGTTCACCTGGGCCCACCTTTCCAGTCTG…
chr2:671849-672196	-0.110992	1	1	BR_S_ROI	Distal Intergenic	2	681365	708854	27490	1	ENSGALG00000032561.2	ENSGALT00000050740.2	-9169	chr2	671849	672196	1687	CTGCAGATGGAGCAGAGGAGCGCCCCGTAGGTCCCCAGCAGCAGAAGAGCTCTGAGCCCGGAGCAGAGCGGTGCAGTGCTGCAGAGCTGCGGTGCGCTGCGGGAGCTGCCCTGCACAGCACATCTGCACCCAGGAGGGCAGCAGAGCCTCTCCCAGGGCTCACACAAAGCTGCAGAGATGCGCCGCGGGAGAGCTGGGATATGGAAGGTGCTGTGGCCATGGGGAAGAGAAAGAAGAAGAAACCGAAGCAAAGGAGAAACCACCTGCCAAGAGCCATGGAGCTCTGGGATGAAAACACGGCCGTCTGCAGGGCTCCTAAGAGCTCTCCATTGGCTGCTGAGTTGCAAA
chr2:685344-685794	-0.0823201	0.926018	1	BR_S_ROI	Intron (ENSGALT00000050740.2/ENSGALG00000032561.2, intron 1 of 7)	2	681365	708854	27490	1	ENSGALG00000032561.2	ENSGALT00000050740.2	3979	chr2	685344	685794	13148	CTGCAGGCATTCAAGGCCAGGCTGGATGTGGCTCTGGGCAGCCTGGGCTGCTGGTTGGCGACCCTGCACATAGCAGGGGGTTGGAGCTGGGTGAGCACTGTGGGCCTTTGCATCCCAGGCTGTTCTGTGATTCTATGATTCTTAATGACTCTGAAAATGTAACAGTAGAAGCAATAGGATGTATTTTTTTGCTTCATATATCTGCAGTTTAGAAAGAATTGTTGGAATGCAAAAGAAAACAGAGCAAAATTCCTTGGGTGTGTATGAGATGCTTCCAATTCTGTGCTGAGCTTTTGCTCCCCCTCCGCCTGCACAGGCAGAGTGCCATCAGTGTGGCTGCAGGTTTGGGCTGATAGAGCTGACTGGCGCTCCGTGCTCTGCTCCCTTATCACATCAGTA…
chr2:711550-711758	-0.186576	0.889999	1	BR_S_ROI	Downstream (<1kb)	2	728233	728342	110	2	ENSGALG00000034961.1	ENSGALT00000066251.1	16584	chr2	711550	711758	25756	CTGCAGCGATGGCACAGCGCAGCGCTGGCGGTGGTGGGAGATGCTGAGTGCAGGGATGTGCTCTGCACGGCTGTGCCCTGGGCTCGGGGTGGGAGCACGGAGGGGCTCCGCGCGGCCAAATGGCTGTTGGCCCCCAGGGGCTGCTGTGTCATTGCCGGTGTGGTTACTGTGGGCCTTCTTCTACTGTACAAGTACTGTCCCGGCTGCAG
chr2:765573-765638	-0.0406943	1	1	BR_S_ROI	Distal Intergenic	2	770602	836615	66014	1	ENSGALG00000032642.1	ENSGALT00000077443.1	-4964	chr2	765573	765638	53815	CTGGACCCTCTCCAACAGCTCCCTGCCTTTCCTGTATTGGGGGCCCCACACCTGGAGGCAGTACTG
chr2:790830-790962	-0.557872	0.294317	1	BR_S_ROI	Intron (ENSGALT00000077443.1/ENSGALG00000032642.1, intron 9 of 28)	2	770602	836615	66014	1	ENSGALG00000032642.1	ENSGALT00000077443.1	20228	chr2	790830	790962	25192	CGCAGCCTTCTCTTCTCCAGGCTGAACAAGCCCAGCTCCCTCAGCCTGTCTTTGTAGGGGAGGTGCTGCAGCCCTCTGAGCATCTCTATGTCCTCCTCTGGACCCTCTCCAACAGCTCCCTGCCTTTCCTGTA
chr2:806529-806713	0.205394	0.636122	1	BR_S_ROI	Intron (ENSGALT00000077443.1/ENSGALG00000032642.1, intron 19 of 28)	2	841145	844718	3574	1	ENSGALG00000032184.1	ENSGALT00000058144.1	-34432	chr2	806529	806713	15567	CTGCAGCACTGCCTCCAGGTGTGGGGCCCCCAATACAGGAAAGGCAGGGAGCTGTTGGAGAGGGTCCAGAGGAGGCCACAGAGATGCTCAGAGGGCTGCAGCACCTCCCCTACAAAGACAGGCTGAGGGAGCTGGGCTTGTTCAGCCTGGAGAAGAGAAGGCTGCGGGGTTGGAGCTTCCTGATC
chr2:835755-835921	0.156497	0.7167	1	BR_S_ROI	Intron (ENSGALT00000077443.1/ENSGALG00000032642.1, intron 28 of 28)	2	841145	844718	3574	1	ENSGALG00000032184.1	ENSGALT00000058144.1	-5224	chr2	835755	835921	29042	CTGCAGCAGTGCCTGGGGCTCTGAGCGCTCATCTCCCTCTCTGCTCTGCCCTCGTGAGGCCCCATCTGCAGTACTGCGTCCAGGTGTGGGGCCCCCAATACAAGAAAGACAGGGAGCTGTTGGAGAGGGTCCAGAGGAGGCCACAAAGATGCTCAGAGGGCTGCAGC
chr2:840782-841267	0.120382	0.854215	1	BR_S_ROI	Promoter (<=1kb)	2	841145	844718	3574	1	ENSGALG00000032184.1	ENSGALT00000058144.1	0	chr2	840782	841267	4861	GCAGGGACCGGGTCCCGTCCGGGGGGGGTCTGGGTCCCACCCTGTGTGTATATGGGGTGTCTGGATCCCGTTACGGGGCGGGGGGGGCGATTCCCCGGCACGCAGCTGGATCCCCTTGCAGAAGCTGCGACCCTCCCGTTGCAGGGCTGGGTCCCGGCGCAGGGCGGTGGGATCCGATGTGTGTGTGGCGGTGTGTGATCCCCACATTTGTTTTTTGGGGGGGTGTTTGGACCCCCTGCGGGCAGCCGGATTCCTTTGCAAGGGGTTGGATGGCACTGCAGGGGCTGGGACCCACTGCACAGAGGGGCTGCATCTCGCTGCAGGGGAGGGGATGGATCCCATTACATATTTGGGGAGGGGGGAGGGGCCGGATCTCATCATGTGTGTGGGGGGTCGGAT…
chr2:897813-897998	0.367365	0.22099	1	BR_S_ROI	Intron (ENSGALT00000062774.2/ENSGALG00000035768.2, intron 6 of 23)	2	870483	921049	50567	1	ENSGALG00000035768.2	ENSGALT00000062774.2	27330	chr2	897813	897998	56546	ATACAGGAAAGGCAGGGAGCTGTTGGAGAGGGTCCAGAGGAGGACACAGAGATGCTCAGAGGGCTGCAGCACCTCCCCTACAAAGACAGGCTGAGGGAGCTGGGCTTGTTGAGCCTGGAGAAGAGAAGGCTGCAGGGTGACCTCATTGCAGCCTTCCAGTATTTAAAGGGAGATTATAAGCAGGAG
chr2:926516-926761	0.264888	0.69535	1	BR_S_ROI	Exon (ENSGALT00000057991.2/ENSGALG00000038522.2, exon 15 of 20)	2	921280	936333	15054	2	ENSGALG00000038522.2	ENSGALT00000057991.2	9572	chr2	926516	926761	28518	CAAGGAGGTCCCGGATCTCCTTCAGCGAGGCCTCCACGTCAGTGAACACCCCGGAGAGCACTGGGAAAGCAACACAGAGGCTGGTTTGTGCCCAGGAGGGGCCTGCAGTGCGCTCCAGGCAGCACCAAACCCCCCTGCCGCAGGCAGGACGCCATCACCCACCATGAACAGCCAACAGCAAGGATGCTTTAGGGGTAAAGAATTTATACAGGCAAAGAATTGGTGATTGGAGATTCGCCAACTGCA
chr2:2389083-2389259	0.296106	0.702129	1	BR_S_ROI	Promoter (<=1kb)	2	2389879	2393285	3407	1	ENSGALG00000037519.1	ENSGALT00000063237.1	-620	chr2	2389083	2389259	1462322	TGAGCACCTGATGAGCCGTGGGTGTCCCTGTGCCCTGCGGGGAGCGGGACCAGATGACATTTAAAGGTCCCTTCCAACTCGAATAGTGCTATGGTTCCACGTTTGCTTTGCCTCCCGCAGCGCCCTGCAGCCCCGCTGCCTGCACACCGCCTGCGGCCACCGCAACTCCAACCGCAC
chr2:3851153-3851620	-0.179768	0.778263	1	BR_S_ROI	Intron (ENSGALT00000088587.1/ENSGALG00000005487.5, intron 2 of 6)	2	3856396	3856469	74	2	ENSGALG00000025201.1	ENSGALT00000042114.1	4849	chr2	3851153	3851620	1461894	TCTCCAGGCTGCCCCTTTGTGCATGGTGACCTTTCTGGCAATCTGCAAGACAACCTGCATCTCCTCCAAGTTAGAAACCAAGAAACCATTCCCATGCCCCAAGCGTTTGGCGAAGGCTCCCCTAAAGCATCCTGCAGCAGGATCGAGGCATCTCCGCAGGACACAACAGAGAAGTCCAAAGCTGTTGTTTGATAATGGTGTGAAGCTGTTCCCTCTGTCCCTGGATTCCTCACCTGGGGCACAAAAGGAACGAGCAACAAGCAGAGGCAGAGAGCAGTGGTTCCCACCAGCACCCACCTGGTGTGCTGCTCCTACTCAAATAGCTGAGCGTGTCGGAGCACATCCTCCTCCTCGACTGGCTGCTGAGAGGCACTCGAGGAATGCCAAAAAACAAGCACT…
chr2:3869495-3869993	-0.117403	0.915503	1	BR_S_ROI	Intron (ENSGALT00000088587.1/ENSGALG00000005487.5, intron 1 of 6)	2	3843130	3876554	33425	2	ENSGALG00000005487.5	ENSGALT00000088587.1	6561	chr2	3869495	3869993	17875	TGCAGGCATTCAAGGCCAGGCTGGATGTGGCTCTGGGCAGCCTGGGCTGCTGGTTGGCAACCCTGCACATAGCAGGGGGTTGGAACTGGATGAGCATTGTGGTCCTTTTCAACCCAGGCCGTTCTATGATTCTATGAAGCTGCATTCCCAGTAACGGGTGCTCTTTCAAGAAGAGATGCCAAGGGAAATTCCTGCAGGAACTGCTGCAGGTTTGCATTCAGCAGAAGCAGGCAGGACTGCTTTCCTCCTGGATTTGTCTCGTGGGTAGCTGAAGTACCTACAGAGCAAGGAATTTTAGGGATGAGTTCATTGATTTGAATGTGAAATGAGATTTCCCCAAAGCAGAGCTTACACACGGTCTTCCCCAGCTGCATTCCAAGCCAGTGCTGCAGTGCAGCA…
chr2:3882070-3882296	-0.155426	0.907514	1	BR_S_ROI	Promoter (2-3kb)	2	3879950	3903295	23346	1	ENSGALG00000039120.2	ENSGALT00000061514.2	2120	chr2	3882070	3882296	12077	CGGCCCCAGACAGGAGGTTTTTAGCACCAAGCCGGGGTGGGGGTAGGTCCCATCCTGTCGTTTCCCCCTTCTCTGTTAACTTATTTTCCTCCCCCCGCCCCTGTCAGGCCAGAGGAGGCGCTGTCAGAGATCCCAGTGCTGCCACGAGAAGTGCTGCAGGTGCTGAGCCAGAGGCTGGCACAGTGTGTGGGGCAGGGCCCCCGCCTGGGGCAGGCGCTGCTGCTCCT
chr2:3883977-3884264	0.286506	0.669992	1	BR_S_ROI	Intron (ENSGALT00000061514.2/ENSGALG00000039120.2, intron 7 of 55)	2	3879950	3903295	23346	1	ENSGALG00000039120.2	ENSGALT00000061514.2	4027	chr2	3883977	3884264	1681	GCAATCCCTGAAGGCTGAAGTCTCTTTATTATCTCGTGATTAATGCTAAGCTTTAAATCCATTGTTGGCCACCATGGTGTACAGTGCTGGGCCTGTTTTGGTTAGCACCTGACAGAAACACAGCTTGGCTGGGAAAGCTCTGAAAACCCCATCACTGAGCTGTGAAATAGAAACTCCCTCCGGGTTTAGGGGGCTGCAGAAAGCACCTAAAGTCCCGGCAAGCTGTTAGTGGTGCCGGCTGTGAATCCCCACTCCCCAGCTGAGCCCTATTGTAGAACCAAAACCTCT
chr2:3950663-3950989	0.487169	0.353725	1	BR_S_ROI	Promoter (2-3kb)	2	3915871	3953545	37675	2	ENSGALG00000042051.2	ENSGALT00000071220.2	2556	chr2	3950663	3950989	66399	CTGCAGCCGTTTCCGCGGCACTCCATCATCAGAATCAGTATCCTCTGTGTCGCTGTCATCGCTGCCCGGCTCGCTGTCGCTTTCAGCCGTGTCGGAATAGTCATCGTGGGGAGCGGGAGCGAATTCGGAGGTACCACCACTGCTGTCACACGTTGGGGCTTGCGTTACGGCTTCTGGCTCTTCTGCAGCCACCACAACATCACAAGATGGAAATGAAGCGTCTGGAAAAGCTGAAGCCACCAAGGGCTCATTCCCCCCGTCATCCTCGGCAGATGCTCCCTGGTCTTGCTCCTTCAGGTCATCAGGACCAACTCTCTCCGTAGTAAC
chr2:3964414-3964754	0.0915565	0.889613	1	BR_S_ROI	Distal Intergenic	2	3915871	3953545	37675	2	ENSGALG00000042051.2	ENSGALT00000071220.2	-10869	chr2	3964414	3964754	13425	TGCAGCAGTTGCGCGGTGCTTTAGGAACTGTAAAACCCTTTAGTACAACCATAAAACAACTGCTTGCAGCTCTGGGAATGGCACTGACCCACTGCACACGGCAGGGTTTGCAGGGACATGGCTGCAGGAGAGCTCAGCTCTTCCTCCCTCCTCTCCCCAGACTCACCACTGCCTCCTTCTCCTCCTCCTCCTCTCACTTTATTATTTCCATCAATTTCTCCTTTATTACAGTTTCTATTTCACTTCATCCTCAGGTTCTGCCCTCTGACAGTTTTCTCCATGAGCTGGAGCTCTGCAATTGATCCCACAGGAATAAAATGTGTGGGTGAGAGGCACCTGCA
chr2:4000560-4000691	-0.616811	0.220927	1	BR_S_ROI	Intron (ENSGALT00000008971.4/ENSGALG00000005582.6, intron 1 of 9)	2	3994528	4016158	21631	1	ENSGALG00000005582.6	ENSGALT00000008971.4	6032	chr2	4000560	4000691	35806	CGGGCTCACACTGCTGGCTCCTGTGCAGCTTTTTGTCCCCCAGGACCCCAAGTCCTTCTCTGCAGGGCTGCCATCAGTGAGTTCTTCTCCCAGTCTGTACTCGTAGCTGGGATTGCCCCGACCCAACAGCTT
chr2:4343649-4344384	0.541238	0.458572	1	BR_S_ROI	Distal Intergenic	2	4362962	4364776	1815	1	ENSGALG00000005661.5	ENSGALT00000009083.5	-18578	chr2	4343649	4344384	342958	CGTGTTTGCAAGCTCTCCTCTTAACCGAAGACCCTTAGCAGGTCAAGTTGGCTTTGCCTTTTCCCCTTTGTAGTGGACCGTTTCCTTCTATCACGTCCTCTAAGGCCTCCTGAGGAGCTCTCCAAGGAGTCTGTGATGTCAAAACACACTGTAAATCATTTATCTGCAGCTTTCCCAAGCAGGAGCCCACAAGTGCTGCCATGTCCCTCCGGGTCAATTCCCACCGTGCTATCAGAGCTGCTCAGTGGGTTCTCAGCCTCCAAAAATTCCTTCCGCTCTTTCTCACCGCATTACAGAGAGCACAAACAGGTGCCAAAAACTGAGCCCTGCATTCCCCACATCCTGACTCGAAACAGATATCAACAGAGAATTACACAGGCTGTGCAATGCGTTATCCCT…
chr2:4432778-4434075	0.360416	0.566971	1	BR_S_ROI	Distal Intergenic	2	4374046	4396355	22310	2	ENSGALG00000005694.6	ENSGALT00000009135.5	-36423	chr2	4432778	4434075	88394	TGGCCTGAGGAAAGGCTGAAGGATTACGATTTTAACATCACTTAATTTCTTTAGATTATTTTGACATGGGGCTGCGTGGTTTGCAGCTGTGTGTTCGGTTTCGTGGTTGAAGCCTGGGGCTGGGAGCAGGAGCAAGGAGCCCGAACCCTGTTCTCGTATTGCTGTTTATTTCCTGGGTGGTCCTGGAGAAAACCACCTGGAATTCCTTGCTGGATGTCTGGGTAATGCTGCTCCCCACGGAGCAGGGCCAGGCTCTGGCAGAGCGGCTGGAGCTGGAAGTGCTGTGAAAGAACCCATCTGCAGGACAGAGGTGTATCTGATGGGCAAAGCATTCGCCTCTGGCTTGGGAGGAACTGGAGGATGCAGTAAAAGAGATGGCAGAGGGGTTGTTGGTCACGG…
chr2:4767255-4767438	0.124315	1	1	BR_S_ROI	Intron (ENSGALT00000009457.5/ENSGALG00000005884.5, intron 6 of 16)	2	4746338	4784546	38209	2	ENSGALG00000005884.5	ENSGALT00000074380.1	17108	chr2	4767255	4767438	333180	TACACAAATCTACCGGGACTGCCCTGCTCTTAGTAGCTGAACTGTAATGCTGCAATGCTCCTGCAGCCAATAGGAGCAGCAGGACTTAAGGAACCTCAACTGATGGCTCAGTTTTCCCCTTCCACTCTGGTCCCTGCACCTTCTGAGAACCTCCCAAAAGGAGCAGAGAAGACCCAGGAGCTGC
chr2:4778899-4779089	0.0592836	1	1	BR_S_ROI	Intron (ENSGALT00000009457.5/ENSGALG00000005884.5, intron 3 of 16)	2	4746338	4784546	38209	2	ENSGALG00000005884.5	ENSGALT00000074380.1	5457	chr2	4778899	4779089	11461	GGGCATCATGGCGGCAGGGGAAGGCCTCCTGTGTACGGCCCTCAGGAAGGGGTTCAGTGGGGGACATGCAATGAGATCAGCTGCAGAACCCTCCCGGACACAGGAAAACCAGAGTGAGCTGGATGGGATGAAGTGAGATGTTGGAAAAATGGAAAAAGTGCTTCCAAACAAAGTGAATCATGAGCCGCTGC
chr2:7076612-7076697	0.470267	0.310872	1	BR_S_ROI	Distal Intergenic	2	6843705	6860117	16413	1	ENSGALG00000006292.5	ENSGALT00000010164.5	232907	chr2	7076612	7076697	2297523	TAAGGAGCGTTCTGCTTGAGTGCGTAGATGGGCTCCTATTGAAAATAGCTCTACCTGCCGGCACTTTGGCTGTCTTCACCCACCGC
chr2:7080076-7080154	0.221028	0.627387	1	BR_S_ROI	Distal Intergenic	2	6843705	6860117	16413	1	ENSGALG00000006292.5	ENSGALT00000010164.5	236371	chr2	7080076	7080154	3379	AAGGAGCGTTCTGCTTGAGTGCGTAGATGGGCTCCTATTGAAAATAGCTCTACCTGCCGGCACTTTGGCTGTCTTCACC
chr2:7838483-7838830	-0.275254	0.61627	1	BR_S_ROI	Distal Intergenic	2	7860096	7868705	8610	1	ENSGALG00000017394.4	ENSGALT00000028082.4	-21266	chr2	7838483	7838830	758329	CTTCTGTGAGAGCTGAAACCTGATCCAGATGTGGACTTCAGCAGTGTTGGACATGGCGTGATGTGACATCTTCCTTTGAGGAGGCCCCTGATCTACCAAAGTGAGCTTCTCCCTGCAGAATCAGATTGCAAAACTCACCGCAGAGTTCCTGAGTCCAAAGAAAAGCTGCTGACATCAGAATATGGTTCCTCGGTTCACATCCTTGGGTTCTGCCCGTGCCAGCGTGCCTTGTGGTTCTGCAGGGCTCCCAACGCATGGGCAGGAGGCTGGAGATGTAAGCAGAAGCTCACCTTTCTCCTCAGCTCTCAGCTTCTGGCAGCTGCAGGCACATTTCCAACCTCTCTTTCC
chr2:10138977-10139604	0.73643	0.152058	1	BR_S_ROI	Intron (ENSGALT00000050634.1/ENSGALG00000006652.5, intron 1 of 36)	2	9958497	10089962	131466	2	ENSGALG00000006652.5	ENSGALT00000010760.5	-49015	chr2	10138977	10139604	2300147	TGCAGCTGGAATGTCCCCCAAAAGCCACAGAGCCCCAACCACACAGCACTCAGCGGACATCCAGAGCCCGTGGGGGAGACAGCAGAGTTGATGCTGCCTGAGCCCCATCTCCTCGGGGCCTGGCCTGGCTGGTGCTGGTACACGATGCCTCCAAGGGCCTGGTCCAGGAGAAACCTTGTTCCTGAAAATCCAGCACCGTGTGAGAAGACAGTGTGTTATCTCCAGTTATGCAGCAAGACTGTAAAAAGACAAATCAGTTGGTATGCCCAGGCAGCAATGCTAGCTGCGTGCTGCAGGCACAGCCATTTCATGTCATGTGAGGAGATGGAGGTCAGGGAGCACTGAGGCACTCACACCAGACATCCCCGAGGTAGCACTGATGGGCTGCAGCAGTCCCAC…
chr2:10237771-10237961	0.945187	0.125754	1	BR_S_ROI	Intron (ENSGALT00000050634.1/ENSGALG00000006652.5, intron 1 of 36)	2	9958497	10244031	285535	2	ENSGALG00000006652.5	ENSGALT00000050634.1	6070	chr2	10237771	10237961	98167	CTGCAGGTGGGATCTCAAACAGAAAGAGAAAAAGGAGCCGGGGGCGGAGAAAAGGCAGAATGGGATCATCAGCCCTCAGCCAGAAATGAAGCTCACCCACCGGGAAGGTTGGGAAATATACATGCATAATTTTAAATGGATTAAGAGTTTGTGTCAAATCTGCTATGTGCTGTGGTGGATTCCTGCACTGC
chr2:13109612-13109690	-0.71616	0.370588	1	BR_S_ROI	Distal Intergenic	2	13135663	13568662	433000	1	ENSGALG00000007125.7	ENSGALT00000080314.1	-25973	chr2	13109612	13109690	2871651	CTCAGTAGCTGGCCGCTCCTGCTTAAATCACAGACCCACGCAGTATTGCATGCTTAGTGCCATCCAACAATAACAGACA
chr2:14477409-14477478	-0.627409	0.284958	1	BR_S_ROI	Intron (ENSGALT00000011752.3/ENSGALG00000007260.4, intron 1 of 8)	2	14378408	14469357	90950	2	ENSGALG00000007260.4	ENSGALT00000058103.1	-8052	chr2	14477409	14477478	1367719	CATGCTAGGCGCTGACACCACAGCCAGGCCCAGGCCTGCTCACCCAGAGGTGGCCTCAGCCCTCCGCTCC
chr2:15315136-15315346	0.765377	0.183202	1	BR_S_ROI	Downstream (2-3kb)	2	15317843	15321683	3841	2	ENSGALG00000040993.2	ENSGALT00000056719.2	6337	chr2	15315136	15315346	837658	CGACAAACCCAGGCTCTATTCTGAGAGGACGGCCGTCAACCGCTGCCTCGCCTCTCTGCCCGCAGCCTCGGCCAGGCCCTGCAGCTTTCATGCAGCCTTGTGCACGCTGACGCAGCACACAGGGAAGAGCACAAAGGTCCCTGCTTGTTACAGAATCGTAACTTATTTATCTTACAGAAGTAATGACAAACCGATACTGGTGCGCTCTGCA
chr2:15693609-15693875	-0.207996	0.905311	1	BR_S_ROI	Promoter (2-3kb)	2	15691336	15731875	40540	1	ENSGALG00000007426.6	ENSGALT00000087293.1	2273	chr2	15693609	15693875	378263	CAGATGTTGGAAAATCTGGTGGCTTCTTTCCCTTTTGCCATCTGGCGCTCTGTGCAGATGGGTGGTGCGATGCTACCGGCCGCTGAGAGATGCTGTCCCGGCTCTGGATGCTGCAGGGATTGATGTATTGTGAATGGTCTCATTCCCATACTGCTGCTGGGTGCATGACATGAAACACGTGTTGGCAGGATGGGTCCTCAGTGCTCTACCCAGTCTGTGAGGTGTCACTGTGGGGAACTTGAAGATATCAGAGCGGGAGTGCAGGTG
chr2:15887125-15887513	-0.411715	0.467807	1	BR_S_ROI	Intron (ENSGALT00000038452.3/ENSGALG00000023347.3, intron 2 of 3)	2	15888370	15892729	4360	2	ENSGALG00000044714.1	ENSGALT00000086184.1	5216	chr2	15887125	15887513	193250	CTGCATCTGCCAGGGAAAGGTACCCTGCAAAATGTGCTGCGGCAACTTCCCCCACCGAATGGCCAACTGCAGCGACCGGCTTAATGCCCCAGTACTTCAGAAGAGAAGCTAAGGCAACCTGCAGGGTAAAAAGCATGGGCTGGGAGAGTTCCAGATTCAGCAGCTCCTTCGAGCTGCGACCTCTTGCTGGCAGAAGGCTGATGGGAGCATGCTTCTGGAAGAGTGCTTCTATTTCCTTACACTTGTCTCTGAACACTGGCTCTGAGCTCAGCAGTGCCTCACTGAACTCCTTCAATGTTACGCCGTTGCCACAGAACACAAACACCAGTTGAGGCTCCACCTTTGACATGGCAAAGTCAGTGCTTGCTGCCAACATAAGCTCTTGCTGC
chr2:16480465-16480647	0.419068	0.483481	1	BR_S_ROI	Distal Intergenic	2	16304157	16397870	93714	2	ENSGALG00000007647.5	ENSGALT00000057053.1	-82595	chr2	16480465	16480647	592952	GTGGGGCAGGAATGGATGTGTATGAAGGTTTCTAAGACTGTAAGAAAGCACAGGCTTTGGGGTGCTTCAAGCTCCTCTGAAGGATTAAGCACACCCTGCAGTGGATTTTGTTGTGCCTGAAGCTGTGAATGCAGTGACAGCATTCAAACAGAACACCTAGGGACCCCGGGAAACCTTGTTGAC
chr2:16677292-16677416	-0.117179	1	1	BR_S_ROI	Promoter (1-2kb)	2	16497663	16678504	180842	2	ENSGALG00000007667.5	ENSGALT00000012429.5	1088	chr2	16677292	16677416	196645	CCTGGAGGAATACCTGGGGGGCAGAGAAGGGCTCTGTGCTGAAGGTGATGGCTGCTCTGGAGATGTTGGGGTCCCCCTCCAGGAGGCTCCTGATCAGCGCTCGGTACCACTCCAGGTCCTCCTGC
chr2:19121849-19122041	-0.749135	0.157887	1	BR_S_ROI	Promoter (<=1kb)	2	19106290	19122371	16082	2	ENSGALG00000008557.6	ENSGALT00000013939.5	330	chr2	19121849	19122041	2444433	CTACAGCCGCGGCCGCTATCCCGGTTAGAACGGCCAGCGGGAGGCAACGGCCAGCCCCGCCGCGAGGCTCGGGGCACCCTGCAGGCCCCGCTTTCCTCCAGCGCTGTTTGCGGGGAACAAAGTGCTGCGAGCAGCCCAGGGAGAACGGGAGAGCGAGGAACTAACCGAGAAACAAAGAGGCTCGGACGACGAG
chr2:20551650-20551896	0.497404	0.303219	1	BR_S_ROI	Intron (ENSGALT00000014256.5/ENSGALG00000008764.5, intron 1 of 7)	2	20520407	20603030	82624	1	ENSGALG00000008764.5	ENSGALT00000014256.5	31243	chr2	20551650	20551896	1429609	TCTGCAGCAAGTGCCCCAGATGCTGAGTGCTGTCACACAAGCTATGCCAAAGCTTCAGAGAGGGAGGCACCTGGCCTTCAGTTGGCTGGGGCAGGACCAAGAGGGGTGACAGTCATTGCAAAATGTGATCATGTGGGAAGCAAGCTGCAGGGTTCAGAGGGGAGGCATGCTGCAGGGTCTTCTCCCAGCACGGGACTGGGATCTGTTGCAATGTCCAGATCTGAGAGCCAAGGAGTTTCTGTAGGTC
chr2:20659131-20659240	-0.392491	0.59411	1	BR_S_ROI	Distal Intergenic	2	20651231	20655965	4735	2	ENSGALG00000043833.1	ENSGALT00000090231.1	-3166	chr2	20659131	20659240	107235	TGCAGCCACATTCACTGCTGATTTCCTGCTGTCCTGGGAACCCTCAATGAGGACAAAAGACCTCACGCAAATGATAATAAGAAAGCCTTCCCCGTCCCTCCTCTCCCAGC
chr2:22673680-22674091	-0.262129	0.614429	1	BR_S_ROI	Promoter (2-3kb)	2	22663994	22676382	12389	2	ENSGALG00000035761.1	ENSGALT00000063330.1	2291	chr2	22673680	22674091	2014440	TGCATCCCGTTCCATGCCCACCGCTCTCTGGTGCAGACCCTTTCCCTGACCCCCAGCTGCCCCTCCCCTGACACAGCTCCACGCCATTCCCTCGGGCCCTGTCGCTGTCACACAGAGCAGAGCTCAGCGCTGCCCCTCCGCTCCCTGTGAGGAGCTGCAGCCGCCATGAGGCCTCCCCTCAGCTCCTCTGCTCTGGGCTGACATAGCTCTCTCCTGTAGTATCCTGCTGACATTTGTGTTCAGATTTACTTATCTTTTGTCAGTTCAAGAAAAAATAAACTGCAGACATAAAGCAATTTTCTTACATGTTCTGGTCTGAGTTCTTTTGTGGCTCTGGCATAGTCAGTCAGAAATTTGGCAATTTCTTCTCTGAAGCTAAAACACAGAATTAGAGTCAGC…
chr2:24972834-24973045	0.266034	0.633449	1	BR_S_ROI	Distal Intergenic	2	24945755	24968008	22254	1	ENSGALG00000035239.1	ENSGALT00000073201.1	27079	chr2	24972834	24973045	2298743	GTGTGCATCAGTCAGAAAATGCTTGGTTTCTGTTGTTTCACTGTAAGCTCATATGGCTGACTAGGAAAAGCCCTGGCCATCCTGCCCTCTGGGTGATTTGGCTGCAGTGGCTTCAGCTTGTCCTGGTGGGGGAAGACATCCTCTCCTTGAGAACTGCTTTGACAAAAGCACACAGCTCACCCTGGAGAGATGTGGTACAACTTGAACTACAG
chr2:29650388-29650885	0.417608	0.390441	1	BR_S_ROI	Promoter (<=1kb)	2	29649184	29650890	1707	2	ENSGALG00000041640.2	ENSGALT00000085758.1	5	chr2	29650388	29650885	4677343	CCCTCCTCCTCCCCCCCCGGCACGCCGACTCACGACGCGGCCCCCGCACCTCTCTCCGCCACTCTGGGGGTCCCCGCCTTACCTAGGGCTCTTGCCGGGGGGATGCGTGGGGGGGAACGCCGCCTGCTAGTGGGATGCGGACATGGACCAGGCGCCCTCCATTCTCCACACCGAGAAGGCGTAGCTGAGCCGCTCGTGGGCCACATAGCTGCAGCTTGCCATCTTGGAGTCCAGCTCGTCGCTCTGTAAGACCTGGTAGAGGAAGTCGATGTACCTGGCCGCCAGCTTGAGGGTCTGGATCTTGCTCAGCTTGTCGGAGGGCAGCGTGGGGATGATTTTCCGCAGCGCGGCGAAAGCTTCGTTCAGGGACTGCGTCCTCTGCCTCTCCCGCACGTTGGC…
chr2:31069859-31070191	0.78553	0.108425	1	BR_S_ROI	Exon (ENSGALT00000017807.5/ENSGALG00000010942.6, exon 7 of 7)	2	31064164	31070407	6244	1	ENSGALG00000010942.6	ENSGALT00000087556.1	5695	chr2	31069859	31070191	1418974	GCTGTTGGGAGCTCTGCTGCTGCCTCCAATCCTCCTACCTTTGGTGTGACGTCCTCCCCCAGCGTTCCCAATCCTGTTGGCTCTGGCAATTCTTCAGCCCCATCTGCAGCTTCCTTCTCATTTAAAACGTCTGGAACAACCAGTGGTTGTGGAACTTCTGGGCTTTCAGGCTTTGGAAGTTCTGCTGCTGCAAACTCTTCAAGCACCGCTCCGCTCCCAGTTTCTGCAACTCCCAGTGCAGCGACAGGAACTTCCCAGTCAGGTGCAAGCAGTGCTTCGGCTGCACAGACTGCCGGTGCCTCTGGACATAACGTAACATCCGCGCCTTCTGCA
chr2:31169050-31169348	0.329315	0.471341	1	BR_S_ROI	Distal Intergenic	2	31184795	31200167	15373	1	ENSGALG00000010949.5	ENSGALT00000017821.5	-15447	chr2	31169050	31169348	98859	TAAGTATTTGAAACAACTGACCTTCTGTTGATCAAGTGGGGCAAAACCTGACGTGTCCAGCCTGGAATTGTCTTTCAGCTGGTCAGATCACTCTAGTTGCTCGTTTTTCAAAACCAACACAAAACAGAGCAAGACAAAAGCAAAACCAAACACCCTTAGTGAGAGCATGTTTGTGTTTTCCCATGCCTAGATCAACTCTGTCAATCAGTTAGTGCAGCAGTGGAGAAAGAGGCTGCAGGAGCTGAAGGCTTTAAATGGCTCGGGAAAAGCACCGATGGTAAGTGTTGAGGAAAGGTAAA
chr2:31171621-31171826	0.0386934	1	1	BR_S_ROI	Distal Intergenic	2	31184795	31200167	15373	1	ENSGALG00000010949.5	ENSGALT00000017821.5	-12969	chr2	31171621	31171826	2273	TAAGTATTTGAAACAACTGACCTTCTGTTGATCAAGTGGGGCAAAACCTGACGTGTCCAGCCTGGAATTGTCTTTCAGCTGGTCAGATCACTCTAGTTGCTCGTTTTTCAAAACCAACACAAAACAGAGCAAGACAAAAGCAAAACCAAACACCCTTAGTGAGAGCATGTTTGTGTTTTCCCATGCCTAGATCAACTCTGTCAATC
chr2:31174136-31174341	0.224566	0.68384	1	BR_S_ROI	Distal Intergenic	2	31184795	31200167	15373	1	ENSGALG00000010949.5	ENSGALT00000017821.5	-10454	chr2	31174136	31174341	2310	TAAGTATTTGAAACAACTGACCTTCTGTTGATCAAGTGGGGCAAAACCTGACGTGTCCAGCCTGGAATTGTCTTTCAGCTGGTCAGATCACTCTAGTTGCTCGTTTTTCAAAACCAACACAAAACAGAGCAAGACAAAAGCAAAACCAAACACCCTTAGTGAGAGCATGTTTGTGTTTTCCCATGCCTAGATCAACTCTGTCAATC
chr2:31504253-31504559	0.0219883	1	1	BR_S_ROI	Distal Intergenic	2	31521047	31529071	8025	1	ENSGALG00000010983.5	ENSGALT00000017891.5	-16488	chr2	31504253	31504559	329912	CTGCAGATACTGTTGAGCAACAGGAAGAGTATGCAGGCTGCCAGTTTCAACCCTGGAGCCCACTTGTTGTCAATAAGAATTCGTTTTGTCCGGGGAAGAGAGCATTTAGGGAACCTGCAGTGCCTGCTGTAGCCTTCCACTCCACGGGCCTCCCTGAGAGAACGTGGAGACTGGTTAGGCCAGGGCTGGGAGCAAGCCAATGTAAAAACCCTAAACACACCTCCCCGCTGCTCCTGCAGGCTGCCTGTCAAGCCCATCAGGAAGCACTGAGGGTACTTACGAGGTGACACCCAGCGTCTAAAGGTGT
chr2:31664445-31664933	0.155967	0.792071	1	BR_S_ROI	3' UTR	2	31663719	31688494	24776	2	ENSGALG00000010997.5	ENSGALT00000017908.3	23561	chr2	31664445	31664933	159886	CTGCAGTGTGCAGCTCACATCCATAAAGCCAAACTACACTTAATAAAGGAAAACCTAACGAAGTACCTTTCAGAGCCCTCCACTTCACCTCCCCCACAGTGAAGGCATCCTACACGTCAGGTCTTAAGTGAGCAAAGCATGTACTGCACTGCAGAATGCTACATTTCCACAGCCTTTCTGCTCACTTGCTTACAAAAAGCAGTTCGTACTTTGCAGTTTTCCCCCATGCATATTAATGCAAGCAATCAGGCTTCCACTGCTCTGCAGTTCTGACAACTATCAGAAAAGCTATGTTCAATTGCTCTTCCAGGCTTCCCTTTTTTTTCTTCTTCCCCTGCATCCCTTATTTACTTATTTATGTATTTTCAACTGCAGAGCAGCAGTGTGCTCACTCCTTGC…
chr2:32385595-32386597	-0.368191	0.5849	1	BR_S_ROI	Distal Intergenic	2	32294919	32306498	11580	1	ENSGALG00000011046.6	ENSGALT00000054295.1	90676	chr2	32385595	32386597	720662	AACTGTGAATGAAGAAATAATTCAAGGAAAAGCAAACCAGCTGAGAGTGAATCAGTGTTTGGTTAAAAATGCAGCTGTGGAGGCATGAGTACTGCAGTGAGCATCACCTACTGAGACCCCGTGACCTTGTGGAAGTGGGATAGAAATTATAGACACTGCAGTCAGTTCATAAACCACAGAGTCAAGAGTAGCCAAACCAGGTTTGTGATTTCTGTGAGGGCTTCACCCTTGCAAGGTGAGAGTGACAGACATCATGGAGCATCTGGATGTGGCTCTGGGCAGCCTGGTCTGGTGGTTGGTGATCCTGCACATAGCAGGGGATTGAAACTAGATGATCATTATTGTCCTTTTCAACCCAGGCCATTCTATGATTCTATGATCTTAGAGAGTGCTGGGGAA…
chr2:35930024-35930434	-0.12851	0.766619	1	BR_S_ROI	Promoter (<=1kb)	2	35930828	35933723	2896	1	ENSGALG00000044516.1	ENSGALT00000088850.1	-394	chr2	35930024	35930434	3543427	GGGCAGCGATCAGGGAGAAGCCCACCCCTCGTCCTGTGGGTGCAGCAGCACTCAGCAGCACCAGGCCCCGCTCCCCAGAACTGTGCTTCTGCAGCAGGGACAGGCCCTGAGCACGGGCGTTCTCTGCTGCCAGTGCCCCCGCCGCAGAAACAAGATCCCCACGTTGAGCGTGTTCAGACAACACAACATGGCGATGTCAACCACATTCGGGCTGGTGTCCTGCTGCTGCTCCGGCAGGCCTGGCCCTTTGCTGTCCATGAGCGCTGTGCCGGGGTGGAAGAGCAAGGCTGCCCTCGGGTGGCTCCAGGGCTGCAGCCCTGCCCAACGGACAGCTCCACTCGGGCCTCTGGCACGGGGAGCACTGCCAGCAGGTGGAGGGAAGCAATCCTTCCTCCTGCA…
chr2:35931902-35932196	-0.0204007	0.911225	1	BR_S_ROI	Promoter (1-2kb)	2	35930828	35933723	2896	1	ENSGALG00000044516.1	ENSGALT00000088850.1	1074	chr2	35931902	35932196	1468	TGCAGAGCCAGAGCCACGGCCTGGGGCTCCCTCTTGTTCCTCTGCCCTCCTCACAGCTCTTCTCACCTTGCCCGTCCCTTCCGTCTTCCCCCAGTTCATTCTGCCAGAAGCACAGCCCTAAGCAGGCTGCGGAGGTGGCTCCAGCGCAGGATACCAACTGCATTATCTGCATGGAGCCAGTGGGGGACAAGAAGTCCTACCACACCCTGGTGTGCCCAGCCTGCAAACACGCCTGGTTCCACCGGGCCTGCATCCAGGTAGGAGCCCTCCCCTCAACCAGCGGGCAAGCTGCAGC
chr2:37324453-37324667	-0.610443	0.254852	1	BR_S_ROI	Promoter (2-3kb)	2	37318200	37327051	8852	2	ENSGALG00000011289.4	ENSGALT00000068974.1	2384	chr2	37324453	37324667	1392257	GCCCTCCTCTGGACACTCGCTAACAGTTTAATGTCCTTCGCAGGAGTGCTAGCTGCTGACCATGTGGGGACTTCATCCATGACAAGCCAGGGAGCAAGCCAAAAGAGCAAACTTTCCTAGGAAAAACCCCGCAGTGCTGCTGGGCCTGCAGCGCCATTCTCAACGCAGAGCCAGGAGCACGGGCTCAAAGCCAGGGCTCACTATAGCAGTGTGAA
chr2:37326485-37326682	0.028749	1	1	BR_S_ROI	Promoter (<=1kb)	2	37318200	37327051	8852	2	ENSGALG00000011289.4	ENSGALT00000068974.1	369	chr2	37326485	37326682	1818	TGACACCAGTGTGACACTGGGAACCGGTGGAAACGTTTCTGGGAGCAATCCCGGTGCCACCGGCTCTGCAGGCCACACATTTAGGGTCGGAAGGGGGTGGCTGTGGCCAGGGAAGGCCTGGCTCTCGCTCTGCTCCTCAGTGAGCCCCGAGTTCACCCAGGAACACTGCCACCCCGGGATGGGGACAGCAGAGCCCCC
chr2:37345642-37345833	0.0233221	1	1	BR_S_ROI	Promoter (<=1kb)	2	37345920	37368540	22621	1	ENSGALG00000011291.6	ENSGALT00000031164.4	-87	chr2	37345642	37345833	18960	TTCTGTCCCTAACCTAGCCTGTTTGCTTTCTGATCTGCAGTGCTGTAAGATCGTGCCTTTTCCCCAGCCTCCACGTGCGCTCCAGACAAGGTCTGCTCATAGGGCGCCCGGGGAACCCCCCTCCCTGGGCCTCGTGCCCCGTCCCCGTTGCCTGTCCTGCCCGCACGCAGCTCGCTGCTCCGCCTGTCGCTT
chr2:39575095-39575190	-0.321234	0.834899	1	BR_S_ROI	Distal Intergenic	2	39599323	39739638	140316	1	ENSGALG00000011439.6	ENSGALT00000037692.4	-24133	chr2	39575095	39575190	2229262	AGTTTGGTTCTAAAGTCAGCATACAAGTATAACTGTTACATTTCTTTGTGGGAAAGTTCATCTCTTTTTTGCCTTTTTTTTTTTTTTTTTGACTGC
chr2:40731268-40731450	-0.190542	0.845474	1	BR_S_ROI	Distal Intergenic	2	40677658	40726319	48662	2	ENSGALG00000019622.4	ENSGALT00000031151.3	-4949	chr2	40731268	40731450	1156078	CTGGAGGTAGACAGTAGGTGCCAGCTCTACAGGCTAATAGGATCTTAGAATCATAGAATCACAGAATATCTCAAGTTGGAAGGCACCCGTACGGACTGTTGAGTCCAGCTCCTGTCATCCTGCCCCTGCAGGCAACCCAACCATGGCCCATGAGGCAGCCCTGCCCGTGCTCCCCTCCACGTC
chr2:40782758-40782898	0.105009	0.922153	1	BR_S_ROI	Distal Intergenic	2	40755634	40776952	21319	2	ENSGALG00000011498.4	ENSGALT00000018736.4	-5806	chr2	40782758	40782898	51308	GCCTGCCCTGCTGCATCTTAACACAGGATGCCTCTTTACCTACCACAGCCATTTTGGAAACCTGGCAAGTTCTGCAGAACTTCAAATGCCTGCCTGTAGCAACTCTGCCTCAGGTATTTGTGCATGACTGAAAACAACAGG
chr2:40787221-40787378	0.317117	0.464466	1	BR_S_ROI	Distal Intergenic	2	40755634	40776952	21319	2	ENSGALG00000011498.4	ENSGALT00000018736.4	-10269	chr2	40787221	40787378	4323	TGCAGCAGCCCCCCTCTCTGCCGACCCTCTAGCCTGCCCTGCTGCATCTTAACACAGGATGCCTCTTTACCTACCACAGCCATTTTGGAAACCTGGCAAGTTCTGCAGAACTTCAAATGCCTGCCTGTAGCAACTCTGCCTCAGGTATTTGTGCATGA
chr2:40794716-40794957	0.059469	0.868867	1	BR_S_ROI	Distal Intergenic	2	40755634	40776952	21319	2	ENSGALG00000011498.4	ENSGALT00000018736.4	-17764	chr2	40794716	40794957	7338	GGCTGTTCAAAGAGACGCTCGGTGCAGAAAAAGGCAGAAGATCAGCCACCACGACAGCACAGCCAACATCCACGGCCACCTGGGCAGAAGCGGAAGCAATACAACAACAGCCCGGAAAACGACATCAGCCGAGGGGACAACACTGCAGGGAAACAGCATGAGGAATTTGTCCCAGTGGCCAAGAAGAGGTGCAGAGGCTTGCCTGCATTCCAACCATCTCTGTATGCAAATAGCCTCTCCTG
chr2:40804190-40804429	0.107947	0.824458	1	BR_S_ROI	Distal Intergenic	2	40755634	40776952	21319	2	ENSGALG00000011498.4	ENSGALT00000018736.4	-27238	chr2	40804190	40804429	9233	CTGCAGAGCGAAAAGAGCGCTCAAAAGAGAAAGGCTGTTCAAAGAGACGCTCGGTGGAGAAGGCAGAAGATCAGCCACCACCACAGCACAGCCAACATCCACGGCCACCTGGGCAGAAGCGGAAGCAATACAACGACAGCCCGGAAAATGACATCAGCCGACGGGACAACACTGCAGGCAAACAGCATGAGGAATTTGTCCCAGTGGCCAAGAAGAGGTGCAGAGGCTTGCCTGCTTTCC
chr2:40880747-40881077	0.418939	0.424552	1	BR_S_ROI	Distal Intergenic	2	40874171	40874266	96	2	ENSGALG00000018283.1	ENSGALT00000028990.1	-6481	chr2	40880747	40881077	76318	AGAGGCTCCTGCTCCTCCCCCCTCTGCCTTCAAAAAACTGAAGACAAATATTAACGTTGGTTCCTTCCTTCTGCCAAATGCTGCAGGTACCTTCGGTTCCTTTCTGCCGTACGCTTTATGGCCAAATCGTAGCTGCGGACAGCAACAAATAAAAGCGCTCCTTCTTAGGGAAAACGGGCCCCAAACTCCAAGTTCTATCTGCCTTCTGTCAGGCTCCTCTCACAAGCAGATACCCTTCTGTTCTCAGACTCTGCAGAGGCTTCAGACGGGCATTTCTCAGAGCAGGCAGGAAGACAATACCAATTAACAGAATTATTCGGTTCTGGTGAAG
chr2:40986552-40986782	-0.0910639	1	1	BR_S_ROI	Distal Intergenic	2	40992705	41003202	10498	2	ENSGALG00000040363.2	ENSGALT00000060472.1	16420	chr2	40986552	40986782	105475	CTGCAGGTACAAGAGCCTCTGGGGTGAAATGCATCACAGCTGAGAACCCACCCATCGGCTTTGCACTCCTGGCACTGCGGCTGGAGATGAGCGTAGCCGCTAGGTAGGGACAGGAGGGGATGGACACGGAGATGGGGGTGAGGAGGAGGAGGAGGAGGAGGAGGAGGAAGGGGCTGCCATGGGGAAGGGGCCCGAAGCACTGTGCCTGCTCTCAGCCACTCCTGCAGAAGT
chr2:40987476-40987873	0.253005	0.773105	1	BR_S_ROI	Downstream (2-3kb)	2	40992705	41003202	10498	2	ENSGALG00000040363.2	ENSGALT00000060472.1	15329	chr2	40987476	40987873	694	CTGCAGTGCTCCCTCCTGGCAGAAGTCCCTGCTGCTGGAAGGAGGCAGGTGTCCGGCAGTGCATAGGAGCAAGGAGGCATGCAGTGCTTGTCCCCCATTCATTATAGCAGCATCCTCTCATGATTAGCGCTCAAGCTGCAGCATATCTTCAGCTTTCCCCTTGCACTGTGGATTGTGCCCTGCCTCTGCATTGCTCCCAGTTTAATAATTCTGTCATAGCTATTTTTCCTCTTAACATCATGTATTCTCATTCTAGGGCTGTAATAGTGTTGGAGGTCCATTTGTGCTCCCCCTCCTCCTCCCAACATCCAGTCTTTTCATGTGGGATTCATTTCTGCCTTATGAAATGACACCAGAGCTGGCATGATGGGATGGGGGCACTGGGTGAGGGGGGATGT
chr2:41301051-41301131	0.196164	0.944434	1	BR_S_ROI	Exon (ENSGALT00000076780.2/ENSGALG00000037533.2, exon 5 of 5)	2	41301075	41315256	14182	2	ENSGALG00000037533.2	ENSGALT00000076780.2	14125	chr2	41301051	41301131	313178	GAGGTCGCCCTGTCACTGTGGGGCTCAGTGCAGGGTGTCCCTCACCACAGTCAGGTTGTGCTCCTGGAGGTACCGCAGCAG
chr2:41306070-41306268	-0.519409	0.428973	1	BR_S_ROI	Exon (ENSGALT00000076780.2/ENSGALG00000037533.2, exon 2 of 5)	2	41301075	41315256	14182	2	ENSGALG00000037533.2	ENSGALT00000076780.2	8988	chr2	41306070	41306268	4939	CCCACTCACCACGCTGGATGCTTGCACAGGCTGTGCCTCCTGCCACTGGGGCCACACTGTGGGACCGCAGCATCTCCTGGTACTGCAGCCACCCCAGGGCACAGGAGTTCTGGTCATTGTTGGTGTCCTCCAGGTGCTGGACATCAGGTGCCCACCAAATGAGGGGCCGGGAGGCACCATTAGTGTAGCTGTAGGGTAG
chr2:41933757-41933922	-0.432143	0.306316	1	BR_S_ROI	Promoter (<=1kb)	2	41933635	41933724	90	2	ENSGALG00000028780.1	ENSGALT00000043795.1	-33	chr2	41933757	41933922	627489	CTGCAGGACAAGACTTTTAGCTGGCTGTGATAGGGAATGGTAGCAAGATATAATGCCAGAGTGGGGAAAGAACTCTCTTAGCAGAGCTATCTGCAGTGGCCTCTTACCTCGCCTGTAAAGCCTGGGAGCTCAGTTCTCCTCAGGGCTTCGTGGAGAGCACGCTCGG
chr2:42727878-42728095	0.384047	0.439552	1	BR_S_ROI	Intron (ENSGALT00000057908.1/ENSGALG00000036412.2, intron 2 of 3)	2	42743651	42759386	15736	1	ENSGALG00000036412.2	ENSGALT00000085237.1	-15556	chr2	42727878	42728095	793956	CCAGCTCTACTGAACTCTCACAACGTGGGGCTACCAACTTCTGGGCATAGTTTAGTCCCTTTGACAAGGATTAGGGCAGTCTGAGCCACCGCTGTTCTGCAGAGACAGAACAGGGCACAGATGTTTGTATAAAATGAGACCTAAGCTAAGGCTTTAGATTGCTGGAGAACCTTCCACTGATGCTGGTGGCCTCGGGATCAGACTCCAAGTCTCTGCAG
chr2:42876761-42877049	-0.0476034	1	1	BR_S_ROI	Distal Intergenic	2	42869123	42870256	1134	2	ENSGALG00000011734.3	ENSGALT00000019167.3	-6505	chr2	42876761	42877049	148666	TGGGAGCCAGGGAATCCTCTGAGAACTGATGCGGACTTTGTTTGGGAGGAACAGCTGGTGGTGTTCTGTGGGGTCTGGACCACCTCCCTCTTCTCCACGCTCTGCTTTCCACTGTCGGCTCTAAAGCCGCACAGATTATGGCTTTGACAGCTGCAGACTTGCACAACCGCTCCATTTCACCAGAGCAGATATCAGTGTGTTGCAAAATGTCCAGGACAGTAACTCATTCATAACAATGTGAGCAGGGAATGGGGTTTTCTCAATTGTGTTTTGCGACAGAGTCGCTGCA
chr2:43332906-43333145	0.1042	0.911594	1	BR_S_ROI	Distal Intergenic	2	43317611	43328122	10512	2	ENSGALG00000033171.1	ENSGALT00000065677.1	-4784	chr2	43332906	43333145	455857	CCCTGTGGGGATGCCCATGGCATCTGTGGCTGCACAGATGGGCACAGCACCGTGGGATTTGTGTCCGGGGACCTGCAGCTGTCTGCCCTGAGAAGCTGTCGAGGCAGCACGTTCCCATTCACCCCTCTTTGCAAGTTCCAGGTCATAGCCCTTCGCAGCAGTTCAGGAAGCTCTCACTTGGATAGGCAGCTGGAACGGCTCCAGGCCCATTAGGATTTCTTTAGGAAGCACCTTCCTGCA
chr2:48556818-48557197	-0.117913	0.883112	1	BR_S_ROI	Intron (ENSGALT00000066935.1/ENSGALG00000039935.1, intron 5 of 19)	2	48633787	48635014	1228	1	ENSGALG00000042896.2	ENSGALT00000052057.1	-76590	chr2	48556818	48557197	5223673	CTTACCACAATGCCCATCCTTCAGGAGCAGATGGCTCCAGCACAGATCCCCATGGGAAGCAGCTCCCTCAAACCTCTGCTTCACTGCACGCTTGTCTACACATGCTGGACATAGAGATCTGCTCTGCATTGTGCCCATAGGGTTCAGTGGAACAGTCTGTTCCATCCTGGGACTCTCTTGGGCTGCAGGGAACTTCTAGGGGGCATCTCCTGCCCTGACCTCAATGGCTGCAGGGCTGTTCCTTTCATATTCTCACTCCTCTCCCCCAGTTGCTGTTGCACAGCAGTTTTTCACTTTCTTGAATCTGTTTTCTCATAGGCACAGCCAGCATCACTTATGGCTCAGCTCTGGCAGCAGCAGGTCCCTTTAGGTGCAGTTGG
chr2:51118262-51119366	0.501371	0.200624	1	BR_S_ROI	Distal Intergenic	2	51082318	51100619	18302	1	ENSGALG00000039754.2	ENSGALT00000074127.1	35944	chr2	51118262	51119366	2561065	GACCAAAACATGGCAGTGTTGGGCGTTGGGCCCCTGGCCACAAAGTTACCACAGGAGGAAGGGTTGGGGTGCTGAGGGCCTCTTCTTTGGAGATGGCTCCCCATTGCCATTTTGTTTGCTAGATAGAATGGGTGCCCCTTGGGCACAGGGACCTGCAGGGGCTTCTCTCCTCTCTCCATCCTATGTCTTGTCAGGAGTTGTCCGTCTTCCAGATGTTCATCCACATGCTCTTAGAGTCTGAAGTCCCAAGTAATGACTTCATGACTGTTGTTCATGCTACAGAGTCCCCCTGTATATAGGGGTATATAGGGCTCAGAACTCAGGTGGCTCATGATAACTGGAGGCCACTGCAGTATGACTCCAACAGTGTCCTATGGTGACCAAAACACGGTAGTGTTT…
chr2:51774815-51775225	-0.512218	0.268602	1	BR_S_ROI	Intron (ENSGALT00000056614.1/ENSGALG00000031786.1, intron 1 of 6)	2	51764995	51794492	29498	1	ENSGALG00000031786.1	ENSGALT00000056614.1	9820	chr2	51774815	51775225	655449	AAGGTTATGGGGCAGATTGTCTTGAGGGAGATCACGTGGCACGTGCAGGACAACCGGGGGACCAGGCCTAGCCAGCATGGGTTCACGAAGGGCAGGTCCTGCTTGACCAACCTGATCTCCTTCTATGATCTAGTGACCCGTCTGGTGGATGAGGGAAAGGCTGTTGATGTAGTCTACGTAGACTTCAGCAAAGCCTTTGACACTGTCTCCCACAGTATTATCCTGCAGAAGCTGGCAGTCCGTGGCTTGGACAGATATACTCTTGGCTGGGTAAGGAACTGGCTGGAGGGCCGGGCCCAGAGAGTGGTGGTGAATGGAGTTAAATCCAGCTGGTGACCGGTCATGAGTGGTGTTCCCGAGGGGTCGGTGCTGGGGCCTGTCCTGTTTAATATCTTTATT…
chr2:52202912-52203190	-0.0268762	0.933485	1	BR_S_ROI	Distal Intergenic	2	51987050	52134485	147436	2	ENSGALG00000038089.1	ENSGALT00000052129.1	-68427	chr2	52202912	52203190	427687	AGGGGTCTGATCTCCTGGAACCGGCCCAAGGGCCAGTGATCATTGACTGCCTGCAACAGAAATCGCATGACAATGTTAAGGCATTGCTACGAGCCCACCCAAGTACGCTTAATACCCCGGGAGAAGTTATTCAGTATGTCTTAGATAAGCTCAAGGTGGCTCCTTTAACTAATGAAGGGCTAGCCAGAGCTACTGTCGTAGCTGTTGGCCCGCGACAGCAACGATCGCTGCAGCAGCAAGGGCTGTGTTTCCGATGCGGCCAGTATGGCCATGTTAGAG
chr2:56151440-56151782	-0.0170316	1	1	BR_S_ROI	Promoter (<=1kb)	2	56151866	56215550	63685	1	ENSGALG00000036829.1	ENSGALT00000060231.1	-84	chr2	56151440	56151782	3948250	GAATCTCCATGGGTTATCTAGATTGCCTTCCAGCCGCCGTGGACAGAAGCTTCTCACACAGAGCTGGAGCACAGGGGCGGGATGCTCAAGAAGAAAACATACTGAAGGATAGAAGAGCAAAAGCAGCAGCAACCAGCAGAGCGCTTTAGGCTCTTTTCTAGACCACAGCGCGGTTACAGGAGAACTGCAGCCAGCCCTCCGGCTCCTGCTAGGGCCGAGCCCACGCTCCGCAATCGCTATAGCCTGGCAGGTCACTTCACGACAGACCCCTCCGACCCCCGGGCGGTCGCCGGAATGTCCACGGCGTCCAGGCGGCGGGGCGGGGCCCGGCGGGAGAACTGCA
chr2:56687690-56688067	0.398879	0.376775	1	BR_S_ROI	Distal Intergenic	2	56552221	56652315	100095	2	ENSGALG00000031461.1	ENSGALT00000072024.1	-35375	chr2	56687690	56688067	535908	CTGCAGATGTGCTGTGAGGAGAGCCTCCTGGCTGTGCGAAGTTTGGCTGATGCCATCAGCTGCTAACCTCCTGTGCCTGTCCTGCCCACACTGAGTGCGTGCCCTGTGCTCTGCGATAGCTGCAGGAGTGCTACTAAAAGGCAGCACCACACACTGCAAAGACGTTCAGCTGTCTGATGCCAGTGCTACGCTTGCCCCTTTTCCAGCAGTGTGGCAAGCTATACAGCTGTTCTGCTTCCTCCCACCCCATTTAAGGAGAGTTGCTGCAGCAGTTGCTTCAATGGTTTCTGCCACCCACCAGCCCTCCAGCTGCCTCTGAACCTCCCACAGCCCTGGGCCTGGCATCAAGCTGGTGCCTCACACCCAGAGACGCTGCAG
chr2:57949474-57949668	0.369917	0.416089	1	BR_S_ROI	Promoter (1-2kb)	2	57947959	57948026	68	1	ENSGALG00000035170.1	ENSGALT00000067705.1	1515	chr2	57949474	57949668	1261407	CTGCAGCGCCTGCACCAAGGCTTCCTCGTCCAGCCCATGCTGACAAAGGAAGTTCACAGTGGTGCACTGTCCCACATAGACTTCCCACCAGTCATTGCTGGACACCTGCTGGATCTCCTCCTGCAGCCACTGGAGCAGGGGTTTGAGGTCTTTCAGATGTTCCTTGAAGAAGGCAGCCCAGACCTTAGCTGGGAA
chr2:59644569-59645189	0.254464	0.643276	1	BR_S_ROI	Intron (ENSGALT00000037320.3/ENSGALG00000012680.5, intron 1 of 6)	2	59627689	59634244	6556	2	ENSGALG00000012680.5	ENSGALT00000048501.1	-10325	chr2	59644569	59645189	1694901	CAGCCCATCCTCACTAGCATTTCACCCTGAGAGCTGAAGGCTGATAGTGCTACAGTAATTAAGCTTCTTCAAGGCTTTATCAAACCACCCTATTTCCACTGATTTCCAATATTCATGATTCCTAGAGAAGTGTCAGGAGTATCAAGGAAGCCACGAACTGTAAGTACTTAAATACCAAACCATAACACTTATATTTAGCTCAAAAAAATTCAAATGTAGGTGGCTGAGTTTCAGCAGCAGATCCCTGTTTGAAAGTAGGATGCAAGCCAGAGGAGCCCAGCAATGACTTTCACTCCTCAGGTTGAATTATGCAGAGGTTGCTGCCAAAGAAAAAATAACGCAAGTATCATGACTGCCTCCCAGTTATTATTACTGCAGAACATCATACAATGCCATTTT…
chr2:59654219-59654384	-0.104021	1	1	BR_S_ROI	Intron (ENSGALT00000037320.3/ENSGALG00000012680.5, intron 1 of 6)	2	59627689	59669274	41586	2	ENSGALG00000012680.5	ENSGALT00000037320.3	14890	chr2	59654219	59654384	9030	GATCCTAAGCTGCCCCCAAGCCTTTACGAGCTGAAAGCTGGAGATGGGGAGGGAGCGTCAGTCCTTGGGCACTGCTGGCCAAGCGCCAGCAGCTGCAGGCACTCGGTAACCTAAGCAGTAAGTAACGGCACAAAAGCCGCCTATTCCTTTGCAGAGCCATCTGTTG
chr2:63599190-63599625	-0.0438738	1	1	BR_S_ROI	Promoter (<=1kb)	2	63594678	63599141	4464	2	ENSGALG00000033849.2	ENSGALT00000063030.1	-49	chr2	63599190	63599625	3944806	CCCACTGGCTGCTAATAAGAGCAATTCTCACGTAGCACTGCATCCATCCCAACAATGTAATTGGTCTGGCTCTCCCAGCCGGGATCCGTTCCTCCTGCAGGCCCACGCTGCGCAGAGAAATCCCAGACCTCCCGAGGGCTGAGGGGCTCCGAAACCGTGCTATGTTATCAACAGCTACATGGTTAGCTAACTGCTGTGACTAAATGGAGATTGGGAAGCACTGCAGGCGAGGGATGAAAAGTGATGCCCTCCCATAGCACAAGGCTGATAATGCAGAATTGGCCAAAACAACGAAACTTCACAGACAGCGCAGCAGAAGGCTTTGGCTCTCTTGTTTGGGCATTTTATTACCTGGAGCAAAATGTGCAGAGAAGGGAGATAATGAAGTACTTGACTAAT…
chr2:64003228-64003469	-0.129506	0.899992	1	BR_S_ROI	Distal Intergenic	2	63783168	63794396	11229	1	ENSGALG00000042845.1	ENSGALT00000081568.1	220060	chr2	64003228	64003469	403603	AAACATCTCTCTCTCTGATTTGGATCCCAAGCACTGGCAGGCCCTTCTGCTGGACTTGTCCAAGCCACTCCAGACCTCCCACCTATCTGAACCTTGGTTCCACTGCAGTGCAGTCCATGGGAAAAAGTTCTTCTGCTTCTCCTTCACTCCCAACCAAAAGATCTTCCACTTCTTCATCCCCATCCAATCTGTTCCTGCTGCATGCAGGTCCTGTTCCTGGGGGACATCACCATGTTCACATA
chr2:64940343-64940586	0.386345	0.600057	1	BR_S_ROI	Intron (ENSGALT00000037239.2/ENSGALG00000012799.5, intron 1 of 11)	2	64954669	64955861	1193	1	ENSGALG00000032772.2	ENSGALT00000074026.1	-14083	chr2	64940343	64940586	936874	CTGCAGCTTTCTTTTTTTTTCTATTATGGGCAGTCCTACCCACATGAGGGCTCCTGGAATGCCATTCTCAGTTGTTCAGACAAAGGGAGATGCTGCAGCCTGTAGGTGTAAAAGGTACCCACTGTAACTCTGTCAAGACCACTGCAGCGCACGGCCCCGTCGGCAGCATTTTAGGTGCAGCCCTCAGCTGTCTGGCAGGCTGTACGAGTCACTGCGAGTAAAGGGGAGTCTGGACACCTGCAGG
chr2:65012400-65012551	-1.10343	0.359436	1	BR_S_ROI	Distal Intergenic	2	64856786	64985116	128331	2	ENSGALG00000012799.5	ENSGALT00000037239.2	-27284	chr2	65012400	65012551	71814	CTGCAGCGCCTGGTGAGGATGGGCTGTGGTTGCGGGAGGCCATCAGGTCGGCTTGCGTGTCTTTTTCCAGGAAGTCGAGTGCATACTCCCTGCTTCTTCTTTTTTTTTTTTTCATGATCTTCAAGAGTTCAGCTCAAAGCAGCTGCAGAAAA
chr2:65036378-65036674	0.00485528	1	1	BR_S_ROI	Distal Intergenic	2	64856786	64985116	128331	2	ENSGALG00000012799.5	ENSGALT00000037239.2	-51262	chr2	65036378	65036674	23827	ATGGCTGGACGAGGGGTAGGAACTCTTTCCTCCTTGCCCTGCTGGTCTAGAGAGCTTTGGAAGTGGATAGGAGGATCGTAACTTGCCTCTCTCCAGCCTCTTGGCTGCCTTCTTTACTAGCTGCAGAGCTAGCAGATAGCTCTAAAACCATGAGAACAGACTGTTGCTGAAAATTAAGTGTGATGAAAGGGCCTGTGAACCACAGCTAATATTTGGAAGTGGCACGGGGTGCAACAGTCAGTACAAAGACCCGTGTTCAGATCTACAACCTGTGAACCACTCTCCATCCCACCCACA
chr2:65193039-65193188	0.156966	0.832499	1	BR_S_ROI	Distal Intergenic	2	65247235	65305803	58569	1	ENSGALG00000012802.4	ENSGALT00000020886.4	-54047	chr2	65193039	65193188	156365	CTGCAGTTTGGCAGCCAAACCCGGGGCAGGAGCGCAGCTGGGCTGAGCCTGCTTGTTGCCATTTGCACTGGTGGATGGAAGGCCTTCTGGGGGCAGAGACACAGGGAAGATGGGCAAGGCTTTGCAGCTCTTCTTGGCCTTGGGTATAAA
chr2:66704195-66704399	-0.392721	0.752773	1	BR_S_ROI	Intron (ENSGALT00000020927.4/ENSGALG00000012830.5, intron 1 of 8)	2	66694042	66695462	1421	1	ENSGALG00000038226.2	ENSGALT00000072761.1	10153	chr2	66704195	66704399	1511007	CTGCAGGTGTTGAAGAACCGTGTGGATGTGGCACTGAGGGACGTGGGTAGCGGGCATGGTGGGGATGGATCAGTGATTGGACTAGATGATCTCAGTGGTCTTAGTGATTCTATGACTTGATGATTCTAAAACAGCAAGGCCTCTTTTTTTTTTTTTTTTTTTGAAGTGGTCACAATTTTGTGAAGCTTTCTGCAGGCTTTCGATG
chr2:67881475-67881680	-0.686178	0.193689	1	BR_S_ROI	Distal Intergenic	2	67888549	67895076	6528	2	ENSGALG00000019555.4	ENSGALT00000020984.5	13396	chr2	67881475	67881680	1177076	GCGGATCGCTGGGCCGTACAGGGCTGCAGCGGTGCTGATGAGCCGCCTTACAAAGGGCAGCACATCGCCGTTGGTGATCGGCTGCAGCTCCCGCACCAAGGCCTCCTCGTCCAGGCCGTGCTCGCAGAGGAAGTTGACAGTGGTCCACTGTCCCACTTCCACCTCCCACCAGTCACTGCTGGATGCCTCCTGGATCTCATCCTGCA
chr2:68052250-68052378	0.394723	0.419108	1	BR_S_ROI	Promoter (2-3kb)	2	68054394	68054503	110	1	ENSGALG00000026972.1	ENSGALT00000042824.1	-2016	chr2	68052250	68052378	170570	CTGCAGCGGTGCTGATGAGCCGCCTTACAAAGGGCAGCACATCGCCGTTGGTGATCGGCTGCAGCTCCCGCATCAAGGCCTCCTCGTCCAGGCCGTGCTCGCAGAGGAAGTTGACAGTGGTCCACTGTC
chr2:68109301-68109619	0.343926	0.616438	1	BR_S_ROI	Intron (ENSGALT00000021014.3/ENSGALG00000012885.6, intron 1 of 1)	2	68103013	68189949	86937	1	ENSGALG00000012885.6	ENSGALT00000086232.1	6288	chr2	68109301	68109619	56923	CTGCAGCTGGTGGTTCCCACCTTCCCCCAGGCCTTCCACTCCTTTCCTTTCCTGCATGCGCTGCTGGTGCCATGATGCAAAGCTGTGGCTGTACTTGCTGACATCTCCACCAGTGCTGGATCCCCACGAGGTGGTCACCAGAGCACACAGTGGTGGGAAGCAGAGCTTGGGCCTGGCCCCGGGCGAAGCTGCCCTGTTGGCCAAGCGGCGCTGTCGGGAGCATCCTGCTGCAGCCTCCAGGCGAGCTGCTAATGAGCTCCCGCTCATTCTCCATCCCACCGAGCTGCATGGGGCCAGACCCTGCCTGTGACTGTGTTCC
chr2:68686277-68686562	-0.537321	0.440979	1	BR_S_ROI	Distal Intergenic	2	68751324	68751422	99	1	ENSGALG00000025248.1	ENSGALT00000042161.1	-64762	chr2	68686277	68686562	576658	CTGCAGCTCTCTCATTTCAGCGTGCACAGCCATAGGCAGCTGTACTGCTGAGCATCCTACTCTCTCGCTAGAGCAATTCCTTTGTAAAGTGACTGTCTGCAGAGCAAATGCACTGATGGGAGCAGCTGAACAGCTGGCACTGCTCTGTCATGAAGGAATTGACTCAAAAAGTAGGAATGCTGGACCCACAGGGCTGCCATCCTTTAGGCAGATCTTCTGCAGGCATGTCAGAAATGCTTGCTATCTATGACGAGGCTAAGTGGATGCCCTACCTATCCAGCACAGA
chr2:76540911-76541193	-0.000965295	1	1	BR_S_ROI	Promoter (<=1kb)	2	76541052	76542062	1011	1	ENSGALG00000046310.1	ENSGALT00000089919.1	0	chr2	76540911	76541193	7854349	CTGGGGCATGACTTTGGCACGCCCAGAGACGGTGAGCGAGTGTGACCTCTCTTCCTCTTGCAGTGCGTGACTGCAGCACCGGTGAAGGAGAGCCACTGTCACCCTCTGCTCTCTCCACCTGTAGCAGCCAGTAAGACGACCATGGCCACAACAGAGGCGTGGACGTGTCCCATCTGCCGCGACGTGCGACGAGACATCGCGTCTGTGGTCCCGTGCAGCCATCAGTTCTGCGTGGGCTGCATCCAGCGGTGGGCGAGGCTGAGGGACAGCTGCCCGCTCTGCA
chr2:76544763-76545048	0.213032	0.383194	1	BR_S_ROI	Promoter (<=1kb)	2	76544907	76545917	1011	1	ENSGALG00000044058.1	ENSGALT00000087323.1	0	chr2	76544763	76545048	3570	GGACTGGGGCATGACTTTGGCACGCCCAGAGACGGTGAGCGAGTGTGACCTCTCTTCCTCTTGCAGTGCGTGACTGCAGCACCGGTGAAGGAGAGCCACTGTCACCCTCTGCTCTCTCCACCTGTAGCAGCCAGTAAGACGACCATGGCCACAACAGAGGCGTGGACGTGTCCCATCTGCCGCGACGTGCGACGAGACATCGCGTCTGTGGTCCCGTGCAGCCATCAGTTCTGCGTGGGCTGCATCCAGCGGTGGGCGAGGCTGAGGGACAGCTGCCCGCTCTGCA
chr2:80594495-80594624	0.0111649	1	1	BR_S_ROI	Distal Intergenic	2	80750430	80808108	57679	1	ENSGALG00000013081.6	ENSGALT00000021359.5	-155806	chr2	80594495	80594624	4049447	AGCAGCAGAGGTGAGTGGGATGGGGACACGGCCTCAAGGTGGCCAATAGGGAGCAGGGCCTGGGAGGGTTTGCCGCTGAGGGACGCCTGTGGCAGAGAGTGACCGCAGTCTCTATCTTTCTTCTCTGCAG
chr2:80595002-80595400	-0.100102	0.579434	1	BR_S_ROI	Distal Intergenic	2	80750430	80808108	57679	1	ENSGALG00000013081.6	ENSGALT00000021359.5	-155030	chr2	80595002	80595400	378	AGCTTCCCGCCCGAGGTCTGGGCTGCCTTTTTCGAACAACACCCGCAAGACCTCGAACCCCTGTTCCAGTGGCTGCAAGAAGAGATTGAGACAACGATCTCTGGCAGCGAGTGGTGGGAGGTGTTTGCCAGACAGTGCACCGTGGTGGGCTTCCTTTGCACATACGGGCTCAACCAGGTGGCCTTGCTGAGGGTGCTGCAGCCACTGACCAAAGAGCACACAGCGCCCTTCGTGAGGCGGCTCATCACCACCGCTGCAGCCCTGTACGGCCCAGAGATCCGCCGGCAGCAGGACCATTCTGCAGGAGGGCAGGAGGACAGAGCCGCAGCCGCCCGTAGCACCACCACCTCCCACCAAGGGCCTCCTGCCTCTCGCCCAGGCCGCTGTGCCAGCCCTGCA
chr2:80596688-80596858	-0.22826	0.438315	1	BR_S_ROI	Distal Intergenic	2	80750430	80808108	57679	1	ENSGALG00000013081.6	ENSGALT00000021359.5	-153572	chr2	80596688	80596858	1288	ACGGCCTCAAGGTGGCCAATAGGGAGCAGGGCCTGGGAGGGTTTGCCGCTGAGGGACGCCTGTGGCAGAGAGTGACCGCAGTCTCTATCTTTCTTCTCTGCAGTTTGTCATACCTCCTGCCCACTGCAGCACCGGTGAGGGGAGCAGCTTCCCAGGCTCAGCTCTCCCCAG
chr2:80598852-80598949	-0.12345	0.699836	1	BR_S_ROI	Distal Intergenic	2	80750430	80808108	57679	1	ENSGALG00000013081.6	ENSGALT00000021359.5	-151481	chr2	80598852	80598949	1994	ACGGCCTCAAGGTGGCCAATAGGGAGCAGGGCCTGGGAGGGTTTGCCGCTGAGGGACGCCTGTGGCAGAGAGTGACCGCAGTCTCTATCTTTCTTCTC
chr2:80599330-80599702	-0.0986564	0.775523	1	BR_S_ROI	Distal Intergenic	2	80750430	80808108	57679	1	ENSGALG00000013081.6	ENSGALT00000021359.5	-150728	chr2	80599330	80599702	381	ACAGCTTCCCGCCCGAGGTCTGGGCTGCCTTTTTCGAACAACACCCGCAAGACCTCGAACCCCTGTTCCAGTGGCTGCAAGAAGAGATTGAGACAACCATCTCTGGCAGCGAGTGGTGGGAGGTGTTTGCCAGACAGTGCACCGTGGTGGGCTTCCTTTGCACATACGGGCTCAACCAGGTGGCCTTGCTGAGGGTGCTGCAGCCACTGACCAAAGAGCACACAGCGCCCTTCGTGAGGCGGCTCATCACCACCGCTGCAGCCCTGTACGGCCCAGAGATCCGCCGGCAGCAGGACCATTCTGCAGGAGGGCAGGAGGACAGAGCCGCAGCCGCCTGTAGCACCACCGCCTCCCACCAAGGGCCTCCTGCCTC
chr2:80601018-80601110	-0.223181	0.448894	1	BR_S_ROI	Distal Intergenic	2	80750430	80808108	57679	1	ENSGALG00000013081.6	ENSGALT00000021359.5	-149320	chr2	80601018	80601110	1316	ACGGCCTCAAGGTGGCCAATAGGGAGCAGGGCCTGGGAGGGTTTGCCGCTGAGGGACGCCTGTGGCAGAGAGTGACCGCAGTCTCTATCTTTC
chr2:80601496-80601872	-0.0189881	1	1	BR_S_ROI	Distal Intergenic	2	80750430	80808108	57679	1	ENSGALG00000013081.6	ENSGALT00000021359.5	-148558	chr2	80601496	80601872	386	ACAGCTTCCCGCCCGAGGTCTGGGCTGCCTTTTTCGAACAACACCCGCAAGACCTCGAACCCCTGTTCCAGTGGCTGCAAGAAGAGATTGAGACAACCATCTCTGGCAGCGAGTGGTGGGAGGTGTTTGCCAGACAGTGCACCGTGGTGGGCTTCCTTTGCACATACGGGCTCAACCAGGTGGCCTTGCTGAGGGTGCTGCAGCCACTGACCAAAGAGCACACAGCGCCCTTCGTGAGGCGGCTCATCACCACCGCTGCAGCCCTGTACGGCCCAGAGATCCGCCGGCAGCAGGACCATTCTGCAGGAGGGCAGGAGGACAGAGCCGCAGCCGCCCGTAGCACCACCGCCTCCCACCAAGGGCCTCCTGCCTCTCGC
chr2:81110819-81110916	-0.355643	0.336279	1	BR_S_ROI	Distal Intergenic	2	81101356	81104942	3587	2	ENSGALG00000046353.1	ENSGALT00000084312.1	-5877	chr2	81110819	81110916	508947	CTGCAGCCGCAGACTTGACCTGCCACTTCTTCAGGCAGGGACTCTCAATCACCACCGTATTTCTCACCGGGCCTTTCTGCCTGCTGCAGACCATGGGG
chr2:81111189-81111316	-0.141747	0.590634	1	BR_S_ROI	Distal Intergenic	2	81101356	81104942	3587	2	ENSGALG00000046353.1	ENSGALT00000084312.1	-6247	chr2	81111189	81111316	273	CTGCAGTGCGGAATGCGTCCGCTCCGAGCCGAGTACCTCGCCAAAAGGAATCGCAGAATGGTATGGCTCGGAAGGGAGCTCTGAAGACCATTTCGTCCACAGCCCTGCTAAAGCGGGTTCCCTGCAGC
chr2:82060375-82060506	-0.492757	0.265198	1	BR_S_ROI	Promoter (<=1kb)	2	82060204	82060313	110	2	ENSGALG00000029315.1	ENSGALT00000065067.1	-62	chr2	82060375	82060506	949059	ATAGGGAATGGTAGCAAGATATAATGCCAGAGTGGGGAAAGAACTCTCTTAGCAGAGCTATCTGCAGTGGCCTCTTACCTCGCCTGTAAAGCCTGGGAGCTCAGTTCTCCTCAGGGCTTCGTGGAGAGCACG
chr2:82530424-82530721	-0.232415	0.795935	1	BR_S_ROI	Promoter (2-3kb)	2	82502638	82527730	25093	2	ENSGALG00000029252.2	ENSGALT00000070604.1	-2694	chr2	82530424	82530721	469918	CGGCCCGCAGGTGGCAGACGCGCCGCGCCGCTGTCCTACTACACGGCAGCTCCGTGGCAGGGTGCGGGGCGGCCTCGGCGGGGCGGGGGCAGGATACCTACGGCGATGCTCTTTTCTCTGCAGGTGGAGCTCCTGCCCGAACGGGACCTGGAGAGCGACGGCACGAAGATAAGCGTAAGTGGCGCCCCCAACCCGCAGTCCGGGTGACTGTTTCCTAACTCAGAGCCGAGTTGGGCGCTGCCGGCAGGCCTTAGGGAATCTGCTCCCGCAAGGACCTCTGGGCATGAAGGCGTCTGCA
chr2:90497993-90498214	-0.0203958	1	1	BR_S_ROI	Intron (ENSGALT00000022165.5/ENSGALG00000013624.5, intron 9 of 12)	2	90506056	90515226	9171	1	ENSGALG00000041452.1	ENSGALT00000078495.1	-7842	chr2	90497993	90498214	7967272	ACAACCTGCACTTCACAGCTGTCTTGGTCATTGATTCCCCACTCTGGCTATCAACAATTTTTCCCACCGCTTTCATACCTGCAAGCCTCTGCAGGCCCAGTGTTGGTGCTGGTTTCACCCAGCCAGCTCTGAAGTCCATGGCAGCCTCACCAGCACACCACCTCAGTTTGAGGTGTTGCACCACTGTCACTCTGTTTTCATCATCAGCCAAAGCCCTGCAGC
chr2:94611417-94611566	-0.105774	0.902836	1	BR_S_ROI	Exon (ENSGALT00000022354.5/ENSGALG00000013762.5, exon 12 of 12)	2	94601558	94612808	11251	1	ENSGALG00000013762.5	ENSGALT00000055275.1	9859	chr2	94611417	94611566	4113203	GAATACATATGTATCCCTGTGTGCAACCCAAACTGCAACCCTGGGGGGCCACCTGTTTTCGACTTCGTGTACCTTCCTGCAGGCCACCCCTTATGCAACTCCATTGGCAATCCAGGCTTCAACCCAAACTTCAACGCTATATTTGATCCT
chr2:95330764-95330949	-0.0356454	1	1	BR_S_ROI	Distal Intergenic	2	95483121	95554141	71021	1	ENSGALG00000013775.5	ENSGALT00000022370.4	-152172	chr2	95330764	95330949	719198	CTCTATACTACAGGGCCCACCCTTCAGGCACTGCTCCACACCGGTCCCCACGGGCAGCAGCTCCACCCCAAGCCGCTCCTGCAGGGGTACCAATGGGCTGTGCCTCCTTCAGGCCTCATCCATGTGCCCTGCGGGCTCATCTATGGCTGCACAGGGAGATGTGCTCTGCACAGTGCCCACAGGCTG
chr2:100553826-100554004	0.31872	0.698859	1	BR_S_ROI	Distal Intergenic	2	100496909	100515567	18659	1	ENSGALG00000027053.1	ENSGALT00000045130.1	56917	chr2	100553826	100554004	5222877	CTGCAGAATGTTGGCAGGCATCTGGCTGAAGATTCTTGGTCAACCAGAGAAGAAAGAGTGCTTTCCCACCCATCTGGGGGGGGAGCGAGTGATCAATTGTGTGGTGCAGAACTGTGGCTGGGTTACACCACTGCAGCCCCTACCCAAAGCAGCAGGAAGATGCGGCTGTACTTGCTACT
chr2:101868251-101868486	0.647376	0.306637	1	BR_S_ROI	Distal Intergenic	2	102121946	102123719	1774	2	ENSGALG00000014858.6	ENSGALT00000071716.1	255233	chr2	101868251	101868486	1314247	CTGCAGCCCACAGGCACCACATGGAGCAGATTTCCACATGCAGCCATGGAGGAGCCCTTGGACAGCAAATGGATGAGGCCTGAAGGAGACACAGCCCATGGAGAGCACCTACAGTAGCAGGCCTGGGCTGGAGCTGCAGCCTGTCCCATGCTGGGTCAGGAGGGAAGGGGGTGTTGCTGGCCATGGGGCCCCACATTGGAGCAGTGCCTGAAGGGTGGGACTCATGGTATGGAGCT
chr2:102237055-102237258	0.0629813	1	1	BR_S_ROI	Promoter (<=1kb)	2	102228681	102237229	8549	2	ENSGALG00000014897.6	ENSGALT00000088957.1	0	chr2	102237055	102237258	368569	CCCCGGCGCGGGAAGACGGCCCCCGGACACAACGGGGGCGACCACGGGAGGGACTGAGGGGGCTGCGGGCAGCTCCCGGGGCGGCCTGCAGCCGGAGGGGCCGCGGGTCCCGGCGGTGCCGACCTCTCAGACTGTACCGCGCCTGCATGCCGAAGACGGAGATGGTGCCGGTGCCCGTGCGGTCCTCCTTTCGGTGGCCGTGCT
chr2:105777832-105778276	-0.164819	0.326181	1	BR_S_ROI	Intron (ENSGALT00000057453.1/ENSGALG00000038356.2, intron 2 of 2)	2	105775579	105793505	17927	2	ENSGALG00000038356.2	ENSGALT00000057886.1	15229	chr2	105777832	105778276	3540574	CTGCAGCAGCAAACCCTACACAAGTTTGGGGTTGTCTGGGGGTTTATTCTTATCACAGTCACGGTCCTCCAACTCATGTCTCTGGGTTTCCCAGAGCTCATCATCCATGTCGAAGACAGTGGTGAGGAAGGCATTAAATGTCTCTGCAGCCATTTCTGTTCCACATGGTGGAGCAGGCTGTCCCCCTGCAGCCCGTGGGCACTGCGCAGGGCAGACCTCCATGCACAGCCAGGAAGGAGCCCACGGTGCAGCAGTGGACGAGGCCTGGAGGAGGCCAAAGCACATGGAGCAGCCCTGGGCTGGAGCTGCAGCCCACGGAGAGCAGCCCGCAGTGGGGGCGGAGGCCAGGGGGAGCTGCCACCCACGGGGACCTGGGTGGAGCAGTGCCTGACAGATACA…
chr2:105781186-105781496	-0.0202114	1	1	BR_S_ROI	Intron (ENSGALT00000057453.1/ENSGALG00000038356.2, intron 2 of 2)	2	105775579	105793505	17927	2	ENSGALG00000038356.2	ENSGALT00000057886.1	12009	chr2	105781186	105781496	2910	CTGCAGCAGCAAACCCTACACAAGTTTGGGGTTGTCTGGGGGTTTATTCTTATCACAGTCACGGTCCTCCAACTCATGTCTCTGGGTTTCCCAGAGCTCATCATCCATGTCGAAGACAGTGGTGAGGAAGGCATTAAATGTCTCTGCAGCCATTTCTGTTCCACATGGTGGGAGCAGGCTGTCCCCTGCAGCCCGTGGCACTGCGCAGGGCAGACCTCCATGCACAGCCAGGAAGGAGCCCACGGTGCAGCAGTGGACGAGGCCTGGAGGAGGCCAAAGCACATGGAGCAGCCCTGGGCTGGAGCTGCAGC
chr2:105791485-105791928	0.044473	0.862943	1	BR_S_ROI	Promoter (1-2kb)	2	105775579	105793505	17927	2	ENSGALG00000038356.2	ENSGALT00000057886.1	1577	chr2	105791485	105791928	9989	TGCAGCAGCAAACCCTACACAAGTTTGGGGTTGTCTGGGGGTTTATTCTTATCACAGTCACGGTCCTCCAACTCATGTCTCTGGGTTTCCCAGAGCTCATCATCCATGTCGAAGACAGTGGTGAGGAAGGCATTAAATGTCTCTGCAGCCATTTCTGTTCCACATGGTGGAGCAGGCTGTCCCCCTGCAGCCCGTGGGCACTGCGCAGGGCAGACCTCCATGCACAGCCAGGAAGGAGCCCACGGTGCAGCAGTGGACGAGGCCTGGAGGAGGCCAAAGCACATGGAGCAGCCCTGGGCTGGAGCTGCAGCCCACGGAGAGCAGCCCGCAGTGGGGGCGGAGGCCAGGGGGAGCTGCCACCCACGGGGACCTGGGTGGAGCAGTGCCTGACAGATACAC…
chr2:105793219-105793562	-0.115423	0.868042	1	BR_S_ROI	Promoter (<=1kb)	2	105775579	105793505	17927	2	ENSGALG00000038356.2	ENSGALT00000057886.1	0	chr2	105793219	105793562	1291	TCCTCGGCAGGCACGAAGAAGGTCGTCCACCAGCTCCTCCACCAGCTGGCACTTGCTGGCCGCGTGTGGCGCTGGCCACTGGGTGCTGTTGGCCCAAACTCTGTCTACGTCGCGTGTCTCGTCCAAGTCACTGTCCTCTTCCTCTTCCTCGTCCTCCTCCTCCTCCTCCTCGCTGCTGGAACTTTGCTGGTCGCTGCCGCCATCGGCCAGCGTACGTTGCGCTATCTTGCGGAAGAGGAGCGTAAGGAAGACGGCAAGGGTCGCAGCACAGACCCCAAACTTGCTTCTGCTCTCTGGCAAATAGTTGGTTTTCCTGACGCAGCACAGGAAGCCAAAGAACAGGA
chr2:106155520-106155595	-0.266132	0.359394	1	BR_S_ROI	Promoter (1-2kb)	2	106157275	106167827	10553	1	ENSGALG00000036244.2	ENSGALT00000070287.1	-1680	chr2	106155520	106155595	361958	TTTGAACCGTGAGGTGTATCTGTCAGGCACTGCTCCGCCCAGGTCCCCGTGGGTGGCAGCTCCCCCTGGCCTCCGC
chr2:106158850-106159258	-0.16701	0.486648	1	BR_S_ROI	Promoter (<=1kb)	2	106160246	106174553	14308	1	ENSGALG00000035848.2	ENSGALT00000058976.1	-988	chr2	106158850	106159258	3255	CAGCGCTCCAAGCCCTGCCCCAGCACGGCTTTGAACCGTGAGGTGTATCTGTCAGGCACTGCTCCACCCAGGTCCCCGTGGCTGGCAGCTCCCCCTGGCCTCCGCCCCCACTGCGGGCTGCTCTCCGTGGGCTGCAGCTCCAGCCCAGGGCTGCTCCATGTGCTTTGGCCTCCTCCAGGCCTCGTCCACTGCTGCACCGTGGGCTCCTTCCTGGCTGTGCATTAAGGTCTGCCCTGCGCAGTGCTCACGGGCTGCAGGGGGACAGCCTGCTCCACCATGTGGAGCAGAAATGGCTGCAGAGACATTTAATGCCTTCCTCACCACTGTCTTCGACATGGATGACGAGCTCTGGGAAACCCAGAGACATGAGTTGGAGGACTGTGACTGATAAGAATAAAC…
chr2:106160542-106160952	-0.0452725	1	1	BR_S_ROI	Promoter (<=1kb)	2	106160634	106171188	10555	1	ENSGALG00000035848.2	ENSGALT00000075813.1	0	chr2	106160542	106160952	1284	GCAGTGGCGGCTCTGGGTCTTTCCCGGAGTCCTTATCCTGTTCTTTGGCTTCCTGTGCTGCGTCAGGAAAACCAACTATTTGCCAGAGAGCAGAAGCAAGTTTGGGGTCTGTGCTGCGACCCTTGCCGTCTTCGTTACGCTCCTCTTCCGCAAGACAGCGCAACGTACGCTGGCCGATGGCGGCAGCGACCAGCAAAGTTCCAGCAGCGAGGAGGAGGAGGAGGAGGACGAGGAAGAGGAAGAGGACAGTGACTTGGACGAGACACGTGACGTAGACAGAGTTTGGGCCGACAGCACCCAGTGGCCAGCGCCACACGCGGCCAGCAAGTGCCAGCTGGTGGAGGAGCTGGTGGACGACCTTCTTCGTGCCTGCCGAGGAAAAACCTGCCACAGCTTCGT…
chr2:106165166-106165272	-0.0470808	0.923642	1	BR_S_ROI	Intron (ENSGALT00000070287.1/ENSGALG00000036244.2, intron 1 of 1)	2	106160634	106171188	10555	1	ENSGALG00000035848.2	ENSGALT00000075813.1	4532	chr2	106165166	106165272	4214	TTTGAACCGTGAGGTGTATCTGTCAGGCACTGCTCCGCCCAGGTCCCCGTGGGTGGCAGCTCCCCCTGGCCTCCGCCCCCACTGCGGGCTGCTCTCCGTGGGCTGCA
chr2:106168522-106168669	-0.0242281	1	1	BR_S_ROI	Intron (ENSGALT00000058976.1/ENSGALG00000035848.2, intron 1 of 1)	2	106160634	106171188	10555	1	ENSGALG00000035848.2	ENSGALT00000075813.1	7888	chr2	106168522	106168669	3250	GGCTTTGAACCGTGAGGTGTATCTGTCAGGCACTGCTCCGCCCAGGTCCCCGTGGGTGGCAGCTCCCCCTGGCCTCCGCCCCCACTGCGGGCTGCTCTCCGTGGGCTGCAGCTCCAGCCCAGGGCTGCTCCATGTGCTTTGGCCTCCT
chr2:106171886-106171961	0.104974	0.828734	1	BR_S_ROI	Intron (ENSGALT00000058976.1/ENSGALG00000035848.2, intron 1 of 1)	2	106160634	106171188	10555	1	ENSGALG00000035848.2	ENSGALT00000075813.1	11252	chr2	106171886	106171961	3217	TTTGAACCGTGAGGTGTATCTGTCAGGCACTGCTCCGCCCAGGTCCCCGTGGGTGGCAGCTCCCCCTGGCCTCCGC
chr2:106175245-106175625	-0.168575	0.551322	1	BR_S_ROI	Distal Intergenic	2	106160634	106171188	10555	1	ENSGALG00000035848.2	ENSGALT00000075813.1	14611	chr2	106175245	106175625	3284	CTTTGAACCGTGAGGTGTATCTGTCAGGCACTGCTCCGCCCAGGTCCCCGTGGGTGGCAGCTCCCCCTGGCCTCCGCCCCCACTGCGGGCTGCTCTCCGTGGGCTGCAGCTCCAGCCCAGGGCTGCTCCATGTGCTTTGGCCTCCTCCAGGCCTCGTCCACTGCTGCACCGTGGGCTCCTTCCTGGCTGTGCCTGGAGGTCTGCCCTGCGCAGTGCTCACGGGCTGCAGGGGGACAGCCTGCTCCACCATGTGGAGCAGAAATGGCTGCAGAGACATTTAATGCCTTCCTCACCACTGTCTTCGACATGGATGACGAGCTCTGGGAAACCCAGAGACATGAGTTGGAGGACTGTGACTGATAAGAATAAACCCCCAGACAA
chr2:107683595-107683714	-0.420371	0.606362	1	BR_S_ROI	Intron (ENSGALT00000052422.1/ENSGALG00000015211.4, intron 1 of 19)	2	107697007	107865264	168258	1	ENSGALG00000015211.4	ENSGALT00000049758.1	-13293	chr2	107683595	107683714	1507970	CATTCCCAGAGGCCTGAAATGAATAAATCCAAACATGCTCTATTTCAACTTATACCCCATGAGCAGCACTGCCGATGTGGCATTTTGGAGACTGAGGGAAGCGAGCCACATTTGCTCGTG
chr2:107715224-107715523	-0.0373277	1	1	BR_S_ROI	Intron (ENSGALT00000052422.1/ENSGALG00000015211.4, intron 1 of 19)	2	107697007	107871504	174498	1	ENSGALG00000015211.4	ENSGALT00000024545.4	18217	chr2	107715224	107715523	31510	TGTTGGATTTACATTCTTTGGAAGGAGCTCAAGCATGCAGATAAATACATCTAGCTGAAGAGGTAAGGAGCTTGCTGCATTTAACAGCTCACGGATGGAGGCCCCGGGGCTGTGTCTCTTCCAGTAGTGCATGTGCTGCAGAGATCACCGAATCACAAGACATCATCGAGCCCAACCCAGCTGCTAAAGCAGGTACCCTACAATAGGTTGCACAGTTAGGCATCCCGAAAGGTCTTGAATACCTCTGCAGAAGGGGCCTCCACAACCTCTCTGGGCAACCTGTTCCAGTGCTCCATCATC
chr2:107929523-107929715	-0.167759	0.901228	1	BR_S_ROI	Intron (ENSGALT00000036784.3/ENSGALG00000015215.6, intron 2 of 7)	2	107937507	107990806	53300	1	ENSGALG00000015215.6	ENSGALT00000047687.2	-7792	chr2	107929523	107929715	214000	TGCAGCGCATTCTTTTCGGCCTGTAGATGAAATGAGGCGTTATTAGCTAATGACAGCGTGTTAGCTGGACAATAGGCACGCTGGGGGCTTTGTCTGGGGGAAGGAAACCGGTGTGACCCACGTTCTCTGCAGGTGGCTGATGAAGGAAAGTGGAAACTGCCAGAGCGCTACAAAGGGTGATGCTTGACAAAGG
chr2:107999003-107999228	-0.297184	0.626735	1	BR_S_ROI	Intron (ENSGALT00000024563.4/ENSGALG00000015219.4, intron 8 of 9)	2	107995287	108042299	47013	2	ENSGALG00000015219.4	ENSGALT00000024563.4	43071	chr2	107999003	107999228	69288	GGAGGTGCAGAACCATCTGATGTGCGTGTAGCACGCTAACAGGAGAGCAGCAGGGGAAGGCTGCAGACAACCCCTGCTCTTGCTGGTAAATCTGATCCTGCGTTCAGCTCTACTGTACTTTGATTCCTGATGTGCCGGTGCACAGCTGCTACGTTTCTGGAACTGAAGCCTCCTCGGGTTGTTCATAAAACCCTGAGGCGGAGGGCGGGGGAAGAGCCTTCATCCA
chr2:108050152-108050396	0.148465	0.895492	1	BR_S_ROI	Distal Intergenic	2	108044192	108044284	93	1	ENSGALG00000028132.1	ENSGALT00000043633.1	5960	chr2	108050152	108050396	50924	CTGCAGGGCTAATGGGGGAAGGATTGTTTTCTGTGCCTTTGGCATGGAGGGCTTGATCCTAATCCAGTGACACAGCAATAATAGCAGCGCTGTTATTTTTGTTGTTACTTAAAAGGAATTGCTGCAGAGAAAAAGCATAATGCTTTCATGAGCGGAGGTCAGCAGATGGTTTCTGCATAAGGTCGCCATCCTAGGCTGAGTTTAAGATTAGAGGGCATGTTTTGTCTCCAGACACTGCTCAAATC
chr2:109885017-109885250	0.0216787	1	1	BR_S_ROI	Distal Intergenic	2	109808021	109851217	43197	2	ENSGALG00000031035.2	ENSGALT00000079752.1	-33800	chr2	109885017	109885250	1834621	CTGCAGAGGGGTCTGATCTCCTGGTACCGGCCCAAGGGCCAGTGATCATTGACTGCTTGCAGCAGAAATCGCATGACAATGTTAAGGCATTGCTGCGAGCCGGCCGAAGTACGCTTAATACCTCGGGAGAAGTTATTCAGTATGTCTTAGATAAGCTCAAGGTGGCTCATTTAACTAATGAAAGGCTAGTCACAGCTATTGTCGTAGCTGTTGGCCTGCGACAGCAAAGATCGC
chr2:111050335-111050594	-0.106333	1	1	BR_S_ROI	Distal Intergenic	2	111115760	111339308	223549	1	ENSGALG00000035429.1	ENSGALT00000080237.1	-65166	chr2	111050335	111050594	1165085	GGACAGGCTGGAGAAGTGTGCCCAAGTGAACTCTATGAGGTTCAAAAAGGCCAAATGCAGGGTGCTGCACTTGGGCCAGGGCAATCCCAGGTATTTATATAGACTGGGTGAAGAACTCCTTGAGAGCAGCCCTGCAGAGAAGGACTTGGGGGTCCTGGTGGACAAGAAGCTGGACATGAGCCAGCAGTGTGCACTTGCAGCCTGGAAGGCCAACTGTGTTCTGAGCTGTATTAAAAAAGGGGTGGCCAGTGGGGTGAGGG
chr2:111529647-111529847	0.0753078	1	1	BR_S_ROI	Intron (ENSGALT00000059152.1/ENSGALG00000042321.1, intron 11 of 12)	2	111538767	111558006	19240	2	ENSGALG00000015404.4	ENSGALT00000036752.3	28159	chr2	111529647	111529847	479053	ATACCTGGAGACATTCAAGGCCAGGCTGGACAGGGCTCTGAGCAACCTGATTTAGCTGTAGGCATCCCTGTTCACTGCAGGGCAGTTGAACTTGATGGCCTTTAAGGGTCCCTTCCAATCAAACGATTCTATGATTCTATGATCCGTACCTTCAGCAGCATTGCTGCTATGCATGGGGGAGACACTGAAAGGCTGAGCCCC
chr2:113381948-113382367	-0.94471	0.021777	1	BR_S_ROI	Distal Intergenic	2	113278112	113366083	87972	1	ENSGALG00000041080.1	ENSGALT00000047494.1	103836	chr2	113381948	113382367	1852101	CTGCAGCAGGGGAGTAAGTGTCCATCTCTTGGATGTTGTCTGCACTGTGAAGGATGGGCGGGCAGGCAGACGGATGGGACCAAAGCAGTATCTGCAGCAGAGACAGGGCTGCTGTCCCAAGCCCAAGGACTCTTTGCATCACCGTGAGTGCTTACAAAGGCAAAATACGAACGTGTCTGCTGGCTAAATGCAGAGCGCTCACTGAACGCTGAGAAAGCAAAGGGACCTGGGCTGTTCTGCAGGAAACAAATCCAAACAAAAGCCGCAGCAAAGCCGACTGCAGCAGCATATGCCACGACAAGTTTGCTGCTCGCCCTTTGTTGGCAGGACGGGCTGCAGCTGCGGCAGGGGGAGCAGGAGCGCAGCTGCTCCCCAGAACCTCCTGCGGTCATCGGGAGG…
chr2:114374896-114375246	0.114873	0.888142	1	BR_S_ROI	Distal Intergenic	2	114300951	114315035	14085	2	ENSGALG00000031302.2	ENSGALT00000063312.1	-59861	chr2	114374896	114375246	992529	CCCCTCTCCTCTCTTTGAGCAGCCATATTTTGCAGCATGACCCTGACAGGGAGAGCTGGAGGGAGGTGCAGAGGGGCTGAGCCAGATTGCTGCTGCTGTGGTGGCACAGACAGGGACTCTGCAGCCCCGGTGCTTCCTCTGCTTGGCACGTAGCAAAGAGCATTTACTCCAGTGCTTCTCATTCCATTCCTTCACTCTTCAGTACACTGTGCTCACTTTGACTCTTGCTGGATTTTGCTGACACGGAAGTGACTTATCCTTGTGGGGCTGGCTGTACTGCTGGGAGAGAAGGCACCGGCATGCCCTGCCACCAGGTTGAGTGTGGAAGAGGGCATCTGAGCAGTGCTGCAG
chr2:114790793-114791080	0.161564	0.798443	1	BR_S_ROI	Distal Intergenic	2	114781680	114783733	2054	1	ENSGALG00000040249.2	ENSGALT00000070413.2	9113	chr2	114790793	114791080	415547	TGCAGGTTTCTACATGAGTGGCTTAGCCATCACAGTGCCTGAGTGACCGGCACCAAGCTGGTGCCTCCTGGGTGCTGCAGCCAAACACACAAAGCTGGCCCTCCTCCTTGGGCAGCACTTTGTGGCCATCTTGGTTCCAGCCAGGCCCCTAGGGATGCTGCAGGCCTGTCCCACTTTGCTGCTTAACAACCAGGAATACCAACACCACAGGCCTTGTTCCCTGTTCCAAGGAGACCAAGTTGTTCCCAGTCAGCCGGCTGCTGACTCACAGGGTCACTGCTCAGCTGC
chr2:116248962-116249511	0.215259	0.71893	1	BR_S_ROI	Distal Intergenic	2	116286317	116395434	109118	1	ENSGALG00000034561.1	ENSGALT00000046336.1	-36806	chr2	116248962	116249511	1457882	GTCCATACCACAGGGCCCACCCCTCAGGACTGCATGGGTTCCCATGGATAACAGCTCCCCCAGTCCTCCTGGCCAACTATGGGCTCCTCTCCGCAGGCTGCAGCTCCGTCCCGGGACCTGCTCCTGTGGGGGCTCTCTGTGAGCCGTTGCTCCTTCAGCCACATCCACTGCTGCCCCATGGGTTCCTCCATGACTGCATGTGGAGATTTGCTCTGCATGATGCCCATGGGCTGCAGGGGTACAGCCTGCTTCACTGTGGGCCTCTACTGAGCTTCAGGGAACTTCTACTCCACCTCTGGACCACCTCCTGCCCTCCTTCTGCACTGACCTTGATGGCTGCAGGACTGTTTCTCTCACATTTTTTCACTCTTGTCTCCCAGCTGCTGTTGCCCAGCAGTG…
chr2:117887339-117887889	0.502766	0.278194	1	BR_S_ROI	Promoter (<=1kb)	2	117887406	117887475	70	1	ENSGALG00000025288.1	ENSGALT00000042201.1	0	chr2	117887339	117887889	1637828	CTGCAGCAGCTGGAGCTCAGCCCTCCTGTCAGCAGGAGTCCTGTTGCTGGGGGCTGAACTGGCTTTCCAGCCTTGCAAAAGGAACTGCTGAAGGAGGGCTGAGGGTTCACCTTGTCTTCAGCACTCAAACCAAGCTGCCTACATCAGGATTCTGGTTGTCTCCAGGGCCATCCCATAGCCAGAGAAATAGGAGCTCAGTGGGGCTGAGCACAGCCTTGGACATCAAGCCCTCATCTCCTGACTGCGAAATAAGCTCAAGGCCCAGGCAGGTGCCTTGGTTCACAGTATGGACCTAGTGTGGCATGCATAAGGATTTAAGGATCTGCCAAGCTGTCTTCTGGTGCTGCAGCACCAAATGCAGCTCCTAAAAGCTTAACAGAAGCAGAGCTGGCTTTGACA…
chr2:120336882-120337151	-0.0716947	1	1	BR_S_ROI	Promoter (1-2kb)	2	120338995	120340646	1652	1	ENSGALG00000044446.1	ENSGALT00000088668.1	-1844	chr2	120336882	120337151	2448993	CCAAAGCTCTGCCCTTCTGCCTCCACGGGGACGGGGGAGTTTGGCCATGGGCTCATCACTGCTGAGACCCAGGGTGGGCCCTTGAACCGGGCTGGGGGTCGCCTTGGCAGCAAGGTGGGCTTCAGCGTGGAAGCATCTTCCCAGTGTCCACCATGGAGCTCAGGCTGAAGGCAGCAGCGCATGGGAAGAAGGGGCCTTTGGCCCATCCGTGGCACTGCGGAGTCTAAAGGGGATGGGAAAGCAAAGGAAGAAGCAGCAGATGCTCTGCAG
chr2:120449359-120449597	0.087547	0.887846	1	BR_S_ROI	Promoter (1-2kb)	2	120451438	120453090	1653	1	ENSGALG00000045972.1	ENSGALT00000085588.1	-1841	chr2	120449359	120449597	112208	CCAAAGCTCTGCCCTTCTGCCTCCACGGGGACGGGGGAGTTTGGCCATGGGCTCATCACTGCTGAGACCCAGGGTGGGCCCTTGAACCGGGCTGGGGGTCGCCTTGGCAGCAAGGTGGGCTTCAGCGTGGAAGCATCTTCCCAGTGTCCACCATGGAGCTCAGGCTGAAGGCAGCAGCGCATGGGAAGAAGGGGCCTTTGGCCCATCCGTGGCACTGCGGAGTCTAAAGGGGATGGGAA
chr2:121120007-121120395	0.296193	0.576272	1	BR_S_ROI	Distal Intergenic	2	121126838	121129789	2952	2	ENSGALG00000046657.1	ENSGALT00000087139.1	9394	chr2	121120007	121120395	670410	GAGCATCTGCTGCTTCTCCCTTTCCTTTCCCATCCCCTTTAGACTCCGCAGTGCCACGGATGGGCCAAAGGCCCCTTCTTCCCATGCGCTGCTGCCTTCAGCCCGAGCTCCGTGGTGGACACTGGGAAGATGCTTCCACGCTGAAGCCCACCTTGCTGCCAAGGTGACCCCCAGCCTGGCTCAAGGGCCCACCCTGGCTCTCAGCAGTGATGAGCCCATGGCCAAACGCCCCCGTCCGCGTGGAGGCAGAAGGGCAGAGCTTTGGCCTCTTCCGCACACCACAGCACTGACCTGCAGGACGTTGGATTTCCAAGTTGCCAGTATCCAGAGGAAGGCTCCAGCTGTGGGGGACATCAGTCGGGAGAGAGCGTTAGTTTGCTCAGGCTGCT
chr2:121130330-121130670	0.0450101	1	1	BR_S_ROI	Promoter (<=1kb)	2	121126838	121129789	2952	2	ENSGALG00000046657.1	ENSGALT00000087139.1	-541	chr2	121130330	121130670	9935	CGCAGTGCCACGGATGGGCCAAAGGCCCCTTCTTCCCATGCGCTGCTGCCTTCAGCCCGAGCTCCGTGGTGGACACTGGGAAGATGCTTCCACGCTGAAGCCCACCTTGCTGCCAAGGCGACCCCCAGCCCGGCTCAAGGGCCCACCCTGGCTCTCAGCAGTGATGAGCCCATGGCCAAACGCCCCCGTCCGCGTGGAGGCAGAAGGGCAGAGCTTTGGCCTCTTCCGCACACCACAGCACTGACCTGCAGGACGTTGGATTTCCAAGCTGTCAGTATCCAGAGGAAGGCTCCAGCTGTGGGGGACATCAGTCGGGAGAGAGCGTTAGTTTGCTCAGGCTG
chr2:126904789-126905032	0.281826	0.666588	1	BR_S_ROI	Exon (ENSGALT00000058348.1/ENSGALG00000033089.1, exon 30 of 33)	2	126909067	126933938	24872	1	ENSGALG00000037955.1	ENSGALT00000055417.1	-4035	chr2	126904789	126905032	5774119	CTGTAGCCCTTCTAAAACAAAGCAATGAAGTGGTGTAAGGATCTTTATAAACATTACATTTTTCTACAATTCAGCATATATGTTGGGGGCAGGGCTTAAGGTGGGGAACTTGATAACTCAGTGTACTTCTCTGCACGCCTCTGCTTTGCTGCAGGTTGTTTGCGTGATGTCCAGCTCAACGGCCAGCCTCTACTTGTGGAGGGCAGGAGCACGGAGTTTGGCTTTGTTCTGAGGCGGCAGGGCG
chr2:127737056-127737267	-0.409824	0.511325	1	BR_S_ROI	Distal Intergenic	2	127839268	127882029	42762	1	ENSGALG00000034050.2	ENSGALT00000046528.1	-102001	chr2	127737056	127737267	832024	ATTCAGACTTGTGTGTACCCAAGCATCATCCTTGCAGAATGGAGATGTCACAGACACACCATCTTCTCTGGGTGTACAGGACCCCCTACTGCAGAAGAAATGAGTGTCTCAACTCTGTGCAGTCCTTCCCCTCCCAAGTGCAGTGAGCCAGCCCCCAGGAGGTGACCTCCCCTGCACATGGGGTGCAGGTCCCTATGATGAACCCATAATTT
chr2:128231287-128231582	-0.148958	0.910561	1	BR_S_ROI	Promoter (1-2kb)	2	128232881	128234314	1434	1	ENSGALG00000043764.1	ENSGALT00000073708.1	-1299	chr2	128231287	128231582	494020	GGTGCCCCAGGAGGTGCAGGGACTCCAGCCACACAACAGCAGCACTGATGGGACCTGATGGGGTGGTCACAGCACCTTGCTGGGATGTGGGAGCTGGACCTGAAGACCCAGCCATTGGCAGGCACCAGGGCTTACTTACTGCAGGGCTGTATTAAGGAACGGCTCAGGCTGGAAGGGATCTGGAAGGTCATCTAATTCCAAACCCCTGCCGTGAGCAGGGTTGCCCGAGGGTCCGAGGAGCAAGCTGGGGGTGATGCGCAGGGCTGCGGAGGCTGGGGGCTGGAGGAAGCAGGTGA
chr2:129126413-129126537	-0.252458	0.722393	1	BR_S_ROI	Distal Intergenic	2	129153464	129170102	16639	2	ENSGALG00000041445.1	ENSGALT00000054615.1	43565	chr2	129126413	129126537	894831	CTGCAGTTTCTGCTTTGCTCGACTTTGTTGGCTGAGCAGCTGGGGGGGCAGAGCCAAGGCGGGGGGAGGTGGGTGCTAATGGCCGTGCAGGCCTCTCCCTGCAGGAGGGTAAGCAGAAGGGTTCC
chr2:129598707-129598823	-0.153138	0.675825	1	BR_S_ROI	Distal Intergenic	2	129615265	129616245	981	2	ENSGALG00000045549.1	ENSGALT00000085846.1	17422	chr2	129598707	129598823	472170	CCACCGAGAGTTCTGCCTGAAGGTGTGGGTAGGCTTTTATTGAAAATACCTCTACCTGCCGGTATTTGGGCTGCCGTCAGCTGCCGCTCAGGGGATCCCGCTCACACTGGCTCTGCA
chr2:129602833-129602985	-0.0598101	0.915347	1	BR_S_ROI	Distal Intergenic	2	129615265	129616245	981	2	ENSGALG00000045549.1	ENSGALT00000085846.1	13260	chr2	129602833	129602985	4010	CACCGAGAGTTCTGCCTGAAGGTGTGGGTAGGCTTTTATTGAAAATACCTCTACCTGCCGGTATTTGGGCTGCCGTCAGCTGCCGCTCAGGGGATCCCGCTCACACTGGCTCTGCAGCTCACACCCCGCACAGGGCCCAGGAGAAGGCTTTAA
chr2:129610833-129610950	-0.0908456	0.830687	1	BR_S_ROI	Distal Intergenic	2	129615265	129616245	981	2	ENSGALG00000045549.1	ENSGALT00000085846.1	5295	chr2	129610833	129610950	7848	CCACCGAGAGTTCTGCCTGAAGGTGTGGGTAGGCTTTTATTGAAAATACCTCTACCTGCCGGTATTTGGGCTGCCGTCAGCTGCCGCTCAGGGGATCCCGCTCACACTGGCTCTGCAG
chr2:129614962-129615047	-0.221771	0.511169	1	BR_S_ROI	Promoter (1-2kb)	2	129615265	129616245	981	2	ENSGALG00000045549.1	ENSGALT00000085846.1	1198	chr2	129614962	129615047	4012	CACCGAGAGTTCTGCCTGAAGGTGTGGGTAGGCTTTTATTGAAAATACCTCTACCTGCCGGTATTTGGGCTGCCGTCAGCTGCCGC
chr2:129666612-129666810	-0.197085	0.894618	1	BR_S_ROI	Distal Intergenic	2	129686126	129700944	14819	2	ENSGALG00000040921.1	ENSGALT00000072743.1	34134	chr2	129666612	129666810	51565	TGCAGCAGGAGCCTTCCTCCAGCCTCCCTCCTCCCCACATCCTCCATCCACCTCCCACAGCCTCTTCTCTCCCCTCAGCCTGCCTCTTGGCAATACATCACTCACCACATCACCCCATGAACCTGCTGTGCAATGGCTAAGGAGGGCTGGCAGTGCCGCGTGCTGCTGCAAAGCGCTAATGAGCGTCACCAGCTCCTGC
chr2:129815821-129816171	0.148519	0.76863	1	BR_S_ROI	Promoter (<=1kb)	2	129814469	129815811	1343	2	ENSGALG00000044004.1	ENSGALT00000084510.1	-10	chr2	129815821	129816171	149011	TCAGCAGCAGCTCCTCGGCTCAGCAGCAGCACAGAAGTTGCTCCCAAGGCCCGTGCTGCTCTGTGAATAACAACTCACCCAGGCTCTGTTCAGAAGGCCTACTCAAAAGCCAAATTTCCAAACCCCGTGGAGCCACCACACCAGACTTGGAGCACATCTGGAGTGTTCCCTTCTATCTCGTACCCAGCTGCCCTCTGTGCAGTCCTGACCCCACCTGCAGGCTGTTGTCCTCCTCTTCCCAGCCACAGCCTCCACCAGGAGGTCCGCACAGCCCCCAGAGCCCCCTGATACACTGCTTCACCCAAAGCATTGGGGCTGTGCTGGGAGCAAGGCAAGGAGGGAGGCCAGGGG
chr2:129825358-129825578	-0.652302	0.165313	1	BR_S_ROI	Promoter (<=1kb)	2	129823997	129826375	2379	2	ENSGALG00000037913.1	ENSGALT00000059886.1	797	chr2	129825358	129825578	9187	TAGGAGAGAGCCTCGTGCCGTTTGGGCTGAGCATCGGAGCCTTCGCGCTCGGCACAACTGGCTGGGGCACGACGAACATGACGGCGCCCTTGGGGACCTGCGTGCCCATGAGCACCATGGGCTGGCAGAGCGCAGGCGGCCGGCTGGCTGCAGCGCCGGGCACCACGGCAGTCACAACGGAGTTGCTGGTGGGCAGCGGGACCATCTGGCAGATCACCGGC
chr2:129832261-129832501	-0.0427225	1	1	BR_S_ROI	Distal Intergenic	2	129823997	129826375	2379	2	ENSGALG00000037913.1	ENSGALT00000059886.1	-5886	chr2	129832261	129832501	6683	TCTGCTCTGGGCTGCACAAACACAGCGGCCTCAGCGCTCCTCATACGTCTCGCCCTCCAGACCCACCCCCATCCCTGTAGCCCTCCTTTGGAGGCTCTCTGATAGTTTTATCTCCTTCCTATACTGTGACACCCAAGCTGCAGCCAGTGCTCAAGGTGAGGCTGCACAGCACAGAGTGGAACAATCCCTTCAGTCAACTGCTCTAAGTTCAAAGTCTCCTCTCCCCAAGGGGAAGAAGGGA
chr2:129988371-129988548	0.615672	0.237358	1	BR_S_ROI	Intron (ENSGALT00000056190.2/ENSGALG00000030626.2, intron 2 of 6)	2	129979749	130006976	27228	1	ENSGALG00000030626.2	ENSGALT00000056190.2	8622	chr2	129988371	129988548	155870	AGACCTGGGAAATTAGCACACATGCAGCTCCACTGTACTTCCCGCTGTTCCTAGCTTCAGCAGGGCTCTGCAGGGACAGCCAGCTCCCACTGGGTGCAAAAACAGCTTAGACCTGTTGGGGCTTTTAGTAGCTGAGGTTCAGTGTCTGTGCAGTTACGCCATATAACTGTGTTCCAGG
chr2:131160521-131161079	0.546817	0.321285	1	BR_S_ROI	Intron (ENSGALT00000062717.1/ENSGALG00000040079.1, intron 5 of 7)	2	131145205	131154767	9563	2	ENSGALG00000043785.2	ENSGALT00000053186.1	-5754	chr2	131160521	131161079	1171973	CACTGTCTCTTCTCAGTAAGTTCAGCAGATGTCAGCTTTGGCCTTGCTGCCACTGCCAGCTGGCAGATGGGTGCAGCAGGGCCCTGTGGGGCTGCAGGGATCCCACCTTGGGATCCTATAGCAGCCCTGTGCCTCCAGAGGTACCTGGTACCACAGCGCATCGCATCGGTATTGTGTTCAGACAGGGAGCAGAGAAAGGGTTTTCCTTTTGAAGAGCGGGCTCTGGGTTTTATTTTTCCTCTGACAAGTTCACTGCTTTCGAGCTTATCCAATTTTGGTGGAAAGCTGAAACCTGTCCCTGAGGATTTCACCATCTGGCAAAGTTTGCTGGCAGGGCAGAGCTGGCAGTACTGAGACCCTCTGGCTCTCTCAGATATGCCAGGGACACCCAAATCCACC…
chr2:132345633-132345879	0.0922216	0.886745	1	BR_S_ROI	Distal Intergenic	2	132351058	132385978	34921	1	ENSGALG00000040325.1	ENSGALT00000071770.1	-5179	chr2	132345633	132345879	1184554	TGCAGATCCCCAAAACGAGCACCTCTGGGCTATTCCCCACCTGCTCCCACCACAGCCAGCAGCCCCGGGGCATAGAAATATTCCCTGCCCCAGAAGGAGCGCTCTCCTGAAGCAGATAAGGAAAGTCTAGCACGTGTCCTTTGCCACTCTGATGGCCTTATGTCTTCTTGTAGCTGCAGCACACCACTCCCTCCCCGCATCTTTCATGGGTGGCTCTGCCCACCTCCCTGTTGGGCTGGCCCCATTC
chr2:132652921-132653255	0.571306	0.217075	1	BR_S_ROI	Intron (ENSGALT00000061188.1/ENSGALG00000036527.1, intron 1 of 4)	2	132644385	132674117	29733	2	ENSGALG00000036527.1	ENSGALT00000061188.1	20862	chr2	132652921	132653255	307042	CTGCAGCAGCTTTCCTGATAGACAAAGCACTCCCATCTAAGAGATTACTGCACGCACAGCACTGTCTCACTACCACACAAATCTGCTTTTGCCAACCAGACCCAAACAGGCAAACCCCTTGCATGGATTCCATACCTCCGGTGTCTGGCCCCCCAGACATTGGTGCCCCCGCCGACGCCAGCAGCTCCCAAAGCCCAGCACAGACAGCGTGAGCCCTGCAGGGCTCATCTATGATTAAGCAACCCGTACCATAATCAGATCTTGCTATTGAAAGCATCTCAAGGAAGCAAGGTTTAATAATAGCCTCTCCCTGACCCGCTTGGCCGGCAGCGCAG
chr2:135556939-135557253	0.982447	0.111747	1	BR_S_ROI	Intron (ENSGALT00000064316.1/ENSGALG00000040522.2, intron 2 of 7)	2	135502016	135561397	59382	2	ENSGALG00000040522.2	ENSGALT00000088185.1	4144	chr2	135556939	135557253	2903684	TGTACCAACTGCTGCTGCCACTGTGTGCTTCAAACCCTGCAAAGCCACCACATGGGACAAACATGTTGCTCCACGTGCCCCCGTTTTGAGGCTAAACTGCAGCCACACGCATAGCAAACAGCACAACGTTCTCACTAGAACGCTCACCATGTTATTTTAGTTCTCACCGGCAGCACAACTAAATACAGCCTACACACAGTAGATGCACACGAACGTAAGAATCCTTAGTTCTCTTCTGAAAGCTGACAAACAAAATCAACCTTCGAGCGAGGAAGTAAAATTCACACAAGTGAAGACATCACCTTTCCATCTGCA
chr2:135904730-135905034	0.525923	0.252473	1	BR_S_ROI	Distal Intergenic	2	135858362	135873532	15171	1	ENSGALG00000030862.2	ENSGALT00000078811.1	46368	chr2	135904730	135905034	347477	TGTTTCTCAGTACCACAGGCACGGCAAGTGAAACTCAGGCCATTCTCATCAGTAACAGCAGCTAAAAGCACACAGCTCCAGCATCATGTTTTAGCTTTCTGAGAGCTGCAGCACACAGATGTCTGAGCTGCCTCCCTCCTCCCCAGCCCACGAGGCACAGGGACTGCCCAGTCAGTGCCAGCCTGCTCTGCTGCTGGAAGGGAAGCTGTTCAGAGACAAGAGAAATCATTTGTGAGGTGGTGAAGGAGATCACCACAAAGTGAGATTCCTTTGTGCAAACCCACTGCTGTGTGGTGCCCAGCTAG
chr2:136112333-136112969	-0.157619	0.732885	1	BR_S_ROI	Intron (ENSGALT00000057025.1/ENSGALG00000039013.1, intron 1 of 9)	2	135959509	136122463	162955	2	ENSGALG00000039013.1	ENSGALT00000057025.1	9494	chr2	136112333	136112969	207299	CCAACCTTCTCAGACACAGAACCAGACATTAAAACAAAGGCTCGTCCTCCACTCCAGACAAAGGTTCTGACTTCCAGAGGTTGCCCCCAATTTCATTCCTGCAGACTGAGCAGGGGGAGTTCCGATGGGCCTTGGGAAGTTGGAAGAACTGCCCAACTGCACCAGCAGTTTAGTGCTGTGATGGGCACCTGCCATCGTTTGCAGGGAAGGACCTGTTCAGAAGAAGTCAAGACTTTATAAGGAGAATGAAAGAAAAGCAAGATTTGTAACTAAACTCCCTGCAGCTGCACGAAGGAAGTGCTTGGTGCTGGCTTAGCCCAGTGGCCAGCAGGGTCACACCAGTCCCAGCACTAAGAGCCAGAGGAACCATGCTAACCTGCTTCCTGTGCACACTTCCAA…
chr2:136883419-136883715	0.19095	0.809446	1	BR_S_ROI	Distal Intergenic	2	136894050	137014125	120076	1	ENSGALG00000037675.2	ENSGALT00000077257.2	-10335	chr2	136883419	136883715	770450	CCAGCTTACCTAGAGATCCTCATGTTCAGTGGGTTTTTCAAACAGCAGAACAGCCACAGGCCCCTCACTCCCACGTCTGCCATTCTCTGAATGTGACCAGATAAATTTCTAGATCCACAGGAGGTCAAAACCCTACATGGCTGCCTGGATATGTAAAGTCATCCCAGAATTCTGCAGAGAAGCAGAGCTGGAACTTGCTCTGTCATGCCCTTGGTCAGTCCATGGCCCATGGGAGTAACCTTTGCTCTGTTGACTCCAGGTGGGAATCAGGGCCTCTTCTGCCTCCTTTTGTGCAGA
chr2:137924835-137926612	0.553695	0.474317	1	BR_S_ROI	Distal Intergenic	2	137987772	137990264	2493	1	ENSGALG00000043827.1	ENSGALT00000052988.1	-61160	chr2	137924835	137926612	1041120	AGCGCGTTGCCATGGCGATGCCTGAGCTGTCACAAAAGGATGCGTGTGATGATTTCACAGCAGATGGGCTGTGAGGGAGGAAGCCCTCATTTAAATTTTAAAAATTGCTTTGGTAATTAGCAAGAGCAATGGAAAAAAAAAACACGTTAAAAAAAAAAGGAAAAGGAAAAAGAAAAATCCCTGAAACTGGCACTCTCAGCAAAGGGTAATGAATTCTGCAGGAAGAGGAGGGAAGTAGGGGCTGTGCTCCCACTGCCCGACTGCAGGATCCCCCCCATCCCAGCACATCTCACGGCCCACTCATCCAGCCAGCCCTGCAGTAGGGAAGGCGGCGGGCAGGTGGGGAAGCTGAGGGCCTGGGGCTGCATTGTGGCACCAAGTGACCAGGGGAGGGGAGAT…
chr2:138000468-138000712	-0.304538	0.700962	1	BR_S_ROI	Distal Intergenic	2	137992080	137992188	109	2	ENSGALG00000027485.1	ENSGALT00000043776.1	-8280	chr2	138000468	138000712	73856	GCCCCAGCAATCACGTGTGATACATTTTAGTTGCACACGTCATGCAGGAGTGCTCAGGAAATAACAGTCCCATCTGCTACCCTCAGAGTTGAGAATTTCAGAGGGAGGAAAGTTTCAGGGCAGAAACGTCAGCATTTAAATAAAATTCCATTTTTCAACCCAGCTGCTGCAGGGGCACTGTTTTTAACCTCAAATCCCTGGTGCGAACCTTTGGAAGTATCACTTAATCCAACTGGTAAGGGAGG
chr2:138197798-138198179	0.327889	0.508323	1	BR_S_ROI	Promoter (<=1kb)	2	138172194	138196845	24652	2	ENSGALG00000041202.1	ENSGALT00000063305.1	-953	chr2	138197798	138198179	197086	GGGGCTGATCCAGGAGGGGGTGAGGACACCTCCATGCAGGGTGAGCAGCTCGGAGTCAGTGCCCTCATACTGCGCTCATATGGATGAGTTCAGGCAGGCAGATCCATGCCACTGACAACGCCTTCATCCTTTTCGGGGAGCACTGCAGGTTGGGCTGAGTCTGCAGGAAGGGATGTAGAGAGCAGCGGATGCTGGGGAAGACAGACACATGGGCTGCTTTGTCCCATCGCATTTTAAAGCCATCGTGTTGTGAGGCAGTAACCTGTAACAGGTGTCTCAGGCGCTGTGACTCTGCCTTTGGTCCTCTGCAGGATGTTGGTGTGCAGGGGTTAGCATCCTCCCCCTGGCTGCAGTGAAGCAGCTCTTGCAGGGACCTTTTCAT
chr2:138638471-138638934	0.39537	0.474118	1	BR_S_ROI	Intron (ENSGALT00000055650.1/ENSGALG00000041969.1, intron 4 of 14)	2	138603244	138604901	1658	2	ENSGALG00000035210.2	ENSGALT00000053572.1	-33570	chr2	138638471	138638934	440292	AGAGGCTTTCCAGACTCACCCATGCTCTTCCCTGCTCCTACTGTCATGGGACCGTGCTAAGGGCTGCAGCCAGGCTCTCGCCCCAACAATTGCAGCGCTGTTTGGTGCAGACAGTGGCCAGCTTTGTTGTTATTGCTCTGGCAGGCAGCTGATGAACAGCAAGGCCAGGCCGCTCTGTGCTGCAGTGATGGGAATGGTGCTCTGCTCAGCACGGGATGCCACAACTGGGCTGCTTCGCATGGCCAATTCCCGGTTAGAATCATAGAATCGTTTGAATTGGAAGGGACCTTTAAAGGTCATCTAATCCAATTCCCTTGCAATGAACAGGGGCATCTATAGCTAGATCAGGGTGCTCAGAGCCTGGCTCAGCCTGAAAGGGATAATATTATGGAAATTTAA…
chr2:139009866-139010223	0.25163	0.707897	1	BR_S_ROI	Distal Intergenic	2	138969888	138972814	2927	1	ENSGALG00000036456.1	ENSGALT00000060923.1	39978	chr2	139009866	139010223	370932	AGCTTTCCTCCCCATATCACTCACACTGATGTCACACTGGGCTGCTCCCGCACACCATGAAATGCCTCCTGTGCTGTGCCAATGGGCTCTCACCACCTGAAAAAAGCACCTGGGCATTCGCTGGCTTTGTGTGGATCCCCACATGCTGCTCAAGGCAGAGCCCCAGGGAGGCTGCAGGCTCTCTGCTGTGGTTGTGCTGGATGGTTTGCTGAAGAAATTCAGCAACAGAGGAGGGGAGCAAGAGCACAAAGGCTGGAGGACACATGCAACATCTCAAGTTGGAGCTCAATGCACTGCAGTGCAGGCTGGGTGGGAGAATTTGACCTGTAGGTTATATCTCTGCCTGTCTACTGTGAAG
chr2:139578647-139578882	0.400127	0.586352	1	BR_S_ROI	Distal Intergenic	2	139586108	139588904	2797	2	ENSGALG00000041572.2	ENSGALT00000062521.1	10022	chr2	139578647	139578882	568424	TCTACATACTGCCATGGAGAAGCCCACAGAGAAGCAGTGAATGAGACCTGAAGGAGGCACAGTCCAAGGAGAGCCCTCAGGAGCAGACAAGGCTGGAGCTGCAGCCCATGAGGAGGATCCCCTGGTGGGGCAGGAGGGCTGGGGAGCTGCCACTCATGGGGAGCAGTGCTGGAGCAGTGCCTGAAGGATTGGCCTTGTGTTATGGAGCCATGCTGGAGCACTGCTTGAAGAGCTGC
chr2:139925493-139925805	0.0192807	1	1	BR_S_ROI	Intron (ENSGALT00000071481.1/ENSGALG00000033453.2, intron 1 of 4)	2	139906232	139947148	40917	1	ENSGALG00000033453.2	ENSGALT00000058149.1	19261	chr2	139925493	139925805	346611	GGCTGCCAGCTAAGATTGAGCAGAAGCAGGGATTGACTTAGATACTTAAAGCTGTGTGTCAGTGTGAGAAAGTGCATGTCTCATCCTTTCTGGGTCTTTCCTAGCGAGCACGTCCCTCTGGGGCTTGGCTGCAGGTCCCAGGGATGCAGTGCGGGGCTGGATGAGTGCATGGGATATACCTGCCCTCAGTACATCCCAACCTGGGGTAGAACTACACAGATGGCCTGAGCAGGAATAACCCAACTTCAGAAGGGCAGGAAGTGAATGTCTGATTACAACCTGCAAGCCTGTGCTTCTGTATGGCAGCGATAGC
chr2:141688003-141688237	0.821786	0.16718	1	BR_S_ROI	Intron (ENSGALT00000065380.1/ENSGALG00000037626.1, intron 1 of 14)	2	141521126	141705820	184695	2	ENSGALG00000037626.1	ENSGALT00000065380.1	17583	chr2	141688003	141688237	1762198	ATCGCTTTTTCCCTGAGACACAACAAACATCTTGCAGCACGAAGTGCTGATTTGTACATGACTGAAGGGAGCTCTTTGAGTCCTGCAGGGTTCATCTAGGATTTCCCAGTATTTTCCAGCTCGGAGTGAGGAGCACATACTGAGCACAGGTGCTCTGAAAGGAACACCTCGTTATTTTTTGCCAAGCACAGCATACTGTTGTTAGGAAAGCTCTGCTACTTAGGCCTGGGCTGCA
chr2:143121251-143121502	0.113119	0.897925	1	BR_S_ROI	Distal Intergenic	2	143191899	143269024	77126	1	ENSGALG00000031519.2	ENSGALT00000077478.1	-70397	chr2	143121251	143121502	1433014	CTGCAGTACTTTACAAGCATCTTTCTGCACCACTGTAATTTTCTCATGATTTTCTCACTTCAGTTCCCAGTCTATTGTAACAGCTGGGTTACAAGGGGAGTGAGTTGGCCCTGAGGTCTCCTGTGACCACTCCTTCTTACATTGCACTTCTGCTCCCTCCCATTGGGAAGGGAGTTACACTGGCTGCAGCTTTTATTTTCATTCCTATTCAGTCCCTAGCAGTTCCCTTTGATGCCTCCTGCCATCTCTCTC
chr2:143318661-143318983	-0.398788	0.418881	1	BR_S_ROI	Distal Intergenic	2	143191903	143269024	77122	1	ENSGALG00000031519.2	ENSGALT00000048420.1	126758	chr2	143318661	143318983	197159	CTGCAGGCAACAGAGTGCAGGAGGAGGGCAGGAGGTGTTCCATGTTCAGAGCAGAAGTTCCCTGTGGCCCAGTAGAGGCTAGTGGTGAGGCAGGTTGTATTCCTGCAGACTGTGGGCACCACATGGAATAGATCTCCACGTGCAGCCATGGAGGAGCCCACAGTGCAGCAGTGGATGAGGCTGAAGGAGACTGCAGTGCATGCAGAGCCCCCTCAGGAGCAGCTCCATCCTGAAACTGCAACCATGGAGAGGAGCCTGCAGAGGGGCAGGAGGGCTGGGGGAGCTGCCACCTGTGTGAATCCCTGCTGGAGAGGTTCCTGAAG
chr2:143960716-143960991	-0.242421	0.75544	1	BR_S_ROI	Distal Intergenic	2	144239804	144239910	107	1	ENSGALG00000033438.1	ENSGALT00000052746.1	-278813	chr2	143960716	143960991	641733	CTACGACAATAGCTGTGACTAGCCTTTCATTAGTTAAATGAGCCACCTTGAGCTTATCTAAGACATACTGAATAACTTCTCCCGAGGTATTAAGCGTACTTCGGCCGGCTCCCGAGGTATTAAGCGTACTTCGGCCGGCTCGCAGCAATGCCTTAACATTGTCATGCGATTTCTGCTGCAAGCAGTCAATGATCACTGGCCCTTGGGCCGGTACCAGGAGATCAGACCCCTCTGCAGCAGCTAAAAGCCTGTCTGTAAAGCTTTGAAAGGATTCAT
chr2:146358331-146358521	0.106343	0.867637	1	BR_S_ROI	Distal Intergenic	2	146364086	146370312	6227	2	ENSGALG00000040969.1	ENSGALT00000069402.1	11791	chr2	146358331	146358521	2397340	AGCCTTACCCCTCTCCCACACAAGGGAACATATTTTCCCATAGAAAACACATTCCAGTTCCTGCAGAAAGGCCGAGGTATCAGAGTGCCCTATATCTTGCCTGGCTCAGTTGTCTCAGCAGTTTACATTTGTTATGCTGGTCCTGAACTTGGAGAGGAGTTGGGCTGGACCACAGCTGACCCCAGGGCATT
chr2:147445230-147445477	0.96512	0.271392	1	BR_S_ROI	Distal Intergenic	2	147222471	147418330	195860	2	ENSGALG00000037014.2	ENSGALT00000080083.2	-26900	chr2	147445230	147445477	1086709	CTGCAGGTTAATGGGATGCTCAAGCTTCCAGTTCTTCCCACACCATCCACTGGCTGTATTTACAAATTCCTGTTTCACACCTAAAGGCATGTTGGTTACAAGCAGATTTTCCATCCTCTCCTGAAATCTGGGTGAGAATGATGCAAAGAGCAATGGGATTTCCCTCCTGCCTCACTTTTTTTTTTTTTTTTTTTTTTGAGCCTTTTTTATTCTCAGTTCCCTCTGCTGCAGAAGTTGCATATATTAAA
chr2:148470087-148470343	0.154621	0.771094	1	BR_S_ROI	Promoter (<=1kb)	2	148464758	148470888	6131	2	ENSGALG00000041621.1	ENSGALT00000059872.1	545	chr2	148470087	148470343	1024610	TCACACCCAGCAACAGGCAGCACGTTGGTCCTGGGTTCAAGAGAAGCTCCAAGACGTGCTCCACACGACCCTGTCCCTTGGGGTGCCCCCTCCCACCCGCTGGCCATACCAGCCTGTCGTTAAGAAAGCTGGGGAACAACTGCAGCAAGAATCACAAGCGGTTCTGCCCAGACTTTACTCCATCTACCATTACCGGGGCAGAGCTCCATCTCTCCCACCCTCCTTCCTCCCTTCCCCTCGGCAGTATCTCAGCCCAT
chr2:149246342-149246541	-0.104939	0.888182	1	BR_S_ROI	Distal Intergenic	2	149228059	149229441	1383	1	ENSGALG00000039346.2	ENSGALT00000056371.2	18283	chr2	149246342	149246541	775999	AGCTTGTGGCTGGCCAAATGCAGACATGGGGAAATGATCTGGGATCCATGACTTCTCCAATCTGCCTTTTCTGCAGATCCCAGCAGAACGAGTCTGCCTGCGCCAGCGGAAGAGCTGCCTGCATGGAACTGCAGAGGCAGTCAGATGTGGTGGAGTACATCATCAGCCACACAGACGTCCTCTTCTGCTCCACATCCACA
chr2:149312260-149312385	-0.458032	0.414585	1	BR_S_ROI	Distal Intergenic	2	149292424	149297861	5438	2	ENSGALG00000033118.2	ENSGALT00000047899.2	-14399	chr2	149312260	149312385	65719	GCCCTCCTCATGCAGAACACACCGAATCCTACAATGGCCTGGGTTGCAAAGGCCCACAATGCTCATTGAGTTCCAACCCCCCCTACTATGTGCAGGGTCGCCAACCAGCAGACCAGGCTTCCCAGA
chr2:149337661-149337859	-0.350944	0.597025	1	BR_S_ROI	Intron (ENSGALT00000046614.1/ENSGALG00000033626.1, intron 4 of 6)	2	149330103	149345224	15122	2	ENSGALG00000033626.1	ENSGALT00000046614.1	7365	chr2	149337661	149337859	25276	GGGGCACAATCACCTCCCTGTCCCTGCTGGCCACCCCTGTTTGAATGCAGCCCAGCACACAGTTGGCCTTCCAGGCTGCAGGCGCACACTGCTGGCTCATGTGCAGCTACTCATCTACCAGGACCCCCAGGTCCTTCCCTGCAGGGCTGCTCTCAAGGAGAGAAACTGAATCAAGAAACTGCCTAGTGCAAATCTGCTT
chr2:149420495-149420751	0.231246	0.762867	1	BR_S_ROI	Distal Intergenic	2	149349274	149417049	67776	2	ENSGALG00000032790.1	ENSGALT00000055904.1	-3446	chr2	149420495	149420751	82636	TGGGCAGCCTGGTCTGCTGGTTGGCGACCCTGCACACAGCAAGGAGGGGGGTTGGAACTCAATGAGCACTGTGGGCCTTTGCAACCCAGGCCATTGTAGGATTCTATGAGTGCACAGTGATGGCAGTGAGCAAGAGATGCAGATCCCCAAATACAGCACTGCTGCAGCGAGTCCAGCAGAACTACAGAACAGCTGAGGCTGGAAGGGACGTCTCAGGGTCAGCTCCAGAGGGCTGCCCACCGCTGTGTCCAGGTGGT
chr2:149478018-149478255	0.46967	0.315294	1	BR_S_ROI	Intron (ENSGALT00000067911.2/ENSGALG00000029760.2, intron 12 of 15)	2	149473719	149487419	13701	2	ENSGALG00000029760.2	ENSGALT00000067911.2	9164	chr2	149478018	149478255	57267	GCAGCACCTTTTGGATATGGAGGCAATGCCAAGGGCCTGCAACCAGCAGCACCAGCACCCTTTGCACGGCACTAAGAAACGGCAGAGCTATTTCAAAGCCCACCCATCGGCTGCCCACAGGCACGCTCCTGTGCTCAGAAAGGCCTCCCAGGGCTGCAGTGTGTGCCCCCAGGTCTGTCCATGGGGCTGGCTGGGCATCCCACTGCCGCCTCCCAGAGCAGTCAGCGCTGCAGTCACA
chr2:149497179-149497848	0.901773	0.103411	1	BR_S_ROI	Distal Intergenic	2	149473719	149487419	13701	2	ENSGALG00000029760.2	ENSGALT00000067911.2	-9760	chr2	149497179	149497848	18924	TGCAGGGATGGGGCATCCACAGAGCCTCCTTGGGCAAGGGGGAACATGGACAACGTGGGTTGTCCAAAGGAGAAATGCCTGCAGCTCATCCCTCTGCCGCGGACAATGAGGGTGTTCTGATGGGTTTGGTGGGCCACCAACGAACGCTCATCACCCAGAGCTCTGATAAAACACAGCACACCTCCGGGTCAGCTGCGATTCCATCCCAGCAGTTACGGAACAAACGCGTCCCCATTGCTCGGCTCATGCAGAAGTCATTTTGTGCCCCGTAGCTCTCACTGCAGGAGCACTGTGGTGCTCTCAGCGGAAAATCTGCTTTCCCAGCAGCTCTCCCCACCCCTCAGGCTGTCCCACAGAGACCCGGGCTCTGCAGCAGCCACTCCACACTGTGACCACGGG…
chr2:149505451-149506608	0.0796246	0.858341	1	BR_S_ROI	Distal Intergenic	2	149524313	149524393	81	1	ENSGALG00000043138.1	ENSGALT00000048720.1	-17705	chr2	149505451	149506608	7603	GGAGGACTGAGCTGAACCCTATGGAGCTGGGAGGGCTGAGCTGTGCCCCATGGAGCTGGGAGGGGTGAGCTGTGCCCCATGGAGCTGGGAGGGCTGAGGCTGGTGTCCCACAGGAGCTGGGAGGGCTGAGCTGTGCCCCATGGAGCTGGGGAGGGCTGAGCTGCGCCCCATGGAGCTGGGAGGGGCTGAGCTGTGCTCCTATGGAGCTGGGAGGACTGAGCTGCGCCCCATGGAGCTGGGAGGGCTGAGCTGTGCCCCATGGAGCTGGGAGGGCTGAGCTGCGCCCCATGGAGCTGGGAGGGCTGAGCTGTGTCCCATGGAGCTGGGAGAACTGAGCTGCACCCCATGGAGCTGGGGGGGGAGGGCTGGCAGGCTCTGAGCTGTGCCCCATGGAGCTGG…
chr2:149507890-149508389	-0.453207	0.337192	1	BR_S_ROI	Distal Intergenic	2	149524313	149524393	81	1	ENSGALG00000043138.1	ENSGALT00000048720.1	-15924	chr2	149507890	149508389	1282	CGTTCAGTGCAGCAGCACAGGCCGTGCCTGCAGGGCTGAGCTGCCCTGGATCCCACTGTTCCCATTTTCCAGCCTCTGTGTTCAGCTGCCAGGGAATTTCCTGCCCCTCAGCCCATGGTTTCCTTTGGCAAATCTCAGCCGGTTTCTTTCCATCCCCCCAGGGTTGTGTCCCCCCCCCCAGCCGCAGCTCCCCAGCACTCACAGCCTCCCCACGACCTCCTGTCCCGAGGCACAGGCTCTGCCCCCTGCCCTGTATGGACATCCTGGCCCTGGGGAATGCTGGTGGATGCAGTGGAGCAGCACCCATAGGTGCAGCCCGAGCACCCCCACCCTGCAGCGTGCGCGGGGAGAGCAGGGCGGGCGCCTGCTGTGCCTGGGATGCTTCAGCCCAGGGGGATG…
chr2:149523906-149524127	0.285126	0.696744	1	BR_S_ROI	Promoter (<=1kb)	2	149524313	149524393	81	1	ENSGALG00000043138.1	ENSGALT00000048720.1	-186	chr2	149523906	149524127	15517	CTGGACCCTCTCCAACAGCTCCCTGTCTTTCCTGTATTGGAAGCCCCACACCTGGACGCAGTACTGCAGATGGGGCCTCACGAGGGCGGAGCAGAGAGGGACAATCACCTCCCTGTCCCTGCTGGCCACCCCTCTGCTGACGGAGCCCTCCCTGCACAAAGCTCAGACACGGACACATGGGATGCTGTGCAGCGCTGGGTGACGCAGCAGCCGGTCCTGCAG
chr2:149527291-149527657	0.413444	0.451344	1	BR_S_ROI	Promoter (2-3kb)	2	149524313	149524393	81	1	ENSGALG00000043138.1	ENSGALT00000048720.1	2978	chr2	149527291	149527657	3164	AGACATGCAGCCCTGCCGTCAGTGGTGCCAGGAGCCTGCTGGTGGTGGCCAAAAGGGCAGCGTGTGGTCACACATCCCCCATCCTGCTCCAAATGGGGCATCTCAGGGCTCTTCGGCCCGAAGCACTGTGCGGCAGGGAAGTGTGCGGTGCTCTTCTTTGTGGCTGCAGTGTGTAATTATTCACATTAATTACCGCGTGCTCTCGGCTGAGGGTGGCGAGCAGGATCGCAGTGGTCCAAGTGGAAGTGTTCAGGTCGGGTCCTGGAGTGATGTGGACGGTGCTGGAGGGCAGCTTTGCTGCTGGGCTGAGAGGCTGCAGCTGCTGTGGCCACACGTCCCAATTTATTCTCTTTAAAACAAAAAACAG
chr2:149547374-149547942	0.544997	0.0944701	1	BR_S_ROI	Distal Intergenic	2	149539714	149540938	1225	1	ENSGALG00000036465.1	ENSGALT00000057857.1	7660	chr2	149547374	149547942	19717	GCAGCAGCGCCAGCGCAGCGCCGGGCAGCAGGAGGTGCTCCCGCAGCGCCTGGTAGAGGCTCCTCCGCTCCCCGGAGGGCAGAACCACGCCGGCCACGCTCCTCGTGCCGCGCAGGAACCGCTGCACCTCGTCGTCCTCTGCCACCTCCCGGGCTGACACCTTCCCCTCCTGCAGAGCCCTGAGCACGTCGGGGCCAATGATGCCGGTGTCCTGCAGCTCCGTGCCACTCACTCGCCCTCCCAGCCCCGCGAACGTGAGCTGCAGGGGGAGGAGGAGGAACCCCGAGGCTGGATCCACCACGCACCGCCCCCTGAGCTCCGCATAGCTGACCCTCTCCATGCTGTTGGGGTCGAGGAACCCTTTGCTCTCCTCGCTGCCGTCAGACAGGAGCTGCCCCA…
chr3:13501-14158	-0.0386911	0.861209	1	BR_S_ROI	Exon (ENSGALT00000083442.1/ENSGALG00000045460.1, exon 6 of 7)	3	10320	14570	4251	1	ENSGALG00000045460.1	ENSGALT00000083442.1	3181	chr3	13501	14158	9584	AGAGGTGGTGGTCCTGGCAGGTAAGGGTGCACATCCAGCTGTCAAAACACTGCTTGTCAGCGCCATCGAATTCATGCTTGCAGTGGGCTTGTTCCTCCTCCTAGCGTTCAAGCCCGTGCCTACCATCTTCGGTTCAGCCCTGTCTTTCTTTCCCAAATGAGTCTCTGGTGAAGTCATGATCTGGACCTGCCGGAGCACACCCCTCTCGTGCCTTTCCCCGAGTAGTTTTGGAAAGAGACAGGAGATGGGCACCACTGCAGTATGTCTCAGAATGATTCCTTCTGTCACTTAGGATGGAAGGAAGAGTACCTTTGTGGCTCCGTGTTGCCTCTGTATCAGCAGGCACACGTTTAAACTGTGTAACACTGCAACAGGGTGAAGGCTTTCTGCGAGGGCTTT…
chr3:23742-23918	-0.402549	0.523861	1	BR_S_ROI	Promoter (<=1kb)	3	24742	26060	1319	1	ENSGALG00000042447.2	ENSGALT00000062152.1	-824	chr3	23742	23918	9584	TCAGGCCACATCCACCTGCTGTGCTGTGGGCTCCTGTGCAGGCTACATGTGGAGAACTGCTCTGTTGTGGAAAGAGGCTGCTCCAACATGGACCTCTCCAGGGCTGCAGGGAACTTCCATTGTGTGCCTGCCCTCCTTCTGCACTTACCTTGGTAGCTGTAGGTCTGTTTCTTTCCC
chr3:529661-530025	0.637714	0.173463	1	BR_S_ROI	Distal Intergenic	3	451564	453527	1964	1	ENSGALG00000031876.2	ENSGALT00000067246.1	78097	chr3	529661	530025	505743	TGCAGCTACTTTGAAAGCAGTTCAGACTCAGAATGCTAGATCTCAAACACAAGCCTTGTTGATCAGATGCTTCAGTCACAAGCTATGTATCCAGCTGGGTGAGCATAATTTTGCATTTTCCTTGTGGCTGATGATGCCTGAGCAGCGATGAACTAGGGAGCTACTGTCTAAATAAACTGCAGTACTCAAATATTACTTTCAGGTCACTGATGGAAAAGGGTTTGGCATCACATTTGACAGACTTCACAAATCAATATGAAAAGAGGCACAAGACCCTCCTCTTAGAAAGACATGAATTTCCTAGGTACAAGTCATCACCTTCCTCCAGCTTCTCTCCCTCTCCCCTTGGGCTGATGCCCAACACG
chr3:1152702-1152976	0.113204	0.877122	1	BR_S_ROI	Distal Intergenic	3	1046130	1046191	62	1	ENSGALG00000040223.1	ENSGALT00000079311.1	106572	chr3	1152702	1152976	622677	GACTCAGAGAGAGTATTGTGTTCCCACCCCTTGCAGACCACAGGAGCAGACCACATATCAGGCGCAGAACAAAACAACAGAACAGAAATCCCCTGAAGTCCGATGGAGGCTGTTGGATGGAAGTGGAGTAGGGGCAGCGCTGCAAGCCTGCGGGGCAGATCTGCAGGCACTGCACATCACAGAGCAGTGCTTTGGTGGGGCTGCTGGCTGCAGCCGGGTCTGCCTGCCTGCCGTTGCTGCGGAGAGGAGTTAGCTCTCTAGCGGGCTGGCTGCGG
chr3:1559203-1559736	-0.0533559	1	1	BR_S_ROI	Distal Intergenic	3	1461258	1466308	5051	1	ENSGALG00000037572.2	ENSGALT00000064337.1	97945	chr3	1559203	1559736	406227	CTGCAGGAGGCAACAAGTTAACAGTAGGCAAAGCAGCAGGCGAGATTTGTGAATGAGCAGGCCAGAGGACTGCCAGGCCAGTCTTCACACAGTGATGGCTTATTTGCAAAAACTAGGCTTTGAACAACCTAATTAGGGCTGAGAATATATCATCCAGACAGTGCTGAGCAAAGTGAAATATGTCACAATTGGCAGTGCTCCTGTTGCCTTTAGATATCGTATGAGCAGCCAGTAAAGCTCCTTCCTCCTGCAGGATGGGGGAAAAGCTCCGATATCCTGAGAACACCACAGTGCAGAGCCCTGGCTGAGGCATGCTCAGCTCCTTCCCCGTGCCATAGCCCAGCCTGGGCAGGAAAGCTCCACCACCAAGACCTGTGCTGGTGCTGGGGCGGTCTCACC…
chr3:1570639-1570922	-0.227324	0.779245	1	BR_S_ROI	Distal Intergenic	3	1669705	1669855	151	2	ENSGALG00000028930.1	ENSGALT00000043087.1	98933	chr3	1570639	1570922	10903	GCCTCTGCCCGCAGCAAGCTGTCTGTCCCGCCAACTCACGGTCTGCTACTGGTGAGGCAGTTGCAGCCACAGGCTCTCCTAGCACTGATCTGTTTTAAGAGTGGGGGGGAAATGTATTATCTTAAGTCAGTGAGCTGCAGAACCCCTGCCAGAACCCCCAGCAACTCCAGAGGACAAGCAGCACCTGCAGCACTGCGGTACTGCCTCTGCTTGCCCCATGCCAGGGCTACTCCAAGGAGATGTTGCAGTAATGAGCACTCACAGAATTCATTGCTTGGGGTCAA
chr3:2434672-2435486	0.0387121	1	1	BR_S_ROI	Distal Intergenic	3	2442757	2444569	1813	2	ENSGALG00000037957.1	ENSGALT00000057095.1	9083	chr3	2434672	2435486	863750	GGTGTTGGGACGCGGGGATGAGGCACTGCACAGAACACACGTTCACACACACAGTCGGCCAAAGCGAGCGTTTAAGCACTGCAGTGCACAGCTACTGATCCGCCAAGAGGTCCCAAAAGGACCATCAGCCAGCACAGCTCGGATTGGCTGTAAGGGGAGGGACTGGTTGGCTCAGGGCCTTGCGGGCATCCCCATGGAGGCAGCGGTGTCCTCTGCCTGAGTTACCTCACCCTGCTGCCCTCCTGACATGTCTGTATGCCCTGAGCCGGATCACGCACTCTACGCGTGGCCAGCGCGTGAATGCACAGTGCAGCGCAGGGGGGGCAGCCAATCCACAGCTCGTTGCTGGTGCCTCCTCACTGTTACCAAAACACAACAGCGGCCCCATTCCTTCATCAT…
chr3:2439027-2439485	0.329052	0.143652	1	BR_S_ROI	Distal Intergenic	3	2442757	2444569	1813	2	ENSGALG00000037957.1	ENSGALT00000057095.1	5084	chr3	2439027	2439485	3541	CTGCAGCCAAGGACTGGCACGCACCACCAGTGCCCTCCTTTCACACCTGTCCCACAGCACCACCTGGGCCCCCACACCCTGGACTACCAGCCTGAGAGCTCTGCAGTTGCTTTTGATGCAGTATTACCTGTGCCCACCTTTCTTCCTGGTCGCCTCGCACAGTGAACCACACGAGGTGTAAGGTTGGGTGGACTGCATTCATCACTTGGAGGCATCTCAGCCTCCTCACCAGCACTGAGGTCGGTGGAGCTGCGGTGGAGCTGTGAGCCCTTCTGTGGGACAGGAGCGTCCTCTGCTGCCAGGATTCTCCAGCTTCAGTCCGTCACCAGATGCAAGGCTATGCCACGGGGCTGCAGCGAGCCTGCAGCTCAGAAAAGCCCCGAGCACTGCAGAGACAAG…
chr3:2816646-2816765	0.443907	0.522675	1	BR_S_ROI	Distal Intergenic	3	2696497	2786404	89908	2	ENSGALG00000029512.2	ENSGALT00000057896.1	-30242	chr3	2816646	2816765	377161	CAACTTGTGCTTCAGAGCAGCCCCACACAGCCCTGTGCAGTGTGGAGCACTGAGAGGCAGCCTGCCCTCAGCCCAAGTGCCCATGCACAGTGTGCATCACACAGCACGGAAAGAAACCTG
chr3:2857373-2857567	-0.0280351	1	1	BR_S_ROI	Distal Intergenic	3	2881798	2927898	46101	2	ENSGALG00000027632.2	ENSGALT00000082577.1	70331	chr3	2857373	2857567	40608	GACATGAGCCAGCAGTGTGTGCTTACAGCCCAGAAGGCCAACAGCGTCCTGGGATTCATCAACAGAGGGATGGCAGCAGGGAGAGAGAAGGGATGTTCCCCTCCGCTCTGCCCTTGTGAGGCCCCACCTGCAGTACTAAGACCAGGCCTGGGGCCCCCAGCACAGGAAGGATGCAGAGCTGCTGGAACAGGTCCA
chr3:3344515-3344789	0.176891	0.78453	1	BR_S_ROI	Promoter (2-3kb)	3	3342051	3342503	453	2	ENSGALG00000045765.1	ENSGALT00000086133.1	-2012	chr3	3344515	3344789	486948	CTGCAGTAAAGTGCAGCACAGCAATCAGCCCCCAGAGGCATTGCTCCTTGAGGGAATGCATGACGCCAGCACACCAAATCAACATTTCCATCTCTTCTTAGTGTAGATGTGAAATTGGAACAATCAGAACCCTTTCCTTCTGCAGAAGCACAGGCATCCAGATGACATTTATGGTGCTTGGCAGGACCTGCAGCTTGCTTGCAAACAGTACATTCATTTGGTTGTCATTGATTCGGGTGGATCCTTCAGGATAGCGATTGTGGCAAGGGGCTGAG
chr3:4276462-4276976	-0.253555	0.648934	1	BR_S_ROI	Exon (ENSGALT00000055170.1/ENSGALG00000040005.1, exon 13 of 15)	3	4281273	4300726	19454	1	ENSGALG00000008536.5	ENSGALT00000013911.4	-4297	chr3	4276462	4276976	931673	AGTCTGTGCCAAGCTGAAGAGCTGTTTACCCCAGAAACCAGGCTCTCAGCTGTGCTCCTGCAACACAGAGGCAAGGAGAAGGTTCCTGTGCCACGTGCTGCTGCTGCCACACTGTGCTCTGGGCTGAGCGAGGAGCACACCTGCCCGCCTCCCTCCCTGGGCTGGCTGCAGCACTTTTGTTCTTCTTGCCCCGTCTCACCTCTAGGTTGAAAACTGAGATCTCTGAAGGGCTGAGCAGCTCTTCCCTTACCTGTGCTCTTCTGCTATTTCTATTCTTGTCTTCCTGTTGGTGAAAGCTGTGCTGCCCCCAGGAATTCACACTTGTGCGCTCTCTCTCTGCAGGGGAAGGTTCAGGATGAAGGAACGAGAAGAAATGTGGCAGAAAATAGAGGAGCTGGC…
chr3:4309014-4309255	-0.0610895	1	1	BR_S_ROI	Promoter (1-2kb)	3	4309728	4310666	939	2	ENSGALG00000035063.2	ENSGALT00000053736.2	1411	chr3	4309014	4309255	32038	CTTGGGGGACTGCATTAGGTTATTTGGCTTGTGTTTCTAATGCTGTTTTGGCAGAGGCTGTCTGCCAGGTCTGGTGCCCCCCAGGCAGGCTGTGGGGGACCTAATGTGGGCTTCCCCAAGGAGGGCAGCCATGGGCATGGCTGGCATCAGCTGCTGCAGCTGCAGGGACAGGCAGCAACAGTACTAGGCATCGGTGGTGACCTGGGATGCTCTTAGTGGGTGTGGGCAGCCACCCAGTGAGA
chr3:4354643-4354884	0.257156	0.607857	1	BR_S_ROI	Exon (ENSGALT00000013953.6/ENSGALG00000008567.6, exon 11 of 22)	3	4359632	4360856	1225	2	ENSGALG00000033567.1	ENSGALT00000077252.1	5972	chr3	4354643	4354884	45388	GCTCTCCTGTGGGATCTATCCTGGCTTGGGGTCCCCATGGGCACGTGGAGCACGGTGTGTGCAATATGACCGTGTGTGCCCCCTCAGGAGCTAGCTGCAGAGGAGCCGTGTCCCCGGCTGGCCCCCCCCGAGGCTACCACCAGGGAGAGCAGCATGGACAGGCTGGCCCAGCTGGGCCCCGGAACCAAATCCGAGCTCCCCAGTGCTGTGTCACCCAGGTAAGTTGGCTGTGGGCCCTGGGC
chr3:4360962-4361054	0.202178	0.512373	1	BR_S_ROI	Promoter (<=1kb)	3	4359632	4360856	1225	2	ENSGALG00000033567.1	ENSGALT00000077252.1	-106	chr3	4360962	4361054	6078	GAGGGCGGCTCAGCGCCCCGCCGGGAACCGAGCGGCCCCCGGCCCCCATCCCTCCGCCCCTCACCTCAGCCTCGGGGCTCTCCGTGCCCAGGC
chr3:4362668-4362911	0.0153737	1	1	BR_S_ROI	Promoter (1-2kb)	3	4359632	4360856	1225	2	ENSGALG00000033567.1	ENSGALT00000077252.1	-1812	chr3	4362668	4362911	1614	GCCTCTGCCCCGCGGTCCCCCCTCGGGCTGCCAGCAGCACCCCTGCTGCCTCGGGACCCCAGGGACAGACGGCACAGCCCACGCACCACTCACTTGCCAAAGAGCTGCAGCAGCTGCCCCCGATCCCGGTGGATTTCCTGGCACCAGGTGTGCGCCCGAGCACTACAGGAGAGGAACGTGCGTCGGCACAGCTGCTCCTTGAAGATGGGCCAGAAGGTGGGCTTGGGCCCCAGCACCTCGATGC
chr3:4365813-4366181	-0.115319	1	1	BR_S_ROI	Promoter (2-3kb)	3	4365158	4368996	3839	2	ENSGALG00000044200.1	ENSGALT00000089501.1	2815	chr3	4365813	4366181	2902	GCAGCACCCGCAGCAGCTCCCAGAGATGGGCCCGCAGCCCCGGCACCCACCGGCCGCCTCCCCTGGGCCGCCTCCCTCCGTCGGGCCCTCACCTTCGCTCTGCTCTGCAGCCTGCGGGAAGCGCAGCCCTTCCCTCTCCAGCAGCTCACAGAACAGCTGGGAATCCGACCTGAGGGCCGTGGCTGCGGAAAGCTCTTCCTTCGCCACCTCGGCCGACACAGCTCTGGGGTCATCGCCTTCTGAGGACACCGTGGCACTGCCCCCACCGCGCTGCTCGGCCCCACTCCCCGGCAAGTACTTGGCGTAGACACGGGAGCTGCGCAGCTCGCTCTGAGCGCTGCCCTGAAGCCGCTTCTCCAGGGCCTGCAG
chr3:4390222-4390729	0.664297	0.233744	1	BR_S_ROI	Distal Intergenic	3	4395017	4398275	3259	1	ENSGALG00000035047.1	ENSGALT00000050843.1	-4288	chr3	4390222	4390729	24041	TGCAGAGGAGTGCCTGGGGCCTCGTTCCAGTCCCGTGGCCAGGAAGAGCAGGAGGAATCTGCATGGAGCTGCCTGCTCCCCCTGGTCAGGGTGGTGGGCCCTCACCTCCCAGCCTGTCCTTACACAGCCCTGGGGACCAAGCCTGCAGGGGATTGTCTTCAGGTGTACTGACTCCACTATCATTAGACATCCTGAACCCTCAAAGCTTGTTCCCTCCATCTCTGCAGAGGCCAGGATGGAGGTGTGAAGATGGGAGGGCTGTTTAGGGGACACAGAGGCCTGGCCTTGGCAGGACTGTTGTGTGCCCAGTTACTTTTTTCCCTGTAGGCATAGCTGATGTTAGTGCCCCGTAGTGAACCTGCGCTGACCACCAATGAGTTGGGCTCTACCTGCAGCACA…
chr3:4432382-4432788	-0.433636	0.483973	1	BR_S_ROI	Promoter (1-2kb)	3	4430921	4431047	127	1	ENSGALG00000038017.1	ENSGALT00000065424.1	1461	chr3	4432382	4432788	41653	CTTCATCTCCTGCTCAGTCTCTGCATAGCTATGCTGAGAGCCATGCAGTGAGCAGGCTGGCCCAGAGGCTGTGTGGCTGTGCCCGTGCAGCTCTGGGCTGCGTGTTGGGGCGGCTGTGCTCTTGTTCCTGTGCAAGGCACTGCAGTGACTTTGGGGTGGTTGTTCCCGAGTGCCCTGCAGAGAATGATGCCGGGCTCCAGAGGGTGAAAAGACCCTGCTGGAAGGTGGGCTCTTGCTTTTGTGCTTAATGCTGTGAACCTGGCTTTGTGGGCCTGCTTGAGCAATGGGCTGCGCTGGCACCCTCTCCTCCCAACATCTTCTGTGTTGTGTCCTTGTGGAGCCAGGAATGGTAATGAGGGCCACCGACATCCCTGAACTATACCTAGATGCTGGACAGAA…
chr3:4435401-4435951	0.0883621	0.916779	1	BR_S_ROI	3' UTR	3	4439972	4462470	22499	1	ENSGALG00000038972.1	ENSGALT00000076992.1	-4021	chr3	4435401	4435951	2613	TGCAGAGCTGCGCAGGCCTCAGCAATGTGCCTTTGTGGGGGGGATGGGTCCTGGCTGCGGCATCTCTCCCTGGGCTCTGCAGGGAGCAAGCGGCCTACTTGGATGTGCATCTCTGGTTGGGCCTGGTGTGCGGCCCCAGCCTCCTCACGTGCACTACAGCAAGGCCTCCGCCCTCAGTGCCTCCTTGCTGGGCTGCCTGGTGGGTCGGCAGCTGCAGCGCTCAGTGGGTGCCCAGCAGCTCAGTGAGGCCCTGGGGGTGTCTTTGCTGCCAGCCCAGCCCCACGCTCCCATCTCGGCCCTCGTGCTGCTTGTGGACTCCGTACGCCCAAGGGGGGATGTGACTGGATCTTTCCTGCATCCCTCTGCTGCAGCTCCAGCCACCGCTTTCTAAATTTTCTG…
chr3:4448244-4448317	-0.568907	0.201677	1	BR_S_ROI	Exon (ENSGALT00000076992.1/ENSGALG00000038972.1, exon 21 of 38)	3	4439972	4462470	22499	1	ENSGALG00000038972.1	ENSGALT00000076992.1	8272	chr3	4448244	4448317	12293	GAGGCGGCCCGGGGGAGGCGGCCGGTGGGTGCCGGGGCTGCGGGCCCATCTCTGGGAGCTGCTGCGGGTGCTGC
chr3:4451215-4451459	0.329846	0.38973	1	BR_S_ROI	Intron (ENSGALT00000076992.1/ENSGALG00000038972.1, intron 22 of 37)	3	4439972	4462470	22499	1	ENSGALG00000038972.1	ENSGALT00000076992.1	11243	chr3	4451215	4451459	2898	CATCGAGGTGCTGGGGCCCAAGCCCACCTTCTGGCCCATCTTCAAGGAGCAGCTGTGCCGACGCACGTTCCTCTCCTGTAGTGCTCGGGCGCACACCTGGTGCCAGGAAATCCACCGGGATCGGGGGCAGCTGCTGCAGCTCTTTGGCAAGTGAGTGGTGCGTGGGCTGTGCCGTCTGTCCCTGGGGTCCCGAGGCGGCAGGGGTGCTGCTGGCAGCCCGAGGGGGGACCGCGGGGCAGAGGCTG
chr3:4453084-4453214	0.0567444	0.817845	1	BR_S_ROI	Exon (ENSGALT00000076992.1/ENSGALG00000038972.1, exon 23 of 38)	3	4439972	4462470	22499	1	ENSGALG00000038972.1	ENSGALT00000076992.1	13112	chr3	4453084	4453214	1625	GGGCCTGGGCACGGAGAGCCCCGAGGCTGAGGTGAGGGGCGGAGGGATGGGGGCCGGGGGCCGCTCGGTTCCCGGCGGGGCGCTGAGCCGCCCTCTGTCCCCGCGCCCAGGTGCCGGGGGAGGCCCCTGCA
chr3:4453556-4453678	0.021656	1	1	BR_S_ROI	Exon (ENSGALT00000076992.1/ENSGALG00000038972.1, exon 24 of 38)	3	4439972	4462470	22499	1	ENSGALG00000038972.1	ENSGALT00000076992.1	13584	chr3	4453556	4453678	342	GCAGATGTACATCCTGCTGCGCTTCAACAGCGCTGAGGTAGGAGCCGGGCCGCGGGGCGGGAGGGCCGTGGCTGGTGCTGCCTTCTGGGGGGGCTCCCAGCGGCGTTTGGGGCGGGGATGTCC
chr3:4457175-4457410	0.750455	0.0975283	1	BR_S_ROI	Exon (ENSGALT00000076992.1/ENSGALG00000038972.1, exon 31 of 38)	3	4439972	4462470	22499	1	ENSGALG00000038972.1	ENSGALT00000076992.1	17203	chr3	4457175	4457410	3497	TCGCAAGCTTTGCTGCCTTGGGTTTGGCACTTACCTTTCTGTTTTTGTGTGTTTGACTCTCTCTCTCTTTCAGGCCCATTACCCTGCTAGCTGCAGCCACATGTCTCAGTGGGTGGATGATGATGGCTACTATGAGGGAATGACAAGTGAAGCCCAAAGCAAGCATCTGGCTAAGCTCATTTCAAAGCACTGTCCAAACTGCCAAGCTCAGATAGAGAAAAATGAGGGGTGTCTGC
chr3:5542656-5542804	0.0759303	1	1	BR_S_ROI	Promoter (1-2kb)	3	5502660	5541349	38690	2	ENSGALG00000038345.1	ENSGALT00000047170.1	-1307	chr3	5542656	5542804	1085246	TGCATCAACAGAGGGGTAATGGGTAGCAGAAAGGCAAGAGAGGGGATTGTCCCCAACTGCTCTGTCCTTGTGAGGCCCCATCTGCAGTACTGCATCCAGGCCTGGGGCCCCCAGCACAAGAAGGATGCAGAGCTGTTGGAGTGGGTCCA
chr3:6946738-6947052	0.32475	0.543254	1	BR_S_ROI	Promoter (1-2kb)	3	6948422	7213964	265543	1	ENSGALG00000009107.5	ENSGALT00000074723.1	-1370	chr3	6946738	6947052	1403934	TGGGGGCTCTCCCCTCACCCCTGGGGAACGACCCGCGCTGGGCTGAGCAGAGCAGGACGAAAAGCTTTTCCTTTCCTCCAGCCTCCGCGGCTGAGTAAGGATTGCAACTTCGGATCGCATCAGCGCAAATTAGAAAGTACCTCGGCAAACTGCAGCGGTTTGCGTTTGAAATGAGTGCGAAGCGTATAAAAAAAAAAAGGCATTTTCACACCCACCGCTCGCCCTCTCCCTTTCACGCATCCGCACCCATGATCTCATGCCGCCGAAGGCACGGCACGGGATTACGGGAGGCTGGGAGCGGCAGCGTGTGGCTCT
chr3:8059818-8060017	-0.228988	0.809058	1	BR_S_ROI	Distal Intergenic	3	8027458	8047827	20370	2	ENSGALG00000044523.1	ENSGALT00000086566.1	-11991	chr3	8059818	8060017	1112766	TACAAAGCCAAGAGTGCCTCCTCTCTATTTCAAGCCCAAACACCTGGGCAAAACCTGCCTGTTTCCCCTCCCCTCCTGCAGCCTCATTGACCACACAGCACAGAGACACTCAAAAGCAGCTGCAGCCCATACTCCACTCAACAAGTAATTCACCTGCTCATTGAGCAGCGAGTTAATGATGCAAATCTACAGCCTAAATA
chr3:9018099-9018302	-0.107996	1	1	BR_S_ROI	Intron (ENSGALT00000069546.1/ENSGALG00000008931.6, intron 4 of 4)	3	9004639	9052594	47956	1	ENSGALG00000008931.6	ENSGALT00000086894.1	13460	chr3	9018099	9018302	958082	GGCTCGGATCATGTGGAGAGCAGGAGAATGGTGCTGTGCTCCAGGACTGTGATACAACCTTGGCTTTTCAGCCCCTTCTTGTGTATTCCCTGCAGCTCCCACTATCAATCCCAGGAGAGATGCTGACCCATACCCTTGCAGAGCCCTGGGGTGGAGGGCTGAGCATTGCAAGCACTTATACCTGCGAATCCCAAGGGGATGCAC
chr3:9108485-9108853	0.58022	0.281951	1	BR_S_ROI	Distal Intergenic	3	9103509	9105115	1607	1	ENSGALG00000044308.1	ENSGALT00000089092.1	4976	chr3	9108485	9108853	90183	AGATTTGGAGCTGAGAGCTGTCAATGAAGCCACCATGTGGTGTAGGCTTGTGGATGGGTGGTGATGAAGGAGGAAGGCTGCAACACGCAGCTGAGAATCACTGTGCCACAATGTGTGGTGGATGTGCTGGGCATAGATGTGTCTGCAGCAGTACTACTGCTCTACATAGGCAGTGTAGAGTAATGAGGCCTGATCAGCTGCAAAAACACGGTGCCCTTCTTCTATATAGCTAAAAACCTGTTCTCCTTTCTGCTGTGTCTTCATCAGCAAGAGATGCTCCCCACCCCACTCTGTGGCTATCACGATACAGCACATGAGAGTTTGATTTCTTCATTAGCACTGCTGCCACGTACCTGATTATTACCTGCA
chr3:9819452-9819630	0.570222	0.288931	1	BR_S_ROI	Downstream (2-3kb)	3	9822328	9840651	18324	2	ENSGALG00000026298.2	ENSGALT00000044202.2	21021	chr3	9819452	9819630	710599	CTCCCTTGAGCACACAGCAACTCAGCCGGCCCTACTCCCCTCTAAGCCTTCTTCCCTGCTCCCCATGGGGGACCCGCTGAGGTTCCCATTGTGCCTGTAGGTGTCAGCCCCCGCTGCAGGGAGAGGTGTTGAGGCGGAAGGTCATGGCAGGAGCACAGGGTGTGGGAGGGGAGGCAGGA
chr3:9834309-9834766	0.32907	0.531178	1	BR_S_ROI	Intron (ENSGALT00000044202.2/ENSGALG00000026298.2, intron 1 of 1)	3	9822328	9840651	18324	2	ENSGALG00000026298.2	ENSGALT00000044202.2	5885	chr3	9834309	9834766	14679	AGGTTATTGCTCTGAAAACAGTGCTGAATAAATTATCACAGTCAAACTGAAAAGCAGCGAACCGGGGGGAGGGAGGGGAAGAGCAAAAACCTCCAAAGAAACGTGTGCTGCAAAATGCAAAGCACATCCCAGCAATGACAAGTCATTTTAGTTCCCGGCCTGCAGGTTTCATTTGTTAACTCGTTTCTTGCTACTGAAAGTTAAAAGAGGCAAAACCAAAGATTAGAACAGAAGGCATTTCCCTGGCACTCCGTAAAGCAGCTATGCTGCACTCGAGTTGCTTTCAACGCTGTTGCTTCAACAAAGGAACGCAGCCCTGCAAACGGGGATGGCCAGTGAAAAGCGCTCGCTGGCCCCCAGTTCTCTCGCGGGGAGGTGGTAAAACTGCAGGACGTTTCT…
chr3:9865899-9866353	0.191612	0.724848	1	BR_S_ROI	Distal Intergenic	3	9822328	9840651	18324	2	ENSGALG00000026298.2	ENSGALT00000044202.2	-25248	chr3	9865899	9866353	31133	TGGTGCTGAAGGGCTGCCTGTCAGGATGCATCTGTCTCATCTGTCATATCCTGAGAGCTTCTGTGTGCTCCTGCCACCAAGTCCTGCAGCAAGTCGAAAGCGGCGTTCTTGCTCTCACCCTGGTAACCTCCAGAGAAAAATGACTGATCTTCTTGTGCAAGCCAAGTCTGATTGTTAAACTTCCCTGAACTAGGAGCCAAGAATCTCCTCACCTGCTGTCAGAACATACCTCTGACCAAGCATTCGTGCAGCCACACCTGGATACTAATCCCCTGCTTTTCAGCTCTGGCAAGCTCTGCTGCTACACTCGCTGACCAAAGGCACAGGTCAGCTCTGCAGCTGGCCCACTCCCCTGGCTTGCAGGATGAAGCATAGGTCTCCCTTTGCACTGCACCCTTC…
chr3:9970415-9970614	-0.26687	0.702823	1	BR_S_ROI	Promoter (<=1kb)	3	9970788	9973803	3016	1	ENSGALG00000008787.4	ENSGALT00000014290.4	-174	chr3	9970415	9970614	104062	CAGCGTCCGTCACGTCGCTTCCAGGCACTGGAGCCAGGCACCTTGGTCCCCGTCCTCCTCCCCTCCAGAGTCCTTGCCTCAGCAAACCCTGCCCAGCCCCAAAAGCCCCCTGCAGAGCCGCTCCAGATCGAGCTTCTCCACTCTCTCTTTAGAGGAAAACAGCGTCTCTGAGCAGCAGGAAGGGAGGCGGTCCCAAAGCT
chr3:10563587-10563814	0.346004	0.580938	1	BR_S_ROI	Intron (ENSGALT00000066830.1/ENSGALG00000031638.2, intron 1 of 1)	3	10485210	10574195	88986	1	ENSGALG00000041626.1	ENSGALT00000080362.1	78377	chr3	10563587	10563814	592973	ACCCACTGCTATGCTGTCTGGGGGCACTGGGAAAGTTAATCCCTTGAGCATCGCACTGCCATCCCCAGGGCCAGGCTGGGCAGAACCGGACAAGGAAATGCTGCAGAATAATTCTGCACAAACTTATTAATAACAGCCTGACCATTCCACAACTACAATAAATGGTGTTGGTGGCATTTGCAAGTGCATGGCAGCACGGAAGATTTCTTTTTTGAGTGAGAGAAAGGT
chr3:10794234-10794471	0.535041	0.498764	1	BR_S_ROI	Distal Intergenic	3	10941215	10949135	7921	1	ENSGALG00000027922.2	ENSGALT00000044009.2	-146744	chr3	10794234	10794471	230420	CTGCAGCCCACACCACAGCATCGCCCATCTCGTGTCCATGGCTTTGTAGCTCTCACCAGCTTGGGGTGGAAAAGACAGAAGGCAGAGATTTACCTCCCCACTCCAGGCTGAAAAAAAAGCAATGTCTGCAATCTATCGCTCGCACCAAGATTTTAATTCTTTTCTTTCCTTCTCTTCACCCCCCCCCCCCCTCCTCCTGCTGACTTTAGGTTGACCATGAGTACAAAACTGCAGGTGA
chr3:11002092-11002506	0.442618	0.349317	1	BR_S_ROI	Distal Intergenic	3	10941215	10949135	7921	1	ENSGALG00000027922.2	ENSGALT00000044009.2	60877	chr3	11002092	11002506	207621	TACCCAACAAGTGGGGCTTCCCCACAGCTCAAATACTTTTATTATTTGTCTCTGAATTGTGTTTTTTTTTTCCCTCGAGCTAATCTCAGAATCTTCCCCTTCTACATTACATCCTTTTCCCATCTGCTTGGCCCATTGCCTAAATATTGTTTTGTTGTTTACATTTTATCTGCACCAGTATTTATTTTTACAAGTGACTTCCCCCCCACATTCTGCTGCAGACTCTCTCCCGTGCTCATCATCATGCTTCTCTTCTTCCGCTGCCTCATTCCTACCCCTCGGCCTGCCTCAGAGGCTTCTCCCTTTCCCACTCCTCACCTTCCTTCTCCACTCTCTCCCTTTTGCCCCCTAGGCCCCCAGGACACCCTCTGTCTCCAACTCCTTCATCTCCACACCATG…
chr3:12569868-12570087	0.523177	0.278156	1	BR_S_ROI	Intron (ENSGALT00000014757.6/ENSGALG00000009068.6, intron 5 of 6)	3	12581924	12582770	847	2	ENSGALG00000020729.4	ENSGALT00000049911.1	12683	chr3	12569868	12570087	1567362	GCAGCCCTGGGAAGCTCTCTGAAAGGAAGAGAAACCCCATCCTGGTGTGAGGGTGGATGGAGAGCAGCAGAAAGCTGGAAAGTGGCACGTGTTTGCTGCAGTGGCACCAACCAGGTCAGAGGCCACTGTGGGTGCTTGGGGTTCAGCCCCAAAACCCACTACAGAGGCTCTGTCCCCCCATCCCTGGGGCTAAGGGCAGTTCCCAGCCTTGCTTTTGGCC
chr3:13732403-13732588	-0.0604288	1	1	BR_S_ROI	Distal Intergenic	3	13649735	13715095	65361	2	ENSGALG00000009003.5	ENSGALT00000014652.4	-17308	chr3	13732403	13732588	1162316	GCACTGTCCGCTGACAACAGTGAATTTCTACTACTTAACATAGTAGCTTGCCACAGAAGTTGTGGTGCTCTTTGCTCTCTGGAGTTGCTTTCCCCTGGGGTGGGGTATTGGCCTCCCTGCAGCTGTCCTGCTGCTTGTTGTCTTCCTTGAATATCTGCTCCTAAGAGGAAAAGCTGGATTATGCTC
chr3:14199761-14199898	0.229745	0.795809	1	BR_S_ROI	Intron (ENSGALT00000051969.1/ENSGALG00000008875.5, intron 31 of 31)	3	13955750	14046844	91095	2	ENSGALG00000008907.5	ENSGALT00000044628.1	-152917	chr3	14199761	14199898	467173	CCAGCCTGCAATGCACATAGCACTTTCCCTGACTCCTAAGTTACCACCCAGGACTTCTGCTGCAGAGAAGAGCACAATGGGTGAGGCTAAGCACAACACAGCCATCCCACTGCTAGACTCAACAGCTCACTGAAGTCC
chr3:14432472-14432764	0.844393	0.116391	1	BR_S_ROI	Promoter (<=1kb)	3	14433261	14433883	623	1	ENSGALG00000040513.2	ENSGALT00000075537.1	-497	chr3	14432472	14432764	232574	CTGCAGACACGCCAGTGTCTCAGCCAAAGACTGGCTGACGAGGGCCTGACACACTGCTAGCACTGAATAATGACCTTGTAGGCCAATGCTGATTTTCCCGTTTGCTCAAACTTCTAATTCCTAGTTCTCTCTATGTTTATAAGGGTTCCTACAAGCTCCTGCAGTTGAGCTGGCTGCTTTCCCAAGAAATCTGCATGCAGATGTGGGCACGTTGTTCACCTCCAAAGGCATCTGGGCTCAGGAGGGTGGCTGCCACCTTTCATCTCCACCTGGGTCTGAGCAGTGCACCTGCA
chr3:16481364-16481494	0.381289	0.489093	1	BR_S_ROI	Distal Intergenic	3	16434760	16471281	36522	2	ENSGALG00000037289.1	ENSGALT00000065464.1	-10083	chr3	16481364	16481494	2048600	CTGCAGAAGAGCATCCCATGACCTCAAGCAGCCTACAAGCACAAAGCAGAAGCAGCATAAAGGCTACATAACTTCAAATCTCACTGTCCCAGTGTAGTAATGAGCCTCTCGCTGTAGACCCCTGCCTGCAG
chr3:16527558-16527719	-0.499951	0.522273	1	BR_S_ROI	Promoter (<=1kb)	3	16528299	16538142	9844	1	ENSGALG00000013828.6	ENSGALT00000022442.5	-580	chr3	16527558	16527719	46064	TGCAGCAATGAAACACGCCTTTTCTATAAAGTAAGAGCAACCAAAAAGATCTACCATAGCTGCCTCCATCCCCATCTGCCCGGCGCGTGAGCAATCCTGCAGGCATCAAAGGCAGCTCTTGGAACTGCCTTGCTCCAACACTGAAGACTGCATTTCTCCACT
chr3:17148462-17148732	0.309054	0.59903	1	BR_S_ROI	Distal Intergenic	3	17152849	17158925	6077	2	ENSGALG00000020078.5	ENSGALT00000031956.4	10193	chr3	17148462	17148732	620743	GGTGAGAGCAGGGAAGGCCTGGAGGTGATGCAACTTGCCACCAGCTGGCACTCCAGCTGCTTACGGGACCTACCCTGGGGTACTGCAGAGCCTCCACAACCTGCAGCAGCACCTCAGAACCAACAAACTGCTATTAAATCAACGGCAGAGGTGGCTGATGCAGGTAGTGGTAGGACAGTAGTACCCTTTAACTCACAGCACTGCCTTCCTCTCACTTGCACTGGGCAGGGATGTGGAGACAGAGGGAAAAAGTGCCTGATGCCAGAATGAG
chr3:17629757-17629845	-0.460012	0.489618	1	BR_S_ROI	Intron (ENSGALT00000015195.5/ENSGALG00000009331.6, intron 4 of 4)	3	17622965	17626572	3608	1	ENSGALG00000039404.2	ENSGALT00000060060.1	6792	chr3	17629757	17629845	481025	CTGGTTAGTCTTCCACATCTCTGAGACAAAAGCAGAAATCGTGTCCCAGTTCTCCTACTTTGCTTACCCCTACACCCCCCCCAGACACG
chr3:18015756-18015911	0.357827	0.627387	1	BR_S_ROI	Promoter (<=1kb)	3	18015373	18040289	24917	1	ENSGALG00000009426.5	ENSGALT00000038630.3	383	chr3	18015756	18015911	385911	TCGCCGCCGGTGCCGTTATGTAACGCGGGGCCGCCCCGCGAGGCGAGGCGGGACGCGGGACCCCGGCTGAGGGGAGCGGGGGCGGCCAGGACCCGCCCTGCCGGAGCGAAGCCTCCTGGGTGCGGGCGATCCGGAGCACGGGGCAGCCCCCTGCAG
chr3:21663179-21663461	0.295099	0.699835	1	BR_S_ROI	Distal Intergenic	3	21668157	21696656	28500	2	ENSGALG00000009796.5	ENSGALT00000031937.4	33195	chr3	21663179	21663461	3647268	GCCAGCAGAGCCACTCCTTTTGTCCAGCTGCATTGGACCTGTTTTGGTTTGTGGCTTCGCCTTTTGCCACCATGCAGCTCCTGCAGCAAGGTCATACTGAGGCACAACAGCTGTCTCCAAGGCAGAGCAGAACAAGGCTAGCAAGGCTTTGCAGAGGACTGCTGATCAACATCTGCTCCTTCCCTGGCTGGCCCATCTTTATCCCGCTCTGCCACTTGCCAATCAGCTTGCCTACTGTATTGCCCCCGGAAGGACGTTTCCCAGACTTGCCAAACTTGGGATC
chr3:23573220-23573417	-0.000104532	1	1	BR_S_ROI	Distal Intergenic	3	23653116	23805917	152802	1	ENSGALG00000009915.5	ENSGALT00000016124.5	-79699	chr3	23573220	23573417	1909759	GGAGCCCAAATGACCATGGCATCAGCCAGCTTTACCATTGCAAAGCAGATAAAGGGAGCGTTTATGAGCACAGATGGCTGCAGCTTCTCCCTGACTCCCACTGAGAAGAATGCAAGGCAGGGCCCCTTTTCCCCCTCTGCTCCGTAGCTGCTCCACTTCCTTTGTAACTGCTCCTTGACACTGCTGGCCATCAGCCAT
chr3:25898088-25898529	-1.06191	0.0201718	1	BR_S_ROI	Promoter (<=1kb)	3	25897937	25901177	3241	1	ENSGALG00000032259.1	ENSGALT00000046696.1	151	chr3	25898088	25898529	2324671	GCTCCCGGGCGCCCCACGAAGAGTTGTCAATGTTTCAGCTGCCCACGCTCAACTTCTCCCCGGAGCAAGTGGCCAGCGTCTGCGAGACGCTGGAGGAGACCGGAGACATAGAGCGGCTGGGGCGCTTCCTCTGGTCGCTGCCCGTGGCCCCGGCGGCATGCGAGGCGCTCAACAAGAACGAGTCCGTCCTGCGCGCCCGGGCCATCGTGGCCTTCCACACGGGGAACTACAGAGAGCTCTACCATATCCTGGAGAACCACAAGTTCACCAAGGAGTCCCACGGCAAGCTGCAAGCCCTCTGGCTGGAAGCGCACTACCAGGAGGCGGAGAAGCTGCGGGGCAGACCCTTGGGGCCGGTGGACAAATACCGGGTGAGGAAGAAGTTCCCTCTGCCGCGCA…
chr3:26220471-26220697	-0.33956	0.724885	1	BR_S_ROI	Intron (ENSGALT00000067441.1/ENSGALG00000009990.5, intron 2 of 8)	3	26149684	26238266	88583	2	ENSGALG00000009990.5	ENSGALT00000067441.1	17569	chr3	26220471	26220697	321942	CTGCAGCAGCCCAGAGGGAGCTTGAGGCACCGAGAAGGAGCCCACTGCCAGCACTGCCCTGCCAGCAGCCCCAGATTGGCTCAGCCAAGTGGAAAGCCCTGCAGCAGCATGTGGGGAAAGCTGGTGGGTCACGCAGCCTGTGTGCAGCAGAGCAGGATCCTGCAGATGGAGGAGCCAGCCTGGCTTCTCTGAGAAACAGCAAATGGTGCAAATCCTGGGACGCTTCC
chr3:27346064-27346540	0.414307	0.429991	1	BR_S_ROI	Distal Intergenic	3	27352065	27361903	9839	2	ENSGALG00000029862.1	ENSGALT00000049655.1	15363	chr3	27346064	27346540	1125367	TGCAGGCTGGAAGAGAGCAGATGGCCATTCTCGTGGATGGAGCAGCAGTTTGTTGGGGGCTACGAGCTGACGGCATGCTGGAGAAGATGCTGAGAGGCAGCTTTACTTGTGGAAAGACACTTCTTTTATTTTCCCTTTTTTGTTGGAGTCAATGAGGAACGCTTTAGCGCATCGATCCTGGTCGCACAAGGGCTGCAGCTCTTGCAGAGCGGTGACATCGCACAGCTTCGTGCTGCAGATGGCTGAGGATGCTGTGGTGCCAGAGCTACGTGCTGGCGCTGCCAAGCAGTGTGGCTGGCACTGCACGAGGGCAGTTTTGGTCTGTGGTCACTCTCAGAGCTGGCAGGGCTGCGTGGCACCAACAGCTCAGGTGGATCACTGCAGGAGGTGGCTGTGAGG…
chr3:28736097-28736570	0.607292	0.255041	1	BR_S_ROI	Distal Intergenic	3	28773127	28796654	23528	1	ENSGALG00000010051.5	ENSGALT00000016332.5	-36557	chr3	28736097	28736570	1389557	GGGAAATGAAGAGGAAGTCTCACAGAACTAAAGTAGCCCTGCTACTGTTGATGGGGCTGTCTGGCTCTGCAGGGTGCCCACTTCGTCTGTTCACAGTAGCTCTGCTAGCCTCAAGCAGCTGCACATGGCAGTTCAAATGCCATACATATGAGGCAGGTGGTACCAGGTGCTTCTGCTGGTACATTTTGTATTATCTCAGGTATAAGCAAAGGACAGTGGGACACCAGTCCTTCAAAAGAGTCTACTGCAGCTAGGACAGGCCATAGATGTCCTGCATGTAGCACGATAAAAATGTCCAACACAGTCTTCATGGCTGTATAAGTGGGAATGGGGCCATGGATGATCAATAACCCTTTTTTTTCCTTCAAGAATTTGACACACCTACAAGTCCTGCTATAG…
chr3:29229591-29229805	-0.770388	0.248783	1	BR_S_ROI	Distal Intergenic	3	29274506	29304143	29638	1	ENSGALG00000034077.1	ENSGALT00000056821.1	-44701	chr3	29229591	29229805	493021	CTTTGTCCTGCCCCTGACAAGGGTGCACCAGTTGTGCCGATACAACTACTCGAGTGGCCACTCCGGAACCAGATTGAAATATTCCCTCCCGAACACGATTTTCTTTTTGTTATTTTCTCTCTCAAGTGGTTGCGCAAAGTTGTTTTCACTGCAGCTGCACAGCTGGATGGGTAGCGTGCCACTGGATGGGGTGTAAATGAGCAAAGAAATCCATG
chr3:30307948-30308232	-0.488704	0.235398	1	BR_S_ROI	Promoter (1-2kb)	3	30309455	30317655	8201	1	ENSGALG00000010165.5	ENSGALT00000016530.5	-1223	chr3	30307948	30308232	1078143	CAGTCCCTGAGGAGGCAGCTGGTGCTCGTTTCGTCCCATCGGGGAGAAACCCAGCAGGCCATTAGAGGCAAGGAGAGCCGCTGTGCTGCAGGAGAGACAGCACCTGGGCAGCCCAGCCACCTCCTCTGCTCGGGCACACAACTGCACACGCTGCCCCTTGGAAATGGCAGCAGTCCCTGCCCAGTGACGCTGCCACAGAGCTGCTGCCATCACTGCAGGGCTGTCAGCAGTCCTTGTGCTGTGTGCTGCTGGTTGAGGACTCCCCACGGGCTCCTGCGCCCTCTC
chr3:30314244-30314390	0.227665	0.819405	1	BR_S_ROI	Intron (ENSGALT00000016530.5/ENSGALG00000010165.5, intron 5 of 5)	3	30309455	30317655	8201	1	ENSGALG00000010165.5	ENSGALT00000016530.5	4789	chr3	30314244	30314390	6012	TTGATGTCTGGACGTGGTCCTGGGCAAGCTCATGGGGCCCCTGCTTAAGCAGAGGGTTGGACCAGGTGACCTGCAGAGGTCCCCGCTGACCTCACCCATCCTGAGATTCTATTGCAAAGCAAATGCTGAGCCTGATCTGCCTCCAAG
chr3:30327385-30327986	0.971297	0.00951423	1	BR_S_ROI	Promoter (1-2kb)	3	30323971	30326268	2298	2	ENSGALG00000010169.4	ENSGALT00000016534.4	-1117	chr3	30327385	30327986	12995	ACTGCAGGAAGAGAACAGGGAGCAGGGAGATGAAGCAGAGACACCTTGCAGGAGCTGCCTGAGCTGTGCCCTGCTTTCTCAAGCCTTCACTGCAGTCACAAGGGTCTCGGCCCTGACACAGCACAGCTCTCCTGCACTGTGCCACCACTCTGGCAGCTGAAGATTTCCTCTGCCCCTGCTGCTTTCTGCCTTGCAAGCCGTCCCCAGCAGCAGCTGGTGCAGGGCTGGCTGCTGGTCCTGCTCAGCAGAAGGGCGATGTGGCCGGAGCCTTGCAGAGCTCCAGGCAGAGCGTGCTGCAGGTAGGGACCCAGGGCATGGCACAGGGAGGATGATGCAGCCACGGCTCGCTTCCAGGAACTGTGTTAGCAGGGCTCTAGTCCACACAGTACTCTCCTCCTA…
chr3:30344180-30344546	0.132534	0.883446	1	BR_S_ROI	Exon (ENSGALT00000016537.6/ENSGALG00000044525.1, exon 3 of 6)	3	30349209	30352178	2970	1	ENSGALG00000010174.6	ENSGALT00000016540.6	-4663	chr3	30344180	30344546	16194	TGCAGGACCGCAATGGCAACACCCCGCTGCACCTGGCCTGTGAGCAGCAGCGCCTGCGCTGTGCCCAGCAGCTGCTGCAGGGCACAACTGAGCCCCCCGGACACCTCCAGGACCTGCAGCTCCAGAACTGGCAAGGTGAGACCCAGGGGGCAGCCCAGGGGTTGTGCTGTAAATCCGGGAGCTTGGTGGGAGACTGGCACTGACGCTGGCAGTCTCTCCTGTCTCTTCTCCCCAGGCCTGGCCTGTCTGCACATCAGCACCTTGAAGGGGAACATCCAGATGATGTCCCTACTGCTGCAGAGTGGTGCCAACATTGATGTTCGGGTAAGGCTGGAAAGGGCTTCTGAGGGGCTGCACCTCTCCACCC
chr3:30371351-30371493	-0.082381	0.906188	1	BR_S_ROI	Promoter (1-2kb)	3	30363904	30370037	6134	2	ENSGALG00000010182.6	ENSGALT00000016551.6	-1314	chr3	30371351	30371493	26805	CTGCAGGCAGGAGGCAGCCCGCTCCCTGGCACTGGATTAGCAGGGGTGCTGTGAGCGTGACTGTCATCCCCATAGGAAGAAATACTGCCAGGGCCACTTGTTGTCCCTGAGAAACAGGTGGAGAGCCCCAGCGTACCCTGCAG
chr3:30390482-30390667	0.015292	1	1	BR_S_ROI	Exon (ENSGALT00000050761.1/ENSGALG00000030587.1, exon 26 of 31)	3	30388737	30402788	14052	2	ENSGALG00000030587.1	ENSGALT00000050761.1	12121	chr3	30390482	30390667	18989	GCTGGGAGGGGGCCCTCAGGAGGTACTCGGAGCCATCCCGCAGCCTGGCAGAGGAGAATAAGTCAGCAGCGAGACCAGCGTGCCTCGCAGACAGACACCATCTCCGTACTCACTGCAGCCTGAAGCAGTTGGTCTTCTTCACGTACTCAGTGTCCGGCGTGCAGATGGCTCCGGAGAGGTTCAGGG
chr3:30398947-30399249	-0.0315821	1	1	BR_S_ROI	Exon (ENSGALT00000050761.1/ENSGALG00000030587.1, exon 4 of 31)	3	30388737	30402788	14052	2	ENSGALG00000030587.1	ENSGALT00000050761.1	3539	chr3	30398947	30399249	8280	TGGTTGGCGGCCGTCTGTCTCAGGAGCTGCCACTGTTCCCGCAGGGCCAGCAGCTGCCTCCGCACCGCCTCGGCGCCGGGATTCGGCCCACACATCAGCTGCTCACCCATCTGCAGGGCCACACTCAGCACCGGGGGCTCCCGGGGCTGCGCCCCACCACGAGAGCCTGGGGCCGGCGGGGAGCTCACCTGGTTGAGCTTTATCAACGTGTTCTCGAAGTCCTTCATCTCTCTCTGCAGGGTCTGAGTCGCCTGTTCCCAGTCCTGGAGGTCGCAGCCATCCTTCAGGTCCCGCAGCTTGCCT
chr3:30870648-30871095	-0.194716	0.899623	1	BR_S_ROI	Intron (ENSGALT00000084885.1/ENSGALG00000010296.6, intron 3 of 5)	3	30865496	30884780	19285	1	ENSGALG00000010296.6	ENSGALT00000084923.1	5152	chr3	30870648	30871095	471399	CTGCAGAGAAACTATAAACTGATGCTTAGGATTGAAATGAGCTATTGCAGAGGATCAAATCTTGGAAATTAATATGAAGACATTTTCTACTGCTGTTGGCAGTAGTGGACTCGGTTGCGCAGAGATAACAGAGCCACTGAGATCCAAAACATTGGTTTTAGTTAATGTAGTCCTGCAGAGACCGTGTTCCAGGATTAGAAGTAGACTGTTAGTCAAGCATTACCTGCGTTTTTACTGTGAATGAAGATTACGCATTTCTTCCATACTGAAGTTCAGTTTGATTCTTAGATCCTGGTTTCTGCTGGTCATGTGAGAACCAAAAGTGAGGAGAGATCCTGCAGCCAGAAGTATTTAGAATCGTTGTTGAGGCTGTTCCCAAAAATCGAGGAATCCTAGATG…
chr3:30958857-30959603	0.852111	0.0857458	1	BR_S_ROI	Exon (ENSGALT00000081279.2/ENSGALG00000010317.6, exon 7 of 10)	3	30956522	30964848	8327	2	ENSGALG00000010317.6	ENSGALT00000038044.3	5245	chr3	30958857	30959603	87762	CTGCAGCAGCCAGTGTTGCACCTGGATGAAAGAGTAACAAACAGGTCTGGGCCCATGCTCACAGCACTGCTGCCAGGCCAGAGCAATGCTACAGATACTGAGGAACACTGGAAGGGGATCAGACCAGAATAGACACAGATTATCACAGAGGCCAATGTCTGGAGTACTTCTGGAAGAAATGGCCCAGGCAACTCTGGAGGCAAAGCACTGCAGACACCAATCCAATCCTACAGCATTACTACAAGATCTTGCCTAAGGTAGTTAGGCTCCACAGCTCCAGCTCCCTTATTGCCTCTCCCTCCTTTCAGCTAGTTACATTCCTTCTAGCAACCAGCCCTGGAAGCTTGGTACCACGGAAAGCCTTTTTGCTCGTGGAAATTACGAGGCTGGACCTTTTTA…
chr3:31013066-31013357	-0.0591185	1	1	BR_S_ROI	Distal Intergenic	3	31008702	31012828	4127	1	ENSGALG00000043831.2	ENSGALT00000087014.1	4364	chr3	31013066	31013357	53463	GACGGGTCAGAGAGGCACACTGCCACCCAGGGGTGAGTTTCTGCTGAAGCTGGGTGCCAGCTTTAGGCTATCAGGCACAGGCTTCTGCAGGAGAGTATGAGGTGCTGGCATACACCTTCACACATCAAACAAGCCCAGTCAGCCCCTGGTGGAATGCACAAGCTCCTCCTGAAGCACAAGTTCCTGGATCCCAGCTGCAAGAGGGTGGTTCTGCAGGGGTGAAGGATACCAGCTTCCCTCCTCCCTTTGTTGCACAGGGAGCAGAGCTCCCTTGGAGGAGATGCCTGCCTGG
chr3:35237950-35238271	-0.391027	0.57367	1	BR_S_ROI	Exon (ENSGALT00000017430.5/ENSGALG00000010713.5, exon 17 of 18)	3	35230991	35233702	2712	1	ENSGALG00000034893.2	ENSGALT00000061102.1	6959	chr3	35237950	35238271	4224593	GCTGATTCTGTTTGTTGAGGAGCTCCACGAGCTGCTGGGCAGTTGTCTGGCAGTGCTTGTCCAGCTGGTGCAACCTGGAGAAACGGACAAAGAGATTGCACTGCGCCTGCAGTGGGAGTGCGCTGCAGGGCTCGGACGTTTGCGCTGCAGGTGAAGCTCCCAGGTGACGGAGCTCTGCCTGGCATTGCACTGGGACTGAAGTATTGCTCCCAGGGTGGGCATTCAGGGCATTCACTGCATTTTGACTTGATGCTTTCAACAAGTGTTTCTACATGTCTGCCCTTCTCATGACAGGACAGCAAGTTAGTGTCGCAACATCGGT
chr3:35779053-35779912	0.447248	0.461447	1	BR_S_ROI	Distal Intergenic	3	35784910	35786718	1809	1	ENSGALG00000033992.1	ENSGALT00000059531.1	-4998	chr3	35779053	35779912	540782	TCAATCATGCTCAGGGTTACTTCTATTTGTTACCACAAGTTTAGTATGGGAACCCCTGGGCTCTGGTCCTGAGGAGGCCAAACTTGAGCCAAGTAGGGGGACACTGCAGTCTCTGTGGCACCAACAGAGAGCGAGTACAGGAGGAGGGAGGCCAGGCAGGCAAACAGGGCAGGTACAGTCACGGGACACAGGACATAGAACAAGGGCTAGGCTGGGAGGGGTGGTCCCTGGGTGTCTCTGCCTCATGTCCTGAACTGCCCGGAGTGATTGTGGGCAGTGGCAATAGCACTAGTTGGGCCCAAGAGCCCCTGGTGCTGAAAAGGCTGTTGAAGCTGGTAGCCGTTAGTCTGCAGCCAGCAATGTTTGCAGCCCCCCGGCTCTGGAAGGTTCTGTGCAGGT…
chr3:38551201-38551471	0.472041	0.434564	1	BR_S_ROI	Distal Intergenic	3	38565199	38571418	6220	1	ENSGALG00000042619.2	ENSGALT00000048903.1	-13728	chr3	38551201	38551471	2771289	CTGCAGGTTAAAGCCCCGCTCTGCCAAGGCACTGCAAGCACTGCTGTGTTGCACTCTTTATCCAGGACTTCCATTATTTTTTTTTTGCTTGAGGAATTTGATCCCAGTGGTGGAATTCGCCTCCTGTGTAACACCCCGCAGAGAGCTGTTTCCTTGGGCTGCAGAAGGCATCAGCATGCCTGAAGCTCCAGCAGCGGGGGCAGGATGGGGTGGGATGGGGTGGGAGCGCGTGGGGTCCCAGCAGAGCCAAGAGGTCTCTGCCTGCAGTTGC
chr3:39123163-39123340	0.321013	0.617995	1	BR_S_ROI	Distal Intergenic	3	39135547	39144867	9321	2	ENSGALG00000011015.2	ENSGALT00000047628.1	21527	chr3	39123163	39123340	571692	GCTCGCAGGGACTGCAGGGCTTTCATTGCCAGGGATGCTGCTCTGCATGTCATCTTCAGAAATTATTTTTTTATTGCTCTGTGTGTAACAGTAGAAATAATGGTACATTGTAAATGGGATGGAAAAGTGTCCGGTGCTCGCCAAACCACCGAGGAATTAGACCAGCTGAATGGCTGCA
chr3:40138495-40138861	0.233622	0.743674	1	BR_S_ROI	Promoter (2-3kb)	3	40139164	40140883	1720	2	ENSGALG00000011086.5	ENSGALT00000083831.1	2022	chr3	40138495	40138861	1015155	CAGCCTTCCTGCCAGGACCATCTAAGAGGAGGCAGATAGGGCAGCTCCTGCAGTGTCGCCGGGGCCAGAAGGCCAGGCAGGGAAAGCCCCCTGGTCTCCTAGGGCACAGCGAATCTATAAGAGTCTGTGGCCACAGGAGGTCCTGGCTGTGCAGGCAAAGCCTTGTGTGTCAGGTGGGGTGAGGAAGTGGCCCTGGCTGCCCCCAGCCCCAGGGACAGGGTGAGTGCAGGAGGGCTTTCCATAAGTGGAGTGGAAAGCTCTTAATTTAACCTGTGCCCACCACCTGGCCTCAGCTGCAGCCTTGCCTCTGTCCATCACAGCTCGGAGCTGCACAGGCATGCCTGGCTACTGCTCTGGCAGGCTGAGC
chr3:41165958-41166260	0.0348507	1	1	BR_S_ROI	Distal Intergenic	3	41248476	41263775	15300	2	ENSGALG00000011186.6	ENSGALT00000018239.6	97515	chr3	41165958	41166260	1027097	TGTTTTTTTCCTCCTCCTTCTGATATTGTTGCCCCTTGTCTATTCCTTCGCTTGCTAAAAGCAGGAGAGACCCTTGTCAAAAGCATGCGAGGCCCTGGCACCCCCTCCCCTATGCTGTGGGCTGCAGGGCCTCATTGCCAGGCACAACACCGGACCACACACGTGCAGAGCGAGGCCTGCATCCCTGCTCCTCCTTCTGCCTCCCAAGAGTGGCCATGGAGACTGAGGAGAGGCCAGGTTGGCACCAGGCAGAATGCACGCTTTGTAGCTCTGGCTTTTCATGGGTGACAGCTGACTGCAGTT
chr3:41930197-41930443	-0.671879	0.188095	1	BR_S_ROI	Promoter (<=1kb)	3	41917804	41930405	12602	2	ENSGALG00000034672.2	ENSGALT00000073706.1	0	chr3	41930197	41930443	763937	AGGTCTTGCAGCGCTCGATTTGCCATTTCTAGCTCCAGTGACTTTTGCCGTTCCATCTCCAGCTGTATGGAGAGTTCAAGCACCTGGATGCAGCGGAAAAAACAATCTCCCTTAATCAGAGTGCTCTCAAATCCCCACATTCTGGGCAACTCATTCAGATGTGTGTGTTGATGGAGGGCCTAGCTTAATCCACCGAGGCTGTATTTTTTGCCAAAGAAAAGAGGTGTGTTTTCTCTAACGCAAGCAC
chr3:42012401-42012699	0.695954	0.227281	1	BR_S_ROI	Exon (ENSGALT00000057441.1/ENSGALG00000011288.4, exon 4 of 4)	3	42005888	42013826	7939	1	ENSGALG00000011288.4	ENSGALT00000018417.4	6513	chr3	42012401	42012699	81958	AGCTGATGCCAATGAGCGGATTTCAACAAAGAGCCAACCAGCCACAGTGCACCAGAGACTCATTATAACCCCCAGCGCCGGTGGAGTGAAAATTAACAGCAGCGGTAGCCAGCTGGAAAAACAAGCAAGTTCTCTGGAAAGTAACAAAGCTGAAGGAAAGCTGCAGAGAGAGCTGTCGGAGGGGGAATGTGCCAAGCTGCAGGAGGCCATGCACTGTGTGAATGAAGAACAGCCGTCCGGTTTCCCTGACACAGAGCCGTCAGCTGTGAATAGTTGTTATCCTGCCAAGTCTGCAGCAA
chr3:44122622-44122784	-0.0683577	1	1	BR_S_ROI	Distal Intergenic	3	44139897	44162444	22548	2	ENSGALG00000032541.2	ENSGALT00000056376.1	39660	chr3	44122622	44122784	2109923	CCCCCTCAAGCAACTGGATGAAGCCAAGCTTTGAATGTCAGGCCCTGTCATCGCAGGCACAGCACAAATGCCCTGCAGTAATGCCACCACCAAGGCAGCACTCAGTTGTCAGAACACCAGCCGCACAATTCATGAGAAAACCAGCAAATATGACAGCGCTTGA
chr3:45667157-45668127	1.17298	0.048305	1	BR_S_ROI	Intron (ENSGALT00000048764.1/ENSGALG00000011621.5, intron 2 of 47)	3	45625353	45679661	54309	2	ENSGALG00000011621.5	ENSGALT00000048764.1	11534	chr3	45667157	45668127	1544373	CTGCAGCTCTCATCTCCTTTAGTGCAGCCCACATGCTGCATGTAGGCCGGGGTTAGTGATACATTGCTGCATGTCCCTCTTTACGCAGCACCTCACTGCAGCGGAAAAAGCAAGGCACAGTTCAAGCCATGTCAACAACCAGCTCAATCCACTGAAGCGTCTGTGCTCTAATCTACTTTGGTCAGCATTAAATACCAAGTCCTTTTAGATGTAGCATGCTAACTGCCCATTTCTGCAGGTAGATTTTGCTGCTGTAGTACATTTGGGTTGAAATAGAGAGCACTTAGAAGATGCCAGTATTACCTAGCTTCCTCCTTACTGTTTTTATGCCTGTGCTAAAGAAAGTCACGTCTGTCATCACTGCAGACAGCAGCTGTGTGTCTAGGTCACTTGCCATTT…
chr3:48290884-48291337	-0.954997	0.0489946	1	BR_S_ROI	Promoter (<=1kb)	3	48290892	48307672	16781	1	ENSGALG00000012370.6	ENSGALT00000020197.5	0	chr3	48290884	48291337	2622757	CAGGCGCCCTCGGGGTGCACGGTGCGTTAGCTGACACCCGTCATCTCGGCCGCGGCGGCCGAGCCTGGGAAACCCGCAGCTATTTCCGAGCAGCGGGAGGGCCCTTCCCGGAGGACCGCCTGCCCCGGGCTCGGAGGGCAACAGCGGCCTGCAGGCTCCGCAGCCCGGCCCCGCCCCGCCGCTTGTTGATGTTTCACTTTGTTTTAATTCCCGGGTCGCAAGATGGAGGCGGCGCTGGGACGGCGCGGGCGGCGGCTGTTGCCGCTGCTACTGCCGTTGATCGCCGCGCTGCATCTGAGCCCGTCCGCCGCGCTGCCGCTGGGACAGGTACCGGAGGGGCGGCGGGGGGGCTCGCTGGGAGCCGAAGCCGCGGGTGGAGGAGGCGGGCGAGGCCGGCGG…
chr3:50690001-50690203	0.588447	0.52134	1	BR_S_ROI	Intron (ENSGALT00000077643.1/ENSGALG00000036005.1, intron 9 of 23)	3	50653163	50738444	85282	1	ENSGALG00000036005.1	ENSGALT00000077643.1	36838	chr3	50690001	50690203	2398664	CTGCAGATGATAAATTATTCAAGTGTGGAATTTTCAGAAGAAAAATGTCCTTTGCCAAAATTAATACTATCAATAATACTATCAACCAGACTGTAGTCAAGGTCTGCCTTTTTTTTTGGGGGGGGGGGGGGGGGGTCAACACAGGTTGTCACAGTATCAACAGATCACCCTTTGGTACAAATTCTGACAACCTTTCATCTGCA
chr3:51311490-51311683	-0.690496	0.211223	1	BR_S_ROI	Distal Intergenic	3	51305092	51306581	1490	2	ENSGALG00000032961.2	ENSGALT00000059580.1	-4909	chr3	51311490	51311683	621287	ACAATGCCTGGTGACCCCACGATTCGGCTTGCTGGTGGACTCGTCGGCAGTGCACAAATAGTACCGTCCTGAGGCTCCTTTCATTCTCCCGCTCTGATGTGCGCTGCAGCGGCTGAGCACGTCGGGCTGTCTATGCCATGCGTACCTCTCCTCCTTTGTGCACGCGTGTGATGTTCGTGCACACCTCCACACAC
chr3:51473039-51473167	-0.00630649	1	1	BR_S_ROI	Intron (ENSGALT00000022247.6/ENSGALG00000013683.6, intron 3 of 20)	3	51335816	51624319	288504	1	ENSGALG00000013683.6	ENSGALT00000022247.6	137223	chr3	51473039	51473167	161356	GGTGGAGGGCATCTCCTGTTTGCACCAAGCAACCCGACTGTGTCTGAAAAGGGTTACTGGGGTGTGTTTGGGTGGGGAGTGGAACCTCCGGCCCTGCGAGGAGGGGCGGCTATGCTTTAACCATTTCTG
chr3:52336456-52336687	0.323095	0.724621	1	BR_S_ROI	Distal Intergenic	3	52365943	52372134	6192	1	ENSGALG00000013747.6	ENSGALT00000022338.6	-29256	chr3	52336456	52336687	863289	AGGGCACTGTTTTGCAGGGCAAGGGTGGGCCTCCATCCCCTGCTCTGGTGCACACTGCTCACATCACTTCTAGTGAAATGCTTGTCCTCTCTGCAGCATAAGGCCCCGTCTGTAACTGGGTTAATAATGCTGCCTTTCCTCATAGGGACATGGCAAGGAAAGGAGCAGACAGACAGCACAGCGATAGGACTAATTAACTCAGAGGCAGGCATAAGACGATCGGGAACTGCAG
chr3:52644869-52645383	0.756794	0.119111	1	BR_S_ROI	Promoter (2-3kb)	3	52632257	52648321	16065	2	ENSGALG00000041830.2	ENSGALT00000073555.1	2938	chr3	52644869	52645383	308182	AAAAATGCCTTAGAGAGAGAAGGGCTGGTCCTGTCTCCAAGGGCTTGGCAATTGTTCCTAGGGGTACTGGGCACCTGCAGGGAGCTCTTCTGGGAGTAGGTGACCTCTGATACCCCTTTGGCTGCTGCTTTCCTTACTGCAGAGAACAGGGCTGCAATAGAGATCACCATTTCCTAAGCTCAGATACACTTTCTGGAAAGCCAGCATCCAGTAAAGAGTTTTGATGTTTATGTCCAGTGACCAAAGGCTGGGCTTTGAGAGTGGCACAGCAGGTATTTTCATTGGGAATGTCCCAGAGTTGCCGCTTTTGACTCACCCCATGTGACTCTGTTGTGGACCCCCCCTCCACTTTTCAGCCACTAGATGCCATGACCTGAATTCTGGGAGGTCCTCATGGTG…
chr3:52693044-52693265	0.70284	0.211571	1	BR_S_ROI	Intron (ENSGALT00000022379.5/ENSGALG00000013780.5, intron 3 of 5)	3	52632257	52648321	16065	2	ENSGALG00000041830.2	ENSGALT00000073555.1	-44723	chr3	52693044	52693265	47661	CTGCAGGCACCAAGAAGGAAGGCAGGAGGTGCTCCAAGCATGTAGCAGAAGTTCCCTGAAGCCCAGGATAGGCCCGTGCTGGTGCAAGCTGTCCCCCTGCAGCCTGCGGGTACCATGTGGAGCAGATCTCCACATGCAGCTATGGAGGAGCCTGCAGTGCAGCAGGAGGTCTGGGGAAGCTGCTTCCTATGGGGGGTACCGCTAAAGGATGGGCTTTGTGGT
chr3:52953260-52953397	0.316252	0.491808	1	BR_S_ROI	Distal Intergenic	3	52903164	52926196	23033	1	ENSGALG00000013795.6	ENSGALT00000022399.6	50096	chr3	52953260	52953397	259995	GCCTGTCATCGCCTGTGGTGGGGGTGGAGAAACCTGGTCCTTCCATGCCACCTAGTGTAGGAAGCTGAGCAGCAGCCCTGCGAGGATGGGCTCTGCAAGGTGGGGTCGTTAAGCAGGAAATAACGGAGACCTGAAGCC
chr3:54256494-54256696	-0.0267119	1	1	BR_S_ROI	Promoter (<=1kb)	3	54254560	54257398	2839	2	ENSGALG00000013826.4	ENSGALT00000022440.3	702	chr3	54256494	54256696	1303097	GCTACACAAAGAAGCACCAACACAGCAATGTACAACTCTCCCAGCAAACAAAGGCGTCAAAGCGAGGACACGGAGAAAGCAAAGCACCAAACGCAGCTTCCACTTGAATGAAGGCTGCAGAGACAGCAGCTGGAGCTGAGAGGGGTCTGAAAAGGCCTCAGACAGTCCTGAGCCCCTGTCAGACAGCAGCTGGGCACGGGGAC
chr3:59364287-59364663	0.538292	0.264958	1	BR_S_ROI	Promoter (<=1kb)	3	59363902	59400830	36929	1	ENSGALG00000014828.5	ENSGALT00000078723.1	385	chr3	59364287	59364663	5107591	TCCGCACGGAGCTGGGGTACAGGGCTTCCTTCCCTCCCTTCGGTGTTGGTTTTATGGAAGAAAAAACATATCCGCGCCAAAAATGCTTGCTTTGGTCAGCTGAAGTGCTGCAGTGGTTTGCGCATAGAATTAATTCACCTTCCTGCTTTTTATGGTTTAGGGTTTGGTGACTGAAAACCTGAGTGTGGTAGTTACTATGCCCATGGAGCACTGCATCTGTTCACCTAGCGGTGTCCAAAGCTCACCGGTGGACTTTGAGCTTCGTGTGAACTCAAAACCTGTGTTCTGACAGTGCTTTGTGGGGCCCTTTGCTAACAGAGGCAAATAGAACCTCTTCACCTCAAGACATTAGACATACAGTGTCTGCGTGCTGTCTG
chr3:59613489-59613759	0.579091	0.296007	1	BR_S_ROI	Distal Intergenic	3	59438707	59496891	58185	2	ENSGALG00000042607.1	ENSGALT00000071736.1	-116598	chr3	59613489	59613759	248826	TGCAGCTTTGTATTTATAAAGTATTTGTGTTTTTAAAACAAAGGTCAGTGATCATGCTATCAGGTCATTACTGTATCTGTGTCATTGTGGGATCAGAGTCTGCCGATAACTGGGTCACCAACTCCCCTTTGCTCACACCAGCAGCTCTAGTGCAGCCATCTGCAGGGCTGAGGCCTTACTGCAGGTGAGCTGAGGCCTCTCTGTCTCAGCCACTGTGCAGATCAAGGTTTCCTTCCCCAGGTGTTCCCTGTCCAGACAGGCAATGGAGCTT
chr3:62941238-62942140	0.430026	0.37421	1	BR_S_ROI	Intron (ENSGALT00000024014.5/ENSGALG00000014883.5, intron 6 of 11)	3	62945215	62952339	7125	2	ENSGALG00000014887.5	ENSGALT00000037366.3	10199	chr3	62941238	62942140	3327479	CTGCAGCACAAACTCCTTCCTCTGGTTGTCTGCTGGAGGCCAGCCACATCACCCATACCATGAACAATAACTGCTCACCATGCTTCCAAGCCAGCATTACCAAAAGTCAGAAATGTTGATGGGTGTCCTCCCTTCACCCCAGCCTTTGCTTCCGAGAGGCCTTTATATTCTAGATACAAACCTTGTTCAACTTGAATGTAGCCTCCATAGAGACTCCAGCTGGTTCTTCCCTCTTAGAAATTCTTTGCTAAAACTAAAAATCAAGCAAAAGTACTTCCACCTGTCTTCTGCAGCCCATGTCTAATCTCACACATTTGAAGACCAGCTCTGAAGAAGCAGAACTTTAGCCGGGAACATAAATACAAATGGGAAGGCCTAGCATGAGCAGTCCCCCATACG…
chr3:67514366-67514579	0.100894	1	1	BR_S_ROI	Intron (ENSGALT00000024687.5/ENSGALG00000015297.5, intron 1 of 2)	3	67524061	67525104	1044	2	ENSGALG00000039898.2	ENSGALT00000047317.1	10525	chr3	67514366	67514579	4572226	GAAGGCAGGGAAAAAAGTCAGAGCTACCCACACCCGTTGCATACTGCTCCAAAACCTAGGCCAAGGGCAAGAGGGAGCATGAATCCTACCAAAATTTAGAAAAAAAACACTGCAGCTACTTTCAAAAGATTCCAAAGATAAAAACCCCTTTCTTCTCTATTTTGGAAGCACGGGAAAAGCCCACTTGGGGTGAGGTTTCAGGAACAACAAGGTT
chr3:67688792-67689136	0.0132249	1	1	BR_S_ROI	Distal Intergenic	3	67701012	67711973	10962	1	ENSGALG00000015306.2	ENSGALT00000024702.2	-11876	chr3	67688792	67689136	174213	GATGTGCTTGGGAGAGGCAGCCCACCGCTTCTACAGGCGCCATTGGGTGCTGTTGAGGCCCTGAGGGAATTAATGGGGATTTAGCAAACTCTGAGAGTCCCCAAGAAAAGCTGATAGGAGCATTGTGTCTGAAAGCAAGAATAATGATGACTGACTGAGCTTATCAGTGCAGCGCTGAAATGACACCCGGGCAGGAGCTGCCAGCCCATGCCAGGTCTTCTCCATAGGAAAACCTGAGGCATCACCCTGCAGCTTCTGGGGCCACACATCAGGGGATGTCCTTCCTTGCCTCAGACCACTCTGAACTTGAGTTAGGGGCAGAATTTGTGTCAGGATGAGAAGAAC
chr3:67804437-67804749	-0.30282	0.61128	1	BR_S_ROI	Intron (ENSGALT00000024711.5/ENSGALG00000015309.6, intron 2 of 8)	3	67793347	67846242	52896	1	ENSGALG00000015309.6	ENSGALT00000024711.5	11090	chr3	67804437	67804749	115301	CTGCAGATGGTATTTTCATCCAGTTGTAGGCCTCAATTTCATTTCTCTATGCCCTCAGAGATGCTGCATCCCATTGGCCTCCTGACTGGAAGGAGGTGGTGGATAAGAGCTTTCCTCCTTAGGAAGCTCTGCAGCCCATCAGCGAGACGGGGAGCGCAGGTAGGGAAGGTAGAGAGGCAAAGTGGAGGTAGACTGACAGGAAGGGGAGGCCAACAGCACTCCTGAGACTGCAAGCCTGCAGGAGCAGCTACTTGTATCATAGTAACAAACAGACTTAAGATGCCCTGCCCTCCACCTCAGCTTTCCATCCTTC
chr3:73393620-73393784	-0.161517	0.712624	1	BR_S_ROI	Distal Intergenic	3	73429338	73440745	11408	2	ENSGALG00000015590.5	ENSGALT00000031683.4	46961	chr3	73393620	73393784	5588871	AATTAGGACCAAAGGAGCACCAGCTGCCCCACCCAAAGGAAACGGGCTACACGACAGCCCAAGGGAGCTCCGTGCACGACCACCCAGCCAAGGAAGACCGTGCATCCACCACCCCCAAGCCAACCCAGCAGAAACAGAAGAAGAACAGCTTTTCTCACCCTACTG
chr3:73395671-73395833	-0.330107	0.382392	1	BR_S_ROI	Distal Intergenic	3	73429338	73440745	11408	2	ENSGALG00000015590.5	ENSGALT00000031683.4	44912	chr3	73395671	73395833	1887	AATTAGGACCAAAGGAGCACCAGCTGCCCCACCCAAAGGAAACGGGCTACACGACAGCCCAAGGGAGCTCCGTGCACGACCACCCAGCCAAGGAAGACCGTGCATCCACCACCCCCAAGCCAACCCAGCAGAAACAGAAGAAGAACAGCTTTTCTCACCCTAC
chr3:73397723-73397886	-0.236773	0.551016	1	BR_S_ROI	Distal Intergenic	3	73429338	73440745	11408	2	ENSGALG00000015590.5	ENSGALT00000031683.4	42859	chr3	73397723	73397886	1890	AATTAGGACCAAAGGAGCACCAGCTGCCCCACCCAAAGGAAACGGGCTACACGACAGCCCAAGGGAGCTCCGTGCACGACCACCCAGCCAAGGAAGACCGTGCATCCACCACCCCCAAGCCAACCCAGCAGAAACAGAAGAAGAACAGCTTTTCTCACCCTACT
chr3:73399775-73399935	-0.164673	0.699256	1	BR_S_ROI	Distal Intergenic	3	73429338	73440745	11408	2	ENSGALG00000015590.5	ENSGALT00000031683.4	40810	chr3	73399775	73399935	1889	AATTAGGACCAAAGGAGCACCAGCTGCCCCACCCAAAGGAAACGGGCTACACGACAGCCCAAGGGAGCTCCGTGCACGACCACCCAGCCAAGGAAGACCGTGCATCCACCACCCCCAAGCCAACCCAGCAGAAACAGAAGAAGAACAGCTTTTCTCACCCT
chr3:76547272-76547418	-0.641234	0.352484	1	BR_S_ROI	Distal Intergenic	3	76487784	76506437	18654	2	ENSGALG00000043839.1	ENSGALT00000087741.1	-40835	chr3	76547272	76547418	3147337	CTACATGCTTAACAATACAGAGACACTGGGATAGCAGGGCTTCCCCAGTCTCTATTCTACCATGGGCTTCCTCTGCAGTGGGTGAGAACTGATTCAGTTTTGTTTCCTGCCTCAGTTTCCCACCAGCAGGATGGGGAAGAGCTTTGT
chr3:77744646-77744854	-0.096563	1	1	BR_S_ROI	Intron (ENSGALT00000025536.5/ENSGALG00000015836.5, intron 1 of 25)	3	77740723	77786312	45590	1	ENSGALG00000015836.5	ENSGALT00000055251.1	3923	chr3	77744646	77744854	1197228	GGCATATACCATCAAGGCACTTACCAAACTGATGTCTGCCTACGGGACACCGCAAGTCATCGAGAGCGACCAAGGGACTCATTTTACTGGAGCAATGATACAGCGCTGGGCAGAAGAAAATAACATTGAATGGTGATTCCACCTGCCATATAATCCAACGGGGGCAGGCCTCATAGAACGTTACAATGGTATTCTCAAGGCTGCCCTGA
chr3:83031278-83031437	0.881137	0.197844	1	BR_S_ROI	Intron (ENSGALT00000025731.5/ENSGALG00000015969.5, intron 1 of 20)	3	82962404	83039569	77166	2	ENSGALG00000015969.5	ENSGALT00000025731.5	8132	chr3	83031278	83031437	5286424	AACCCTCTATCTGGCCATGACACCTTGACCAAGCAGAAGATCACACATCCTGCAGGTACTACAGACCTATCTATATCGAGTGCAACGGGCCAGCTGCTGCAAAACGGACCATACAGCAGCTGACTTCTGTATTTTTCCTCCCAGATAGGGCATTCACTGC
chr3:85809371-85809449	0.221018	0.627387	1	BR_S_ROI	Intron (ENSGALT00000026224.4/ENSGALG00000016263.4, intron 2 of 9)	3	85768055	85882423	114369	1	ENSGALG00000016263.4	ENSGALT00000026224.4	41316	chr3	85809371	85809449	2777934	CAAGGGCCAGTGATCATTGACTGCTTGCAGCAGAAATCGCATGACAATGTTAAGGCATTGCTGCGAGCCGGCCGAAGTA
chr3:88815653-88815968	-0.370752	0.554627	1	BR_S_ROI	Distal Intergenic	3	88783689	88790615	6927	2	ENSGALG00000019894.5	ENSGALT00000031633.4	-25038	chr3	88815653	88815968	3006204	GAGATGTGCAAAGCTGTGCGCCGTGCTGCTGAACACACCCCAGGATGCCTTGGACGTTCTGGCCCTGCTGCAGGTATTTCCTTCTATCAGTTTGAGAAATGCTGTTAGAATGTAACATAATGCAGCCCTGGTCTGATCACTCTGCATGGGAAGTTAAGCACTAGGAACGCTGAGGAGGTCATTAACACTGCAGAGAGCGAGCTGAGGGGAGAAAGAAAGCTTGCAGCAGTGCAGTGACTCCAAGATTTAGTGCAAGTCTGTTGAAAACTGGAGAGGAGCAGTTGTCTCTGGACCCAAAGGGAGAGATGTGCCACAT
chr3:91334561-91334767	0.254365	0.805848	1	BR_S_ROI	Distal Intergenic	3	91225080	91324009	98930	2	ENSGALG00000016350.5	ENSGALT00000056051.1	-10552	chr3	91334561	91334767	2518593	GCAGAGCCTTCAGAAATATCCAATTTCAAGACAGAGTCTAAAAAGCTACTGTTCGTAGCCAGATAAACACATGTAACTGGTTCATGGGCTGCTGAGCCGGGGGTGGAAGGAAAAAAAAAAAAAAACAAGATGGATTAAACAAAGCAAGTCAGACAGATTATCAAGATCAGAGAGCCCAGGTGACAGGAGAGGAGGAGAGCCTGCAGC
chr3:91945397-91945487	0.733264	0.0991405	1	BR_S_ROI	Distal Intergenic	3	91988096	92012275	24180	1	ENSGALG00000016356.6	ENSGALT00000026386.6	-42609	chr3	91945397	91945487	610630	TATGGCACTGCCGCTGCCAAGAGTTGTGAGGCCTGAAGTGCTGGGTGCGGCCCAGTGCCACTACAGCCGAGGCCAGGCCTGGGGCACGAGG
chr3:94068800-94069008	0.0276538	1	1	BR_S_ROI	Distal Intergenic	3	94073549	94080731	7183	2	ENSGALG00000025796.2	ENSGALT00000043545.2	11723	chr3	94068800	94069008	2123313	TGCAGTTCAGGTGATAGCAGCATCCTCCGACCAGCTGCTCTCTGAGGTGTTCCTGGTGCCTCAGCTCTCAGACTGGACGCATGATATGTTCCCAAAAGGAACATGCAGACGTGCCTGTGCCCTCAGAGCCTGCAATGGACTGCAGAGTGCTGGGCAGGGTGACCGCTCCTCTTCCTGCCCCATCCTTCACGTCAGTGTGAGTGCTCATG
chr3:95690792-95691361	-0.171139	0.70842	1	BR_S_ROI	Distal Intergenic	3	95684351	95687508	3158	2	ENSGALG00000043705.2	ENSGALT00000068975.1	-3284	chr3	95690792	95691361	1621784	CGGAGAGATGTGCGGGTCTTCACGGGAACAGCCAGGAACCGAAAGCTGCATTTCCTGGGATGCCCTGGAGCTCCACTTTGCTGACTGGTAATTGTCTGCCCAGCAGGTAAGGACAATGCACACCCACCAGTGTTTACCCCTTACTGAGTGAGACACAAGGTAGGGTTCCCAGAGCTCCTTTCTGCACTTCAGGGTTCCCCGAAGGCTGCCCGTCCTATTCTTTGCACGTTCTCCTTGGCTCTGGCCTTTCACGGCGATGTTCTCCTTCCCTTTGCCCTTGGCGTTCCCTACTACATTCTCTTGTCCTCTTTGCATTCCTTGTCATGTTCTCTTGGCCATTGCCCTTGACTTTCTTGGCCACATTCACTTCAACATTCAGTTTTGGCGTTCCCTGCAGTG…
chr3:95692193-95692786	0.679635	0.151141	1	BR_S_ROI	Distal Intergenic	3	95684351	95687508	3158	2	ENSGALG00000043705.2	ENSGALT00000068975.1	-4685	chr3	95692193	95692786	832	CGGAGAGACGTGCGGGTCTTCACGGGAACAGCCAGGAACCGAAAGCTGCATTTCCCGGGATGCCCTGGAGCTCCACTTTGCTGACTGGTAATTGTCTGCCCAGCAGGTAAGGACAATGCACACCCACCAGTGTTTACCGCTTACTCAGTGAGACACAAGGTGGAGTTCCCAGAGCTCCTTTCTGCACTTCAGGGTTCCCCAAAGGCTGCCCGTCCTATTCTTTGCACGTTCTCCTTGGCTCTGGCCTTTCACGGCGGTGTTCTCCTTCCCTTTGCCCTTGGCGTTCCCTACTGCATTCTCTTGCCCTCGTGTTTTTGCATTCCTTGTCATGTTCTCTTGGCCATTGCCCTTGACTTTCTTGGCCACATTCACTTAAACATTCAGTTTTGGCGTTCCCTG…
chr3:95693590-95693961	0.104254	0.885552	1	BR_S_ROI	Distal Intergenic	3	95684351	95687508	3158	2	ENSGALG00000043705.2	ENSGALT00000068975.1	-6082	chr3	95693590	95693961	804	CGGAGAGATGTGCGGGTCTTCACGGGAACAGCCAGGAACCGAAAGCTGCATTTCCTGGGATGCCCTGGAACCCCACTTTGCTGACTGGTAATTGTCTGCCCAGCAGGTAAGGACAATGCACACCCACCAGTGTTTACCGCTTACTCAGTGAGACACAAGGTGGAGTTCCCAGAGCTCCTTTCTGCACTTCAGGGTGCCCCGAAGGCTGCCCGTCCTATTCTTTGCACGTTCTCCTTGGCTCTGGCCTTTCACGGCGGTGTTCTCCTTCCCTTTGCCCTTGGCGTTCCCTACTGCATTCTCTTGCCCTCGTGTTTTTGCATTCCTTGTCATGTTCTCTTGGCCATTGCCCTTGACTTTCTTGGCCACATTCAC
chr3:95694988-95695740	-0.185697	0.596372	1	BR_S_ROI	Distal Intergenic	3	95684351	95687508	3158	2	ENSGALG00000043705.2	ENSGALT00000068975.1	-7480	chr3	95694988	95695740	1027	CGGAGAGACGTGCGGGTCTTCACGGGAACAGCAAGGAACCGAAAGCTGCATTTCCTGGGATGCCCTGGAACCCCACTTTGCTGACTGGTAATTGTCTGCCCAGCAGGTAAGGACAATGCACACCCACCAGTGTTTACCGCTTACTCAGTGAGACACAAGGTGGAGTTCCCAGAGCTCCTTTCTGCACTTCAGGGTGCCCCGAAGGCTGCCCGTCCTATTCTTTGCACGTTCTCCTTGGCTCTGGCCTTTCACCGTGGTGTTCTCCTTCCTTTTCCTTCCCTTTGCCCTTGGCGTTCCCTACTGCATTCTCTTGCCCTCCTGTTTTTGCATTCCATGTCATGTTCTCTTGGCCATTGCCCTTGACCTTCTTTGCGGCATTCTTTTTGGCCTCAGGTTTTG…
chr3:96888276-96888409	-0.708461	0.284579	1	BR_S_ROI	Intron (ENSGALT00000050852.1/ENSGALG00000038495.1, intron 9 of 15)	3	96902538	96910173	7636	1	ENSGALG00000016440.5	ENSGALT00000026523.5	-14129	chr3	96888276	96888409	1192536	CACAGCTTCCCTTTGACAGCTCAAGAACCCGTTACACGAGGGAGGAGAAATAACAGAGAAAAATCCTGCAGCCTTTAACGTGTTGGCAAGAGTGTGAAATGTTGCATTTCAGGCTGGTGAGGAAGTTGGGTAAA
chr3:96916166-96916381	0.323219	0.469219	1	BR_S_ROI	Promoter (1-2kb)	3	96913827	96917962	4136	2	ENSGALG00000016441.6	ENSGALT00000026524.4	1581	chr3	96916166	96916381	27757	GCAGCTGTGCATGCTGCGTCACTGGGGCTTTTTGGGGCCAGGCTGGATAGGGCCCTGCACTGAGGTGGCTTTGAGCAGGAGGTCGATCCGAGGCCTCCAAGGCCTCCAGCCTGAGCCTTCATCTCAAGGGCAGGGAATTAAGCCGGGGCTGAGAAATGTGAGCAATGGGGGGACAGGGCCTCCCTGGTGCCGCGTGGCTGCCGGGCCTTGGGCCTG
chr3:97197231-97197434	1.88161	0.0330659	1	BR_S_ROI	Intron (ENSGALT00000063322.2/ENSGALG00000016443.5, intron 3 of 4)	3	97207233	97215296	8064	2	ENSGALG00000016444.6	ENSGALT00000026527.6	17862	chr3	97197231	97197434	280850	CTGCAGGAGGCAGATTCTCACACTGGCGCTTCACTCCTGTATCCTGGCTCAGACCTCCTTGTACATGAATCTGAACCCTGATTTTCTCTGCAGCTCACCCAGCAGCGTGGGCGCTTCTTTGAAGTGCGAATGAAGACAGGAAAGAAAAGCAAAAAAAAAAAAAAAAAAAAGGGGCTGCAGTCAGAAATTCCTATTTGTTTTGGT
chr3:97257526-97257807	0.370452	0.60752	1	BR_S_ROI	Distal Intergenic	3	97207233	97215296	8064	2	ENSGALG00000016444.6	ENSGALT00000026527.6	-42230	chr3	97257526	97257807	60092	TTGGCAGGTCTCTCGGAAATGTTGATAGCGGTGTCGGTTGGTTTTGTTGGTTTCTTTTTTTTTTTTTTTTTTTTTTTTTTGTTACATCTCATGTCTTTTACTCATTCAACTGGGACACCATTTCCTATTTCACGACATTTCCACATTGCGTATCTGCTGGGAATGTAAACACATTCCAGCATTCATCTGCAGCTTTTTCGGGAGAGAAGTCACAAACATCTGCTTTCTAGTGTCATGGCCAGGCAGGCACAGCCTGTGTGGGGAAGTGTTCAGTGCAATGAC
chr3:97331022-97331311	0.0672975	1	1	BR_S_ROI	Intron (ENSGALT00000026528.3/ENSGALG00000016445.4, intron 11 of 20)	3	97288413	97342850	54438	2	ENSGALG00000016445.4	ENSGALT00000026528.3	11539	chr3	97331022	97331311	73215	TGCAGCAATCCCACCTACCTTTCCGGGCCCTTCCTTTCCCACCCAGTTATATGCTGGTACCCCACCCATCCCTGGTCTCTCCTCGATGATTAATAAGAGTCCTCCCCCACCCCAGTCTTAGCAGACAAAAGCCTCACGCTCCCCACCCCAAGGCACGTCTCAGCATGGGGCTATTCTGGTATCAAAGCCATATGCTCTCCACCCCACAGTCTGCCTCTGCAGTTGGTTCCCAGCCAGAGATAGTCAGGAACCAACATCTGGGAGAGGTGGAGCCAGCTGGAACACACTCT
chr3:100462278-100462749	0.0435603	0.909853	1	BR_S_ROI	Distal Intergenic	3	100483477	100500877	17401	2	ENSGALG00000044890.1	ENSGALT00000088096.1	38128	chr3	100462278	100462749	3130967	ACCAGGAAGAGGGCAGTGCAGCCCCCTGGCCCACAGCGAGAGTCCACAGCCCCTGTGGAAACACGCACACGAGGAACACAGACGCCTGCCCACTCTCTGTCAGCAGCTTTTGTGATTGTGGCAGAAGAGGTGCCTCGTGAAGATCTGGAGACACCCCAGCTGAAAAGGACACGCAGGGGAACAGCTGCAAGCAGCAGCTCAGCCAGAAAGAAGACCCAGCCTGGCAGCTGCAGAAAGGAGCAGGGCCCTGTGACACAAGGGCGTGATCCCGGTCCCTCCTTTTCCATCCAGGAAGAGCAGACAGTGTCACAGAGTGAGGGAGCTCCTCAGGAGAAGGCAGGACAGGAGGATGAGACCACCACCGTGCCCAGCGGGGGCAACATGGGGGTCCAGGAGCTG…
chr3:100467830-100467986	-0.08395	0.90644	1	BR_S_ROI	Distal Intergenic	3	100483477	100500877	17401	2	ENSGALG00000044890.1	ENSGALT00000088096.1	32891	chr3	100467830	100467986	5081	TCAATCTCCCTCTCACAATCCCAGATGCTCCTCAACCTTTTGACTTCCTCCTTTAGCTCTACCACCAGGCTGAGCAGATCATCCACCTGCTCCCAGCGCACACAGGCGGTACCCCTGCTGCCCTCCTGTAGCAGGGACAAGACCAGGCATTTTCTGC
chr3:100469513-100469787	-0.0277265	0.926262	1	BR_S_ROI	Distal Intergenic	3	100483477	100500877	17401	2	ENSGALG00000044890.1	ENSGALT00000088096.1	31090	chr3	100469513	100469787	1527	CAGAAAGGAGCAGGGCCCTGTGACACAAGGGGGTGATCCCGGTCCCTCCTTTTCCATCCAGGAAGAGCAGACAGTGTCACAGAGTGAGGGAGCTCCTCAGGAGAAGGCAGGACAGGAGGATGAGACCACCACCGTGCCCAGCGGGGGCAACATGGGGGTCCTGTCACAAGGAGCTGTCACAAGGCAGGACAACTCCTTCTGGAAATGTATGTACACAAACAGAAGACTCTTGGAGTAAGGACACTCCTGTAGCTGTGCCACCAGCTCCAAACCCT
chr3:100473777-100473976	-0.430831	0.171774	1	BR_S_ROI	Distal Intergenic	3	100483477	100500877	17401	2	ENSGALG00000044890.1	ENSGALT00000088096.1	26901	chr3	100473777	100473976	3990	GGCCCCCCCCGATCAGGTAGTCTGTAGCAGAACCCAACCACTAAATGCCCTTTACAGGACCGATCCTTGATTTTAACTCACAAGCTCTCAAACTCACAAGCTCTCAACCTGATCGTGGCTGTTCTGCAGACACAGCTCTTCACAATCTATCCTCTTCCTAACACAGAGGGCAACTCCCCTCCCCCTCCTAACCAGTCTAT
chr3:101996035-101996510	0.130438	0.897079	1	BR_S_ROI	Distal Intergenic	3	102005547	102025143	19597	2	ENSGALG00000016480.5	ENSGALT00000026589.5	28633	chr3	101996035	101996510	1522059	CTGCAGCTCCTCTGCTCACTACTCAGCCATCCTTGCATCCTTGCGTGGACAGCTCTGTTGCCATCTTCTACGGAGAGGACAGAGTGGCTGTCCTGGTCCCTGAGGGCAGGGACCCGGGCCTGGCATTCCCCGATGCTTTCAGCATGGACTGAGAGCAGTGCCAGTCCTTCAAGGCAGCAAAGGGCAGAAGGCAATGAAGTTGGACGTCCACAGTGGAACTGAGAAGATAGAGGCCCCAGTGCTGCTGCTTCTGGCTGCAGTAGGACAGGCAGCGACCCTGGGAACGGCAGAGATATGCCTCTGTGGGCAGCACCTCTCCTTGCTGTGGTATCTGTCTCCTTCAATACCCCTGCTTCACTTTCAGAGAAGGATCTATCCCTACCTCCCCCAATGCTTGTG…
chr3:104645105-104645296	0.442328	0.492455	1	BR_S_ROI	Intron (ENSGALT00000063526.1/ENSGALG00000016500.5, intron 2 of 3)	3	104623992	104667828	43837	1	ENSGALG00000016500.5	ENSGALT00000026617.5	21113	chr3	104645105	104645296	2648595	CTTGCATGTAGGTGCCAAGGGGAGAGAAAGCAAGGAATTTAGTGGGCACTGTGGAGCAGTTGCAAGGAACACCCTGCTGGTAGCCTGCAGTGTAAGGTCAGAGCTGCACAAGGCAAGTGTTGCTTTATCTACGAGGACACTGGGTTGTGATTGCATTATGGATCTCCTCAGGCCAATGTAGTAAGAGTATTT
chr3:104812129-104812454	-0.772228	0.138888	1	BR_S_ROI	Downstream (<1kb)	3	104806419	104811114	4696	1	ENSGALG00000016507.4	ENSGALT00000026632.4	5710	chr3	104812129	104812454	166833	GCGTCTTCCAGGAATAAACCTCCCAGCAAAGCACTTTCAGGACTCTCACTTCCAGGTGCTGTTCAGCTCCTGCTGCAGGACTGGATTGGGAAGGGACAGGGTAAGCAACTCCCTGTGGCGGGGTCTTTTCAATAAAAGCATCCTGGCTCAAAAGCAGCGTTGTCCCTGTAGTACTGCAGGTGTGGGAGGGAAGGGGGGCACATGCATACAATCGCTTCTTGCACTTATGTGTATGGCCCTGTTCTTGATAGCACATGCTCTGCGGCAGGTCCTCTAAGGCCATCTTGCACTTCTTTCTGGCCTTTGAGAAAGCACCAGTGCTGCAG
chr3:104813523-104813789	-0.115809	0.917091	1	BR_S_ROI	3' UTR	3	104806419	104811114	4696	1	ENSGALG00000016507.4	ENSGALT00000026632.4	7104	chr3	104813523	104813789	1069	CTGCAGGCTCAGGGCATTTGGGGTGGCTATGCCTGTACCAGGAGCAGGCAGATCAATGAACACCAGTCCAACAGCCTTAAAGGGGAGCAGGGAGCAACTGCAGTTTGAGGCGGTTCATGCAGGTGGGCAGCAGAACAAGGAGTGGGCATCAAAGTCCATGCGCTGCACGGCAGCAGTGCTGACAGCCCCTGCCTGGGGGCAGGGCAGGCACTGACCGGCCTGGGTGCAGGCACAGGGTGAATCCTGAGTGGCTGCTCCGTTGCTGCA
chr3:104855992-104856342	0.0485591	1	1	BR_S_ROI	Promoter (1-2kb)	3	104855589	104857946	2358	2	ENSGALG00000016510.5	ENSGALT00000026639.5	1604	chr3	104855992	104856342	42203	CTGCAGGGCCGTGCCCACACCACTGCACTCACCTCTCCTGCTACGCGCACGTCTCAGCCATCCCCACCAGCAGCTGCCTCTCCTTCACCGTACCTGGCCTGGCCACCTAGAAGAAAAGAGGTGGAGGACTGCAGGGCCCTACAGGGGGCACAGGGAGTTGCTGGGGTGGGGCAAGGAGCCCCAGGCCTGGCCCGCAGCAGTGGTAACCAGACAGGGACAGCTGTGTGTGAGGTTAGGACATACCTGGTCCTTGCTGTATCTGCGTGCACAAGGGCCGATGCCCTGCAGGACCAGGGCTGCCAAAGAGCACCTTCCAGACAGCACAGCTTCCGTGGCCGCCAGCAGCATGGA
chr3:104904624-104904992	-0.172321	0.804049	1	BR_S_ROI	Promoter (<=1kb)	3	104901787	104905115	3329	2	ENSGALG00000016514.5	ENSGALT00000026648.5	123	chr3	104904624	104904992	48282	CAGCCACCATCAGGACATGTCTCTGAACAGACCCAATCGAGTCACAAGCCTGTAAAAGGCTCACAGCATGCAGGCACGCCAGCCTGCCAGGAAGAAGAGATCCACGCCAGGGGCCGACAGTCACCTGCAGTCCGGTGCGGGACACCAGCGGGTGCCGGGGTCAGCTGCCAGCAGCCTCCGCAGGAGGAACTCCTCATACTTGTCACGGAGGGCAGGCTCTGGCAGGAGGCTGTGGACGTCAGCAGGCTGCAGCACGGTGGGGCAGTGTGGGCAGGCCACCCGCACACGGCTCTCGCTGACGGCGATGCGCAGGTACTGCTGCAGGCAGGCCCGGCATGAGAGGTGGGAGCAGGAGGCAAGGCTGGGAAA
chr3:104929460-104929649	0.414468	0.337192	1	BR_S_ROI	Promoter (2-3kb)	3	104932146	104934788	2643	1	ENSGALG00000038639.1	ENSGALT00000052744.1	-2497	chr3	104929460	104929649	24468	CGCCTGAAGGTGCTGGCTCTGGGCGCGAGGCCGGAGACGACGCTGCACACTTACTTCCCCTCCTTCCTGTCCCGAGCCACGCCGAGCTGCCCGCCTGCCATGAGGAAGGAGGTGAGAAGGGGGGCTGAGGGCTGACGGGTCTTTGTGCATCCTGGGGGCAGTGCGGCGGCAGCAGGCGTGGTTCTCCCTG
chr3:104930014-104930288	0.264564	0.659739	1	BR_S_ROI	Promoter (1-2kb)	3	104932146	104934788	2643	1	ENSGALG00000038639.1	ENSGALT00000052744.1	-1858	chr3	104930014	104930288	365	CTGCAGGAGACCGTTCGCTCCTTCAAGGTGACCAACGAGGAGCTGGTTGCGAAGGGACCTGGCAGCCAGCAGGACGTGGCTGCGTGTGACACTGCCTGCAAGGTGAGCGGTGCCTCCGTGCCGGGCTGGGGCCGCTCTCTCCCTCCCGAGGCCGTGGGCACGGTGTGAAGGGGCCGTTTTGCTACTTGCCAGCTGCTGCTGCAGAAGCTGAAGGGCCGGGGCTTCCCCTGGTCCCGGCTGCTTCTCGTCCTCCTGGTGTTCGCCGCCGGTTTCCT
chr3:104937368-104937706	0.315892	0.644271	1	BR_S_ROI	Promoter (1-2kb)	3	104937620	104938738	1119	2	ENSGALG00000043841.1	ENSGALT00000083423.1	1032	chr3	104937368	104937706	7080	CACAGCCCTGACCCGAGGAGCGCTCGGTGCCGGCGTAACGATTTGGTTTGATGTGACAAAAGTGGGTTTGTGTGGAAGAAGTGAGTGTGAGAGCGGCCGCCCCGTCCTCTCGGAAAGGCCCCGGACACGTGGCAGGAGAGCCCTGACGGCAGCATCCTATGGGGCTGCAGGGCCGGCACAGTGCCCAGCCCCACATGCGGGCCGTCCTCGCTGCCCACTGCCACAGCCCTGCCGTGTCCTGGGCTTGAAGCATCACTGTGTGGAGGGCAGAGCGGTATGAAAACCTCTTACCCCGCAGCCTCTGCCACCCAGATTGTCTCTGGGGATACACCAAAGTGC
chr3:105015344-105015679	-0.445581	0.380975	1	BR_S_ROI	Exon (ENSGALT00000052697.1/ENSGALG00000031281.1, exon 10 of 17)	3	105019818	105019981	164	1	ENSGALG00000028766.1	ENSGALT00000045507.1	-4139	chr3	105015344	105015679	77638	CTGCGGGCAGAGGCGTGCTGCTGTGGTGAGCCGCCCCAGAACCACAGCTTGGAGCACGAAGGGCAAGAGCCGCTCCCTGAGAACAGGGGCTCACCATCATAAAACCCCGCCGCCAGGTGCTGGTGGGGCCGGGAGGGCATCCAGGAGAGGCTGAAGCACTGCCCGCACTCGGCCGCGCTCCCCGCCTGGATGGAGCCCACCTGCAGTGCGGTGGTGTGCCTCACCTGCAGGGAGAAAGGACACAGGTAAGGCCACCCTCCGACACCGCCCGTCCTGGGAGCGGGAGATGCGTGGGGGTGGGAGCACGGTGCTGGGGGCAGTGAGCTCTGAGAGCTT
chr3:105050644-105051111	0.156064	0.808237	1	BR_S_ROI	Downstream (2-3kb)	3	105053766	105057843	4078	2	ENSGALG00000041454.2	ENSGALT00000086516.1	6732	chr3	105050644	105051111	34965	TTGCAGCGCCGTGTGCGACCTGTAAGCAGTGCCGCAGGGCTGTGCAAAGTGTGCACCCTCTGCTGCTGGGCCATGCAGGGCCTGCAACCTGTGCTGCAGCGCCGTGCAAAGTTTGGAGCCTATGCTGCAGGCCTACGCATTGCTCTGCACCTGCTGTTGCAGGACCACACACAACCTGCAAACAGCGCTGCAGCACCATGCAAAGTTTGCACCCTATGCTGCCGGGCTATGCCAGGTTTGCATCTGGTGCTGCAGGGCTGTGCAGGACTTGCAATCAGTTCTGCAGGACCCTGCAAAATTGGCACCCTATGCTGCAGGGCCATGCATGGCTTGCATCTGGTGCTGCAGTGCAATGCGGGATGGACAAACAGTGCTTACAGGGCCATGCAGGATTTGCAC…
chr3:105065197-105065806	0.227752	0.593373	1	BR_S_ROI	Promoter (<=1kb)	3	105054018	105065491	11474	2	ENSGALG00000041454.2	ENSGALT00000073317.1	0	chr3	105065197	105065806	14086	GCAGCTAAAAATAACCCCACTGTTTCTGGGGCTGCAAAACCGCCGGGTGACGCGGCTGCGGGGAGGGGAGAGCAGTGACACCGGCTGGGCACCGGCACCGTGTCCCCGTGGCTCCTCGGCGCTGCGTGCCCAGCTCACTCGGCCTGCCTGCAGGCGGTGGGGCTGCGGGTGGGGAAACTGAGGCACGGCGTTGGGGATTTCTTGTGAGGAAAATGAGGGGACGGAGAGAAGCGAAGTCCCCCCAGGCCTGCGTCCTCAGCGTGGGGACAGAGCAAGCGCCAGCACGGGGCGGCATGGAGGGGACAGTGCGGTGGGCTTCTCGCTGCAGAGCTCGAGCCGCAGGGTATGAAAGGGCTCTTTAATGCAGAGGGGAAAGGGCGGAGGAATATGAGCCCCCGG…
chr3:105155122-105155323	-0.639428	0.340118	1	BR_S_ROI	Intron (ENSGALT00000088894.1/ENSGALG00000046411.1, intron 1 of 9)	3	105089175	105158672	69498	2	ENSGALG00000046411.1	ENSGALT00000088894.1	3349	chr3	105155122	105155323	89316	AAAAAGCTGGACATGAGTCAGCTGTGTGTGCTTGCAGCCCGGAAGGCCAACAGCATCCTGGGCAGCATCAACACAGGGGTGGCAGCGGGGCAGGGAGGGGGTTGTGTCCCTCTACTATGCCAGGATTACTGCAGCACATTAAAACGCAGCTAAGAACGGCAATCAGCTTGCACCAAGCAGTCTCAGTGTCCCGATGTGTTCA
chr3:105167469-105167537	0.416184	0.529355	1	BR_S_ROI	Distal Intergenic	3	105089175	105158672	69498	2	ENSGALG00000046411.1	ENSGALT00000088894.1	-8797	chr3	105167469	105167537	12146	TCTGGACCCGCTCCAACAGCTCCGTGTCCTCCTTGTGCTGACGGCTCCAGAACTGGACGCAGTACTGCA
chr3:105275541-105275960	0.605017	0.318502	1	BR_S_ROI	Intron (ENSGALT00000026678.5/ENSGALG00000016531.5, intron 4 of 11)	3	105234656	105318244	83589	2	ENSGALG00000016531.5	ENSGALT00000026678.5	42284	chr3	105275541	105275960	108004	ACACCATTCAACGTACACAAAATGAAAATTGGGCACACGCAGCTTGTTGGCATAAAATGCTCTTCTGCAGCACAGACCGAACTGCAAAGAACTGCAGAAGGAGCTCAGAGCACCATGGAAAGAGGCAGTGAAATGAGGGATAATTCTGAGAGGATAAAAGGCAACCCAAGGGTCAAAGGGAAGAAGAACGGAGCCACGCAGCCCACACAATGAGCTCAGAAATTTATTTTGCTGTTAAGGAATGGATTCCAGACTACCAGACATGTAACACCAACTGCAGTGAATCATGAGATCATTTAGATTGGAAAAGACCTCTGAGATCCACACGTCCAACTCCATCCCATCCCGCCATGCCCACTGCCCACGTCCCTCAGTGCCACATCCCCACAGTTTTGGAAC…
chr3:105620806-105621033	0.408262	0.515432	1	BR_S_ROI	Promoter (<=1kb)	3	105621564	105629866	8303	1	ENSGALG00000016586.3	ENSGALT00000062073.1	-531	chr3	105620806	105621033	344846	AGTAGACCTTTGCATTGAAGTAGGTCCTTATTGGTGAAAGCCAAATTTCAGTGCCTCGTTGAAGCACGTTGCTATGGCTGGCTCTGTCATCTGCTCAGAAAACAGAATAGTTAAAACTGCAGAAGCTGGAACTGTGACACAGGTAGGTGGGTTTCTGCCACCGTGGAATTGGGATTTCCCTGCTGCCATATACAATGGCAGAGCATTTTTTAAGCAGGCTACAGCAGG
chr3:105653014-105653677	0.0290739	1	1	BR_S_ROI	Promoter (2-3kb)	3	105652613	105656084	3472	2	ENSGALG00000016589.5	ENSGALT00000026776.5	2407	chr3	105653014	105653677	31981	CCAGGCTGACGGCCCAGATGACGACGGTGCGGAGGCTGTCCAACACCATGCGGGTGGTGGCACTGATCTCTTTGGTGACGCTGATGCCGGCGAAATTGAAGAAGGCGATGCTGCTGATGTTACCCAACAGGGCCAGGGCGATGAGGGGCTGCCGGCTGATCTGGCAGAAGGCATCGAGGGCGTCCTCCAGCACCCGCCGGGGGTTCCCACTGAAGCTGCCCGCTGGGATGTAGTACATGGGGATCAGCAGTAGGGCCAGGATGATGAACCCGAAGAAACCTGGGGGAAAGAGGGAGTGATGTGTGAGACGGGAGCTGGCTTCAAGCACGGCCCAAAGCTGCCCGTTCCCCCTGTATAAGCCGTTCCTGTGCTACAGCATCCAGCCCCCAACCCCCATCA…
chr3:105669668-105670075	0.175454	0.823691	1	BR_S_ROI	Promoter (2-3kb)	3	105661748	105672793	11046	2	ENSGALG00000025971.1	ENSGALT00000044399.1	2718	chr3	105669668	105670075	15991	TGCAGACCAAATGGCTGAGCACACGCGAGGGACACAGGCTGCCTCCATCCCTGCAGGGACAGAGCTGTCCCAAACCTCACGGCCCCTCGGCACATCTGGGAGCACCCAACGCAGGGTTTGGGTTTCCTGAGCTGGGGTGCATGGAGGGGGACAGCCTGCAGGTCCCCATCCCCACCACTGTGCCACGTGGCATGGCTGACCCATCCTTGCTGCAGGGACAGGGATGGAGGTGTCAGGGACATGTCCTGCAGCTCCCCTTGCCCCTGGCCTTGTGGAAGAGGAGGGGACACATCTAAATATAACAGATCCCAGTCTGCAGCCGCATGCCTCATCCCCCTGAACGTATCCAGCTGCCACTGGTGCTGTCCCTATGGGTGTCACCACCCCGAGGATCACATC…
chr3:105687716-105687881	-0.564348	0.478093	1	BR_S_ROI	Distal Intergenic	3	105661748	105672793	11046	2	ENSGALG00000025971.1	ENSGALT00000044399.1	-14923	chr3	105687716	105687881	17641	CTGCACACAGATGATATTTCTGACCCCTCTTCACGGCTGGTTTGGGGCACAGCAGCTCCTGTTTGGCTGCACGCGGAGAATAATTAATGCTCACACTGCAGAAATGTGGGCATCGACCCTGGAAGGTGGAAGAGGCTGTGAGATCCAGAGGTTAAAAGAAGGAGAA
chr3:105779929-105780275	-0.045182	1	1	BR_S_ROI	Exon (ENSGALT00000026758.5/ENSGALG00000016577.6, exon 43 of 46)	3	105782695	105783446	752	2	ENSGALG00000045311.1	ENSGALT00000088225.1	3171	chr3	105779929	105780275	92048	TGCAGTGATTCACAGAATCACAGAGTGACTCAAGCAGCCCCAGCTCATCACTTAAGGCTCTTAGGTCCTTCCAGTCTGTCCATGCCTTGCTGGCCTGGAGGCATCCTGGCTGCACATCCAGGATGGCCCCATGCCCTCTCCTCCCTTCTGGAGAGTTCCACCCCTCTGGGCCCTGCAGGTGGCTGAAGGGTCAGCAGGAGGACAAGCAAGACACAGACGTCCATTACCACTCGCTCACCGGCGAAGGCAACTTCAACTGGCGTTACATCTTCCCCTTTGACTACCTGATGGCAGAGGAGAAGATCGTCATCTCCAAGAAAGAGTCCATGTTCTCCTGGGATGAGACT
chr3:105865693-105865872	0.278401	0.72924	1	BR_S_ROI	Promoter (2-3kb)	3	105837197	105863683	26487	2	ENSGALG00000016605.5	ENSGALT00000026798.5	-2010	chr3	105865693	105865872	85418	AGGCCATCAGAGCTGGAGCAAAGCGGGGGGGTTCGGGGTGCTGCTCTCGTCCTCGCAGAGCTGCAGCAGCAGCATCGCTGCAGGGGATGCTCAGCCGAGCGGGAGCAGCCGTTTAAATAAATAAAGGAGCTTTCAGCACGGCTGCTGAGTCACCGAGGCGGCTCCGATGGCAGCTGGGAA
chr3:105930055-105930290	0.802387	0.0708118	1	BR_S_ROI	Exon (ENSGALT00000026818.5/ENSGALG00000016617.5, exon 12 of 19)	3	105909724	105917071	7348	1	ENSGALG00000016610.5	ENSGALT00000026809.5	20331	chr3	105930055	105930290	64183	TGCAGAGACAAAAGCCCGAGGAGACACGTGAAGGGTTGTCCAAGCAGCAGCGGGGCTGAGCCATAGGAAATCCCGCTCTGCGCCGCACTGTTGGCCTCCCACCCACGACCCCGCTGCCAGGATGAACTCCCACAGGGAATGGAGCCAGCGCTGGGCTTCGGTGGGGTTCTGGAGGACCACTTGGTCTTTTGCTCTGCAGGAGTTACGGGCAGGGCGGTGGGAGGCAGAGCACAACG
chr3:106082364-106082790	0.384838	0.546615	1	BR_S_ROI	Intron (ENSGALT00000048236.1/ENSGALG00000016617.5, intron 1 of 21)	3	105921033	106086519	165487	2	ENSGALG00000016617.5	ENSGALT00000048236.1	3729	chr3	106082364	106082790	152074	CATGAGAGCCCACCTGCCTTGCAGGGGAAAGAGGAGGACAAATATTGCAGGATTATCAGCACAGAAGCTATTCAGCCTGCATTTTCCCTGCAGAGAGCGTTGGCTCTCGCCCAAAGCCGAGCGAAGCCTAGTTTCTAACCTACATTCCCAGCCAGGTAAATTAGTTCAGGCTTCAAGAACCTCCAAACCAGTTCAGCAGATTCCCCTTTGCAAATGACAGGAGCGCAGGTAAATGGCGTGGTGCTGACACATCCCTTACACTCAGACCAGGGCTCAGAAGCCCTCAAGTGCTTTGAGTTTTGTCCCACACCACAGCCACAGCATTTCACATGGTCACCTCTACGTGGAGATGCTGCAGCAGCGGTACAAACCTGTTCTCAAAAGGTCTGACTCACACGC…
chr3:106163028-106163216	-0.581695	0.44094	1	BR_S_ROI	Downstream (1-2kb)	3	106147418	106157704	10287	1	ENSGALG00000026301.2	ENSGALT00000044388.1	15610	chr3	106163028	106163216	80238	GTTTTGTTTCCTCCAGGCATCCCTGCACTCTTACACTGAGTCCCATGCAGAAGGTGCTGTGCTGGGACACCACAGGACGAGGCAGGGCTGCCCACGACAGCCATCTGCAGCGAAGTGTGACCTCTCCCAGCTTTGAAAGCAGTGCTCCCTTTTGCAATTAATTGCAGGATGCAATTAGCTGACTTCTTC
chr3:106165367-106165716	0.819695	0.225222	1	BR_S_ROI	Intron (ENSGALT00000026832.5/ENSGALG00000016624.5, intron 14 of 14)	3	106147418	106157704	10287	1	ENSGALG00000026301.2	ENSGALT00000044388.1	17949	chr3	106165367	106165716	2151	CTAGAGCCCGGCAGGCTCTGTCCCAGCGCTCCTAGAAATGAGCTCAGCTCCACTTCAGCTCGACAAGTGGGCTCCGCAGCCGCAATCCAATTTCCTCCTTGAATGGAGGCTCTGTGTGCCTTCTGGTCCTCGTCTTCCTCTCCTAATGAACCCCGCCGCATCCTGCAGCAGGACAGGTCTGTGCCAGCAGCCTCCCCCCTCACCTTATCTAATTACTCACGTATGCAGATATTAGTCATCAGCAGAGGAAGGAGGACTCAGCACCATGGCACTGCTGTCCCTGCAGCTGGTGGGCAGGGATAGGAGGACAGACTCCGCAGCCCTCTCCTCCCCTTCCCCACGGCAGGGGG
chr3:106343506-106343642	-0.140006	0.890574	1	BR_S_ROI	Distal Intergenic	3	106289859	106341933	52075	1	ENSGALG00000042308.2	ENSGALT00000070540.2	53647	chr3	106343506	106343642	177790	ATGCACTCCAACGTGATTTCACCACCGGTCGCTGGCAGCAGTACCAGGGAGCTGCCCGGGAGATGCATGCTGCAGCCGGGTGGCTCCTTGGTGGGCTCGTCCTCTCCGTGCATCCATCTGTCAGCCTGGGCTTGAGG
chr3:106426005-106426197	0.744922	0.297742	1	BR_S_ROI	Distal Intergenic	3	106452748	106479037	26290	1	ENSGALG00000016630.6	ENSGALT00000026845.5	-26551	chr3	106426005	106426197	82363	CTGCAGTCCATTCAATGCAGAGCCCATCACACCACTCGGCAGATCCCACACTTCATTTTCAGCCTAGGGGAGGTGAAGTCAGCTGTGTTACCGTGTCACAGATGTGTGCATGGCTGCAGAAATCACTGTTTCCCATGAGCTGTGGAACCACCACCCTTCTGTCAGGCGCGAGTAACATCTCAGAAGGCACATC
chr3:106452580-106453247	0.88872	0.0539811	1	BR_S_ROI	Promoter (<=1kb)	3	106452748	106479037	26290	1	ENSGALG00000016630.6	ENSGALT00000026845.5	0	chr3	106452580	106453247	26383	GGTCAAGTCCAACCGAGGAGCCATCGTCACAACAAGATGAAATTCCCGTTCTATTGGCTTCTCATTAAGCAGGCACAGTAACGTTTCTTTGTAGAGACTTGCTAAACAAACTCTTTTGGTTATGGCTACTGATCCAACGTGACTGGGCATGTGGTGACTGTTGAACTCATGACTGGATATACAATGTTGCGGAATGGGGGAGTGGGGAACGGAGGCCAGCCGTGGTTGTTGAGGTGGTCCAGTCGGATCCGGCTTACCTGGCTGAGTTTCATCCTCTTTGTCATCCTTGTCTTTTTTCCCCTTATTGGGCACTACTACCTGACGACCATCGATGACGCAGATGATGCCGGCAAGCGCATCTTTGGCCCTCGGACTGGCAATGAGCTGTGTGAGGTGAAG…
chr3:107427649-107427918	-0.0207289	1	1	BR_S_ROI	Intron (ENSGALT00000026872.5/ENSGALG00000016646.5, intron 1 of 2)	3	107329007	107339724	10718	2	ENSGALG00000041139.1	ENSGALT00000074588.1	-87925	chr3	107427649	107427918	974402	CTGCAGGCGTTCAAGCCAGGCTGGATGTGGCTCTGGGCAGCCTGGTCTGCTGGTTGGCGACCCTGCACATAGCAGGGGGTTGAAACCAGATGGTCACTGTGGTTCTTTTCAACCCAGGCCATTCTACGATTCTATGATTCCTCTCATTACCTGCAGTGATGTTACAGGTCTCCTCCCATCCCCATGATTAACAACAAGCATCCCAGCAGCTTGCCTACTCGCAGCACTTATTGCAGCTGCTGGGGGCTCAGGGTATGGACGTACCACTGC
chr3:107509186-107509886	0.779293	0.133727	1	BR_S_ROI	Intron (ENSGALT00000026872.5/ENSGALG00000016646.5, intron 1 of 2)	3	107399210	107546498	147289	2	ENSGALG00000016646.5	ENSGALT00000026872.5	36612	chr3	107509186	107509886	81268	CACCGCTTTGGGAAGCAGAAGATGTGCAAGAGGCTGATTACGGCCTCAATTGGCATCAGCCGTGCAAAGCCAGCCCTGCAAAGAGTTGGAGCAGAGTGGTGCTGTGACAGTTTGCTGCTTTCCAGGAGAGGTGAGCTGCAGGGACTCCTCGCACATCCATTATCCGTGAGGAGCAAACTCTTGCCCGTGGAAATGAATCTTGGCTCAGGAGCGAGACAGCGCTGTTAGAGTAGAGGAAGCGCCTACATCCAATTACACCGCCTTAATGAGTCTAAGAATAGATGAATATTTTATCAGTTTTCACCCTGAATATTTGGAAGGTTTTTCATTTCGGGAGAAAGGGAGGATGCAGATTCATGGCACAGATGGTTCAAGACGAGGCAGACCTGGTGTTGCTCT…
chr3:107578605-107578723	0.321038	0.499886	1	BR_S_ROI	Promoter (<=1kb)	3	107578251	107578746	496	2	ENSGALG00000041248.2	ENSGALT00000031553.5	23	chr3	107578605	107578723	68719	CACCGCCCTCTGAATTCTTCTCCCCCAATGCAATGCCCTCCTACCTGGGGCGGCCAGGGAGACCAGCAGGAGGACAGCGAAGACGAGGCAGAGGAACCTCATGGCTGGAGGCGAGCTGG
chr3:107581381-107581533	0.440833	0.324397	1	BR_S_ROI	Promoter (<=1kb)	3	107581427	107581886	460	1	ENSGALG00000032852.1	ENSGALT00000043256.2	0	chr3	107581381	107581533	2658	CTGCAGCTCTCTCCAGCCTCGCTCACACCCCAGCTCGCCTCCAGCCATGAGGTTCCTCTGCCTCGTCTTCGCTGTCCTCCTGCTGGTCTCCCTGGCCGCCCCAGGTAGGAGGGCATTGCATTGGGGGAGAAGAATTCAGAGGGCGGTGGGAGA
chr3:107774988-107775122	-0.166648	0.893322	1	BR_S_ROI	Distal Intergenic	3	107785815	107811652	25838	1	ENSGALG00000016662.5	ENSGALT00000031548.3	-10693	chr3	107774988	107775122	193455	CCCAGCAGCTTTCCCCAGCCCAAATTAGCACCAAGTTATGCTGAGAACTGGTGATGTAAGGGCTGCAGTGCACGTGGTGACAGCTAAGACATCTCCTGCTCTGCACACCCGAACACCGTCACGTTGTACCCTCTG
chr3:108814468-108815022	0.441401	0.323783	1	BR_S_ROI	Distal Intergenic	3	108736771	108786566	49796	2	ENSGALG00000019842.4	ENSGALT00000031535.3	-27902	chr3	108814468	108815022	1039346	CTGCAGGGACGGGGCATCCACAGCCTCTCTGGGCAGCTGTTCCAGCACCTTACCACTTTCATTGTAAAGAACTTCCCCTGGACATCCAACCTCAATCTTCCCTCCTTCAACTTAAAACCATTCCCCCTTGTCCTGCTGTTATCTACCCTTGTAAAGAGTTGACTCCCCTCCTGTTTATAGGCTCCCTTCAGGCACTGAAAGGCTGTAATGAGGTTACCCTGCAGCCTTTCCTTCTCCAGGCTGAACAAGCCCAGCTCCCTCAGTCTGTCTTTGTAGGGGAGGTGCTGCAGCCCTCTCATCATCTTAGTGGCCCTCCTCTGGACCCTCTCCAACAGCTCTCTGTCTTTCTTGTACTGGGCGCCCCAGGCCTGGATGCAGTACTGCAGATGGAGTTTCATG…
chr3:109295714-109295956	0.571734	0.304927	1	BR_S_ROI	Exon (ENSGALT00000031534.3/ENSGALG00000016699.4, exon 4 of 4)	3	109295682	109299928	4247	2	ENSGALG00000016699.4	ENSGALT00000031534.3	3972	chr3	109295714	109295956	480692	GCTCCCTGGCTCTCCACCTTTGCAGTGGGGGAGAGACGTATGTTATCTCTCCCACTCCACATCATCGAGACGGAATTTTCTGCAGAGTTATCAGCGCTGAAGAAATGAACTCGCCAGCCCCAGCAGCACTGCAGCTGTTTGATTTCATGACGGAAAGTTTTGCTGAAGATATAGTAAATAAAAGGGTTATACGCGGTTGAAGATTTGGCAAACAGACACGGCAGCAGCGTGACAATGGGCTGC
chr3:109721298-109721407	-0.325505	0.65168	1	BR_S_ROI	Intron (ENSGALT00000026959.6/ENSGALG00000016705.6, intron 2 of 11)	3	109539901	109680350	140450	2	ENSGALG00000016705.6	ENSGALT00000051356.1	-40948	chr3	109721298	109721407	425342	ATAGAAACGGGGAAGGGAGGAACGGGACACAGCTCCCAAGCCAGCGGCTGCCTCTGAGCGCTGCCTGCAGCTCCATTCTTCCAGCAGTCCCAGGGAGATCTGCCTCCAGA
chr3:110287083-110287729	0.343063	0.523201	1	BR_S_ROI	5' UTR	3	110271102	110291779	20678	2	ENSGALG00000016710.6	ENSGALT00000083677.1	4050	chr3	110287083	110287729	565676	TGCAGTTTATCATCCGTGAGCACTTCTTTACATCTCAGGCCAATCAGACCTGGGTTTGATCAGCTGTGGCCACGGCGTGCCATGCTTCCCAGGGCTGCAGCGGGGATGGGACGTGCACCCTCAGCACCGCTGACTGCAGTAGGCCATGGGCTGTGTTGGTACCACTAAGGGCTGAGAGCCTGAGCTCCACGTGCTTGCTGGTACCACCTCTGCTCCATGCACTGCAGACACGCAGTGAGGATCCTCACCTCACCAGCTCCATGAGGTCTCCCGTGCCCTCGGTGCCCAGGTGTGCCATGTGCTCGTGCAGCTCCTTACACAGTGTGCCCGTGAACATGTGCAGATTGGAGGGACCCATCTTCCCCTTCATCATGCTGTACAGCCTGCCATGATTCTGAT…
chr3:110309066-110309248	0.320901	0.59127	1	BR_S_ROI	Intron (ENSGALT00000026970.4/ENSGALG00000016713.5, intron 10 of 11)	3	110315370	110315932	563	1	ENSGALG00000040238.1	ENSGALT00000060697.1	-6122	chr3	110309066	110309248	21337	CTGGACCCTCTCCAGCAGCTCCCTGTCTTTCTTGTATTGGGGCCCCAGACCTGGACTCAGTACTGCAGATGGGGCCTCACGAGGGCAGAGCAGAGAGGGCCAATCACCTCCCTGTCCCTGCTGGCTACCCCTTAATTTAAATGTGAAGCCTTAAGGAAGTCGGGACTACCATGTTTTCCTGCA
chr3:110394088-110394378	-0.13787	0.920261	1	BR_S_ROI	Distal Intergenic	3	110355185	110358878	3694	2	ENSGALG00000039320.1	ENSGALT00000076259.1	-35210	chr3	110394088	110394378	84840	GGCTGGCAATAGCACGTCTGTCAGCCGGTGTGTTAGAACTACTAGAGAAACCCTGACAGATTTGTACCAACCTCAGCATTTGCCCAGGCAACTCCACCAACCTCCAGCACCCTCCCTGCCAGGGGAAAGTGAGGCACTGAGCTACCTGCAGCACTCAGCCTTTGGGGAACACAGCTCTCCTGAAGAGCCCAACCCCTTCACCATGCTTCCCAGGCCTTCTCCCCAGTGCTATGGGTAATTTGGAGGGGCAAAAAGCCCCAGCACAGCCATGCAGCCCCACTGCCCCACAGC
chr3:110540438-110540582	-0.0329118	1	1	BR_S_ROI	Promoter (1-2kb)	3	110542296	110545583	3288	1	ENSGALG00000016723.5	ENSGALT00000026987.5	-1714	chr3	110540438	110540582	146060	TCTTGACCCACTCCGACAGCTGTTTGTCATTCCTGTGCTGTGGGCCCCAGGCCTGGACGCAGTACTGCAGATGGGGCCTCACAAGAGCTGAGTAGAGGGGCACAATCACCTCCCTCTCCCTGCTGACCACCCCTTTTTTAATGCA
chr3:111166250-111166339	-0.152562	0.813677	1	BR_S_ROI	Intron (ENSGALT00000043195.2/ENSGALG00000029012.2, intron 3 of 7)	3	111042233	111235595	193363	2	ENSGALG00000029012.2	ENSGALT00000043195.2	69256	chr3	111166250	111166339	625668	AGGGGAAGGGCGGTGTACCCATGGCAGGGAGCAGGAGCAGAGGGTGACCATGGAGGAGCAGCAGAGGCTAAATGTTATGGGCTGACTGCA
chr3:111256625-111256831	-0.364629	0.341455	1	BR_S_ROI	Downstream (1-2kb)	3	111258010	111263772	5763	2	ENSGALG00000045667.1	ENSGALT00000083435.1	6941	chr3	111256625	111256831	90286	TAAAGCGTGATAGAACCTATTCCAATTTCATAGCAGCACAAGACTAATTTCTTTGGGAGCAACTTTCCACATGAATAAGGAAGCAGAGGAGACAAAAGCAAGCACGGAGATCACATGCTTCAGCTGATTACCCATCAGTTGTATTTTCTTTGCACTCAGGAAAGTAGAAGTGCACAATTACTTACAACAGAACTCCTAAATCCTGCA
chr3:111279348-111279800	-0.0748551	0.928222	1	BR_S_ROI	Distal Intergenic	3	111265111	111274122	9012	2	ENSGALG00000016732.5	ENSGALT00000027001.5	-5226	chr3	111279348	111279800	22517	TGCAGCTGGAGAGAGAGCACAGGAGGGCACGTGGGATGCAGACCCTCCCCAGTCAGCCGCAGCAGTCGCTCCTGCCAGCACTCCCTTTCCCCCACGTCTTTCCCATTGGACAGTCTGGAGCCCTGTGTGGCAGAGGAGAAGAGCTGCAGGCAGAACAAAAACGGAGTGCTGGGATTCCTCCACCCCACTGCCAGATGTCTTCTCTGGCATTTTGGGGGTGGGAAGGGAGTTGTGGGAGCACCCACGGGGCTCCGGGCAGGAGGGAAGGAAGCAAAGATGCAGCTGCAGGCAGCGGGCTCTGGGCTGGAGCAGTGCAGCCAGGCACGGCTGCACAGATGGCAGTCTGGGCACGTGGAGGAAGTTTGTTCAGCTGAGGGCTGCAGGGCTGTCCTTACCAAG…
chr3:111296943-111297478	0.20204	0.441723	1	BR_S_ROI	Distal Intergenic	3	111265111	111274122	9012	2	ENSGALG00000016732.5	ENSGALT00000027001.5	-22821	chr3	111296943	111297478	17143	GGTAAGGACAATGCACACCCACCAGTGTTTACCCCTTACTGAGTGAGACACAAGGTAGGGTTCCCAGAGCTCCTTTCTGCACTTCAGGGTGCCCCGAAGGCTGCCTGTCCTATTCTTTGCATGTTCTCCTTGGCTCTGGCCTTTCACTGCGGTGTTCTCCTTCCCTTTGCCCTTGGCGTTCCCTACTGCATTCTCTTGCCCTCCTGTTTTTGCATTCCATGTCATGTTCTCTTGGCCATTGCCCTTGGCTTTCTTGGCCACATTCACTTCAGCATTCAGTTCTGGCGTTCCCTGCAGTGCTCTCTTGCCCTTCTGTTTTGGCGTTTCTTGTTGTGTTCTCTTGGCCACTTCCTTGGCATTTCCTTCCACATTCTCTTGGCCCTTACCTAGGCATTCCCT…
chr4:13187-13443	0.118394	0.907665	1	BR_S_ROI	Distal Intergenic	4	47308	49899	2592	1	ENSGALG00000035593.2	ENSGALT00000080321.1	-33865	chr4	13187	13443	5210	TGTGAAACTAATGAGGTTCCATAAGGCCAAATGCAGGGCACTGCATGTAGAGCAATCCCAGATATTCAGACAAACAGGACAAGATCTGCTTGACAGCAGCCCTGCAGAGAAGGGGCTGGTGGATGGCAAGCTGGACAGGAAGCAGCAGTACACTCTCGCAGCCAAGAAGACCAACCGTATTCTGCATGGAATTAAAAAACAGCTGGCCAGCAGACAGCGAGAGGTGATTGTCCCCTTCTACTCAGCTCTTGCAAGGT
chr4:18653-19123	-0.164765	0.750666	1	BR_S_ROI	Distal Intergenic	4	47308	49899	2592	1	ENSGALG00000035593.2	ENSGALT00000080321.1	-28185	chr4	18653	19123	5210	AATTCAGATTGCCAGGTGGGCGTTGACAAATAGTCAAAATGGTCCTTCCCGCTTCGACTAGGACAGTAGATTGGAAAGAAATGTAATATACTCATAACAGCCTGGAAAAATATCATGTAACAATCCATCAAGGCCTCAGACACTACTCCCCAAAACCGCTACTTCTATTCCCCAGATCTGCCTCTGCAGGCTTATCAAACATTCAGTTAGTATTGAATGTGTGAAATTCACAAAAAGAAAAAAGAAAAACTCTGCATGAAGGCAAGAAATGCTGTTCAGCCATGAAGGAAAAAACAATCCAAAGTTTGATGTCAGCAAACCAAGGCACTGACAACCCATCACTACTTCAGAGCCCTAACCAATTTAGTGTGAGGACAAATGTGATGAGGGTGGGAAAAG…
chr4:43922-44290	-0.0165381	1	1	BR_S_ROI	Distal Intergenic	4	47308	49899	2592	1	ENSGALG00000035593.2	ENSGALT00000080321.1	-3018	chr4	43922	44290	24799	GCCTCGAGGGTGCTCCCACAGTCCCCTGCCCACCCCCAGAATGCCAGAGAAGACATCTGGCAGCAGGATGGAGGAATCCCAGCACCCTGTTTTACTTCTGCCTGTAGCTCTCTCCTCTTCTGCCACATAGGGCTCCAGCCTGTGAAATGGCAATGATCTGGGGGAAAGGGAGTGCTGGCAGGAGCGACTGCTGCAGTTGACTGGGGAGGGTCTGCATACCCCATGCCCGTGTGGGCTATCTCTCTGGTTGCAGGAGGAAGGGCAGATGAAAAGCTGTAGCTGAGCCTGATGGACCTGCATAACTCTCAGACCATCTTGCCAAAGGCAGCTGTGACACACTGATTCCTTCTATGCAGGTGAATTAATTTT
chr4:533722-533963	-0.430662	0.472653	1	BR_S_ROI	Intron (ENSGALT00000058448.1/ENSGALG00000029652.1, intron 1 of 22)	4	503169	547399	44231	2	ENSGALG00000029652.1	ENSGALT00000058448.1	13436	chr4	533722	533963	489432	GAGTGGCTCCTTTGTTTACATGGCTCTGATTACATTGGCAGAAGCACTCTACCAGGGACGGGGCATGAATGCAGGGCAGCCCCAACCGAGGCAGCGACCTGCAGGGTGGCAGCCAGAGGGACACAGCCACGGCACAGGGATAGCAGCCCTGCATCAGTGCCGGCGGTGCGGTCTCCTTCCAGCAGCAAACACCTGAGGCACAGACAGGCTGAGCTCACCTCACGTACAGCCAACAGGGTGTA
chr4:579114-579411	-0.285546	0.635405	1	BR_S_ROI	Intron (ENSGALT00000081467.1/ENSGALG00000032419.1, intron 2 of 14)	4	569647	600269	30623	1	ENSGALG00000032419.1	ENSGALT00000076851.1	9467	chr4	579114	579411	45151	GCAGGCGGAGCACCACTGGGATCACTGGGAAGGGATGTAAGCCTGCTTGAAGCCCTCAGATGGCCACAGAGTGCTGTTAATGACCAGAGCTGCAGAAGAGGGTAATTTTCACCATTGCTGAGAATTATTTCCCGTTGCTTATAGCAGGTGTGGGGCTTTAGGAGTGGTCCCTGTGGCTCCCATTGTGTGTAAAGGGGCGGGACTGTGTGTGTGGATGGGGGAGCAGGGCTGGCCTGGCAGAGCTGGCTTCCCCAATGCCAGGACCAGCTGGGTGAGCCAGGTCTGTAATTCCCACTGC
chr4:602814-603161	0.371226	0.408257	1	BR_S_ROI	Exon (ENSGALT00000066363.2/ENSGALG00000029764.2, exon 16 of 18)	4	598336	598445	110	1	ENSGALG00000033969.1	ENSGALT00000075693.1	4478	chr4	602814	603161	23403	GGGGATCCAGCAGAGAGCATCAGTGAAGACGATGAAGAAGAAGCGCTTGGCGACAGCCACGTCCCGGGGGCAGACGTTACTCTCCGCTGTTCTGCAGGTGGTGATGCGGATAGAGTAGAACATGCCCGTGTAGGCAAAGACAATGGTGATGAAAGCTGCAAGGTTCAAACCTGGAGAGAGGGAGAAACCTTGCTCTGAGCATGACCGATGGACCAGAGACAGAGCAGGGCTGTGCCCACTTCCAGCAGTGAGAGGAGCGGAGACATCACTGCAGCCTCATGCTTCACCCCCCATCCCCAGCCCTGCCCGAGGCCTCACCCAGGTAGATGGTGGTGGAGAAGCCCCTGG
chr4:610610-610695	-0.0395483	1	1	BR_S_ROI	Promoter (1-2kb)	4	602313	612539	10227	2	ENSGALG00000029764.2	ENSGALT00000066363.2	1844	chr4	610610	610695	7449	CTCACAGCTGTGTCACATTGGGGGACACCCGGGGCACAGAGCTGAAGTTCCGTGCAGTGCAGTCCACGGCCCTTCCCCAGCATCGG
chr4:628340-628474	0.735208	0.268135	1	BR_S_ROI	Distal Intergenic	4	602313	612539	10227	2	ENSGALG00000029764.2	ENSGALT00000066363.2	-15801	chr4	628340	628474	17645	CTGCAGAATGAATCGAGGGTTTTATGGAACTCGGTGTGCAGGTTTTATATGAAAGTTTCACCGGCCCAGGAGGGAAAGGAAGGGAGGAGCAGGGGCTGGCACCAGGGGCTGGGACTGGGGCAGGGAGTCCTGCTG
chr4:629476-629858	-0.00321752	1	1	BR_S_ROI	Distal Intergenic	4	602313	612539	10227	2	ENSGALG00000029764.2	ENSGALT00000066363.2	-16937	chr4	629476	629858	1002	CAGTGGGGCAGCACGGGTGGGTGCCTGGGACAGTGCTGTGGTGTAGGGCAAGGGGGGGCACTGAGGACTGCAGTACTGAGGCGTGAGGGATGGCTGCAAGGGAGGTGACACCAAGGGAAAGCCGTACGCAGCTGGGAAGGGGGCTGTCTCCTCCTGCTGGGGCACCCAGCACTGCAGAGGTCCATTTGTTTACTCACTGAATGCTGTGTTATTAATGGTGAGAAAAGTGGGGGTACACAGCGTGCTGTAACCCAGTGCTGTCAGCATGGCTCCAGATCTGCTCCCTGCTGCCTGCAGGGCTCACTGCTGATGTTCTGAGGATGCTCTGCAGCAGCAGTGATCCATGGCACAAGGGTAGCACAGCACGGAGCACTCTGCACTGG
chr4:636936-637358	-0.110554	1	1	BR_S_ROI	Distal Intergenic	4	602313	612539	10227	2	ENSGALG00000029764.2	ENSGALT00000066363.2	-24397	chr4	636936	637358	7078	TGCCCTGCTCAGTCCCTGCTCCATCTGCTCAGGGCAAATTCTGGTCTGCTGGAACCCCTCCCCTCCCTAACTCGGTAACATCCCCCCGCTGCCCTGCTGGCTGATAGCACAAGCTGGGCTCTTTGATGGGAGGCACTGTGAGGTGCACAGGGCAGGTGCCCGATGCAGAGTGCCCTGCCATGCTAACCCAAAAACTGCAGAGGGAAAGAGTAAATAAAATCAAATCCCATCTCTATTTAGCAACCAGACACATTTGCTCCAGGAGCACTTGCTGAAAAGCCATAACTAATGTACTTCCCCTGACTTCAGTAATCAATGCTACTCACCCACATGCACTCCAATTAATCCCACCTTTGCCTGCTTGGCTCCGACCCAGGCAGGCTTTCAACTCCATGCAGC…
chr4:682817-683200	-0.186647	0.756297	1	BR_S_ROI	Distal Intergenic	4	602313	612539	10227	2	ENSGALG00000029764.2	ENSGALT00000066363.2	-70278	chr4	682817	683200	45459	ATGCTGCCCACAGCCTGGGCTGGCTGCTGAGCTCAGCAGGTGGCCGTGGGGCTGCTGGTAACCACGGGTCACAGCTGCCAACAGTGCCTGAACCAGCTGTGCTTCAATAGCTGCTGTCCATGGCCGTGCCATGCCAGAGCTGCTGCACCTACCCCAGCGACCTGGAGCTGCTCGCCGTGCTCCTGCAGAAGACCCAGATTGCAATGCCAGCTGAGCAGCTGTATAAATGTTTCCTGACATTTTGGAGATGGAATAGATCATGCTGTTCAAACCTCTTCTTTCAGAAAGCATTCAAATAATACCTTTTCAATTCAAGAGGATTTTTGTTTGCTTTAAAGATTTTATGATAATTTCCAGCAGAGGCCATCAGACAGCCAATCTGCT
chr4:740034-740180	1.47415	0.00435779	1	BR_S_ROI	Distal Intergenic	4	754194	756414	2221	2	ENSGALG00000035311.2	ENSGALT00000058824.1	16234	chr4	740034	740180	56834	CTGCAGTGATAGAGGTGTCTGCAAGGGGACCGGGGGGACTTGGGTGTGTGAGGGTGACCTGCCCATAGTGCTCATGCCAAAATGGCCCAGAGAGAGAAGGGCTCCCTGCTTGCTGCCCCACTGCCAACAGCAGCTCTGTCCCTGCAG
chr4:789901-790303	-0.303741	0.583336	1	BR_S_ROI	Distal Intergenic	4	754194	756414	2221	2	ENSGALG00000035311.2	ENSGALT00000058824.1	-33487	chr4	789901	790303	49721	GGCTCCTGGTGAGCAGAGGGAGACAACAGCATCAGCCCCAGCCCTGGGCTGCTCGCAGAGCAGTCTCCCTGCCTGCATGGGTTATGGGGAGGTCCCATACTGGACGTTAACAGGAGCAGCAGCAGATCTCTGAGCATCCCGGTCCCTACTGCAGCCCATGCTGAACCATCCATGGGCCCAGAAAGTGACTTATCCTCATGGATTATAATTATCTCAAAAGTTACTGAAGGATAATTATCTTCACACCAAGAGGCTGCTGATGATCTCATGATACTGTATTCACTGGTGGTGGAAAAACACAAAGCTAATTACCCAGGAATTACTGCAGCACTGTACCTGGTACTGCTGGTAGTGCAGGACAGGAGGAAGTTTCTGGGGCTTCTGAAGCTTTGTTCTGCA…
chr4:884551-884663	1.42277	0.00569152	1	BR_S_ROI	Distal Intergenic	4	894546	896560	2015	2	ENSGALG00000045641.1	ENSGALT00000086050.1	11897	chr4	884551	884663	94248	TGCAGGGGGAGGGATGTGGTGGCACAGGTTGGGTGTGTGCTGTGCCCTGCGATGGGGCACTCCAGCACCATGGGAAGACCCATCCCCATGTCACTGCTGTGTCATCACCACTG
chr4:1034263-1035170	0.428696	0.327859	1	BR_S_ROI	Promoter (2-3kb)	4	1036330	1037649	1320	2	ENSGALG00000030618.2	ENSGALT00000064480.1	2479	chr4	1034263	1035170	149600	TGCAGCCTCCGCAGTGGGTCTGTGCCAAGCAGCCCATGGAGCCCTACACTTACTGCTCCCATTGCAGAGCCCGTGGGACCTGCTGCATACCACGGCCCTAATGGATCTTCCAGGACCCTCCTGGTGTGAGCACAGGAGCCAGGTGCAGCCGGGCTGGTGTGCAGCACGAGGCTGCAGTGTGGGAAAAGCCATAGCCTGGACCAGGGGAACCTGTTAGTTATTTCAGATGTACTACAGGGAAAACAAGGATAAACCTCCCCATCCTTGCTGTGGCAGCTGGCCCGGCCAAGTTTTATTAAGAGGGATTGCAGCTCCGCAGCCCCATCCAGGCGGGGTCTGCAGAGGGGATGCTCCCTGAGCATGCTGCTGTGTCTGCCCAGATCCTGGCGCACACCACAG…
chr4:1037045-1037122	0.269714	0.595645	1	BR_S_ROI	Promoter (<=1kb)	4	1036330	1037649	1320	2	ENSGALG00000030618.2	ENSGALT00000064480.1	527	chr4	1037045	1037122	1875	AGCACCCAGCACCCCCCGAGGGGCGCGGCGGGACCCCCGCACACCAGCACAGCCCCCGCGGGGGCTCCGGGGCGGACT
chr4:1045875-1046678	0.544658	0.225957	1	BR_S_ROI	Intron (ENSGALT00000056170.1/ENSGALG00000036539.1, intron 2 of 4)	4	1036330	1037649	1320	2	ENSGALG00000030618.2	ENSGALT00000064480.1	-8226	chr4	1045875	1046678	8753	GTGCGGCCGCTGGCCTGCAGCCCTCCCCTCGCCCCCAGAAGTGTCAAAGATTCAGGTTTCCACACTGTATCTCACAGCCTGCAGCGGTGCTCACAGCGGATTTCCCTTCCTTTCGGTGAGCCCCAAGCCCTGCACTCGGATTGCACACACCTCACGCACCTCTGGGTGCAGATCCCTGCAAACACACTCCAGGAAGGTTTACAACAAAAACAGCTCATGCCGCCCTCCCCGCCCTCCCGTCTCTCTAGTTGTTTTCTGCACCCTCACAGACCACGCTGTGGGTGCTGCATTGGTGCGTGTGCTGCAGTGGTGCTCAGCCCCACCCCGGAGCATCTGGCTCCCTCCTCCCCACTGGGGCCAGCACATCGCTGCAGGAGCACAGGGACATTGCAGGAGCGC…
chr4:1054661-1054959	0.203909	0.677826	1	BR_S_ROI	Exon (ENSGALT00000056170.1/ENSGALG00000036539.1, exon 2 of 5)	4	1036330	1037649	1320	2	ENSGALG00000030618.2	ENSGALT00000064480.1	-17012	chr4	1054661	1054959	7983	GTCCCGGCTCCTGGTGCTACCAGATAAGGGCCCAGGACCCCTCGGCCGCCACATTCCTCCCTTCTCCCATCCAGTGGGAAATATTTTCCGTGCGTGTCAGCACCGAGCAGCAGCCAAGTCCCAAAGCAGCGCCTGGTGACACTCTGCAGGCCCCCGCAGCCCCCGGCGAGGAAGAGGAGGGCGACTCACATGTGATGAAGTAATCCTGCTGCCGCTTGAACTCCAGGCCCATGTAGTTGGGGCTGAACTCCTGAAACTTGATGGTGAAGCGGATCTCCTGCTCGGGCCGGTTGCACGTC
chr4:1066492-1066952	0.574516	0.293536	1	BR_S_ROI	Intron (ENSGALT00000056170.1/ENSGALG00000036539.1, intron 1 of 4)	4	1039004	1084494	45491	2	ENSGALG00000036539.1	ENSGALT00000056170.1	17542	chr4	1066492	1066952	11533	ATGCTGGGCCCGAAACCCAACTGGTCCCAGACATGAGAATCCCAAAAAGAACAGATCACGGCCACAGCACCAGGGTCTCACAGGGGACTGTAGAGAGTGGGGACAGGACACCACCAAGGGCTGCTGCATCCCCGTGGGCGCGGGGGGGGCTCCCCAAAGTGACCGAGCTCTTTGCACCCCACGTGCCAACGCCGGGCCCTGCGGCTCAGCGTGCCTCGGCTAAGTGCTGCTGCAGCTCGAAAGATTCATCCTGACATCAGAAACCAGGCACGAAGAGGAGAGAAGCCCAGGAGCGGTTAGCACAGCGCGACGGGATGCTCAGCCCAGCACCGACGGGTCGTGCCGGCTCCAGCAGCCCCGCGGGCAGGACGGGGCCGGGGCTCCATCCCGTGACTAACA…
chr4:1101770-1101990	0.2237	0.611566	1	BR_S_ROI	Distal Intergenic	4	1118722	1134255	15534	1	ENSGALG00000041437.1	ENSGALT00000054616.1	-16732	chr4	1101770	1101990	34818	TCGGTGTGGTGCCGGGGCTGCACCCATCCATGTTGTGCTGGGAAGTCCCCAACCCACAGCAGCCACCTGACCCCTCTCCTCAAGGCTGCCTTCCTTGGGTTTTTGCAGCCTGCAGGCTCTGCCCTAATCTTGGAGCAAACAGTCGCTGCTGATAAGGCAGCTGGTGACCCACCGAGCCCCCAGACCTTTGTCTTCCTTTTGGCATGCTGGTGTTTGCTGCA
chr4:1111726-1111804	-0.280747	0.768791	1	BR_S_ROI	Distal Intergenic	4	1118722	1134255	15534	1	ENSGALG00000041437.1	ENSGALT00000054616.1	-6918	chr4	1111726	1111804	9736	AGGGGGGGCGGCTGGGTGCATTTATTTCTTTATTTACTTCCATTTTGAAAATAAAATAGAGTGCCTCTCTGTAGCTGCA
chr4:1177105-1177201	0.234608	0.805315	1	BR_S_ROI	Intron (ENSGALT00000060100.1/ENSGALG00000035966.1, intron 1 of 7)	4	1150672	1204662	53991	1	ENSGALG00000035966.1	ENSGALT00000060100.1	26433	chr4	1177105	1177201	65301	CAGTGGTGGGGAGGTGGGAGCAGAGTGCAGGTGGAGGAAGGCAGAACGGGGCAGGTCTGCGTGGTGTTGGGTTGGTGGCACTGCGCCGTGCTCTGCA
chr4:1212081-1212352	-1.25996	0.00314736	1	BR_S_ROI	Promoter (2-3kb)	4	1210009	1212138	2130	1	ENSGALG00000004475.4	ENSGALT00000007125.4	2072	chr4	1212081	1212352	34880	GCCCCAAACAGAGAGAGTGGCCGAGGGGGGGGCAGCACACAGCGACACTAAAGTATAGCCAGCAGAACCAACTGCAGCTCTGTGTTGTCAATAATACTATGAATATGATTATATTTCAGGCACCTCTCCCAACATGCTGCGTGTTCTGCAGATGTGATGGCACACACCCAGTGCTGGGCAGGCACCGGGCAGAGCTGGGTCCCTGCAGCCCATTCTTTGCGGGGAGGAAGGTGCCCCATCCACCAGGCCATGAGCAGCGTCAGGAGAGGTTC
chr4:1243651-1243941	-0.168768	0.888914	1	BR_S_ROI	Promoter (1-2kb)	4	1237453	1241673	4221	2	ENSGALG00000004346.5	ENSGALT00000006933.5	-1978	chr4	1243651	1243941	31299	GGGGGGACCCCGCATGGGGCTGTACTCCTGTGTGTCTGCACCCAACGCCCACGTGGCGGGCAGTCCCTCGAAGATGAAGTAGGCCGGGTTGGTGTAGCTGCTGGTCACCTCTGGGAGACTGCGGGGACGGCTCCTGCAGGGCACAGCATCACCGGGCTCAGCACCACCTGGGAATGGGGCACGGGGATGGACCCCAGCCTGAGGGGGTACCTGAGGAGTGGCTTGGGGCACAGCGGGGAGTCCTCTGCTGGAGCATCCTCCTCCTCCTCCTCAAAGCTGATCCACTCTGCA
chr4:1247499-1247914	0.00767497	1	1	BR_S_ROI	Exon (ENSGALT00000006917.6/ENSGALG00000004336.6, exon 8 of 26)	4	1242567	1251009	8443	2	ENSGALG00000004336.6	ENSGALT00000006917.6	3095	chr4	1247499	1247914	3558	AGGGGGACCCCCTGTCCCACGGCACATGGCATGGGACAGAGCTCAGCATGCAGCCCATCCCATGGAGTCAGGCCCAGCCCAGCAAATGCCTCATGCGGAGAACTGAGGTCAGCAGTCTCTTACTTTTGTCCTGCGGGATGACCTCCTCTGGGGACCCACCGCCCCTCTTGGTGATGGTCACTGTGCCTTCCTCCACATCCACTGTCAGGGCTGCGCGCTGCGACTTGCCCACCTTCACCTGCAGCGTGGACAGGGGGGTTCCTGGGTCGGTCCCCACACATGGGTGACAAAGACACCAGGGCCACACTGTGTCCCCTATTCTCACCTCGAAGCACTGCGTGGCCATGGGCTTGGTGTCTGGCAGTGGGGACACGGGGCTGGGCAGTGCCAGGTTGTGCC…
chr4:1254440-1254847	-0.0859158	1	1	BR_S_ROI	Promoter (<=1kb)	4	1254817	1259890	5074	1	ENSGALG00000004251.5	ENSGALT00000006763.5	0	chr4	1254440	1254847	6526	TACCCCCAACCCCGCAAAGTCCCGAGGAGGCACGGCAGCCCTGGATGCACATAGAGCATCTGAGCCCTGCTGAGCCTCCAGCCGTGCTGCTCACAGTGCCAACCCCCAGGAGGGCCATTGCCAAGGGCTCTGCAGAGCAGTGGTGCACAAACCATTGAGTCCCCATTGCTGGTGATGGCCAATGGGTGTCCTGTTCCCACCTCCAGCATTTCCCCCATCTCTCCATGCAGGTTCCTGTCTGTGTGGCACCTGACTTACAATGGCAGAAGGATCAAAGTAAGTGTAAGGCCACATGCTGAGGGTCTGTGCTGTGAGCCCGTGGGACACCGAATCCCAAGGCTGGGACATACCTGCCTGCCTGGGCACAGCTCCTGGGGATGCTCCTCTCTGGGGAGAGGG…
chr4:1354201-1354951	0.367592	0.652319	1	BR_S_ROI	Distal Intergenic	4	1310797	1346333	35537	2	ENSGALG00000004169.5	ENSGALT00000006629.5	-7868	chr4	1354201	1354951	99354	CTGCAGCCTGGATGGTTGATACTGACGGGAGCAATGTACTTTGTGCTGGGGATGCAGTAACCTGCACAGCATTCAGTCTTCTTGGGAAACCAGGAGCTGAAGTGTTGGGAGGTATTTTGTATAACTGGATTAAATTCAGTGTTGAACCTTCAGCTGCTGAGCACACAGTTAATTCTCAGCTTTAGCTTTTCATTATCACCATTCTCATTTTTGGGGGTGTGCAGTGCTCCAGTTGTTTTCTAGGAGCGTGCAGTAGAAATAACACAGCAGAAAACCAAGACATACAACGTGCTGCAGGTACAGCCTGCACGGCAGAGGCTGCAAAGCCTGGCCCCTATTGCTAGAAACTGTAGAAGATGAGATCATTGCCTTTATATTTGTGTAAACTCTTTGTAACAC…
chr4:1398465-1398796	0.163831	0.784586	1	BR_S_ROI	Distal Intergenic	4	1409332	1423642	14311	1	ENSGALG00000004121.6	ENSGALT00000059797.1	-10536	chr4	1398465	1398796	43514	CCTCCTGCTCCTTCCCTGCAAGCTGCTCCCTGGGGCAGGAGGGAGCAGACACTTTCCTTCCTTCCTGACCTCACACCTCCCTGCAGAGGAGGGATGCAGACTGAGCACAGAGCCGCCCGCAGCCAGGAGAGCAGCATCCCACTGCCTGCGTCACTCAGCGCCGTGCTTTGCTCTCTGGATGCATTTCTGCTGAGTTCCAGCCCTGGCAGGCTCTGTGCCAGGCTCTGTGCCTGCTGCTGCTCTGCCTGGGGCTCTGGCAGCAAAGGAAGGCTGTGTGCAGGCCCTGCCAGAAGCACAGGTGGAGGTTTTCCAGCCGAGGTGATGCCATCCTG
chr4:1448272-1448439	0.145658	0.900242	1	BR_S_ROI	Distal Intergenic	4	1454230	1455201	972	1	ENSGALG00000020331.5	ENSGALT00000032424.5	-5791	chr4	1448272	1448439	49476	TGCTGGGGGACAAGGTTTGCTTCCCAAATGTTGCTCAGGTCCATCATTTCTCCTGAGGTCCTTTCCCCAGTCAGGCTCTGCCTTGCTGAGCTGCAGCACTGAGCAGCACCCGCACGGGACAGACGACTGCGACTGGATGAATTCCAGCTGCTACGAACAGCTTACAGA
chr4:1610225-1610464	0.10404	1	1	BR_S_ROI	Exon (ENSGALT00000062267.1/ENSGALG00000003976.5, exon 8 of 13)	4	1600734	1618903	18170	2	ENSGALG00000003976.5	ENSGALT00000062267.1	8439	chr4	1610225	1610464	161786	GCAGTTCACGTTGGCGCCGTGCTCCAGCAGGATGTGCAGGATGTCGATCCAGCCTCGCGCACAGGCCTCGTGCAGAGCTGTGTAGCCAGCATTGTCACGATGGTTCACATCACTGCTCTTTTTCTGCAGGCAATAGAGCACCACGTCCTACAGAAACAAGAGCGTTGCAGGCTTGGTCACACGCAGACCAAAGCAAGGCAGCACAGGACACAGAGCGGGCAGCAGCACTGAGGCTCACCT
chr4:1621898-1622363	0.41875	0.360825	1	BR_S_ROI	Promoter (2-3kb)	4	1600734	1618903	18170	2	ENSGALG00000003976.5	ENSGALT00000066958.1	-2995	chr4	1621898	1622363	11434	CTGCAGGAGAAGCACGCTCTGCTCAAGTTAGCACCTAGCTCACTGCACCTGGCAGCCCCCTTGGATTGAGCCAAGACACAACTCTCTCCTCTGAAATGCAGCCTGGAAACAACTTCCTTGAGATGAAGTTCTTTGGGAACAGATCCTTTCTAATGATCATCTACAGAGAAATCCCCCGGCAGTGCCAGGACAACGGCAGCTGCAGCACAGGCCGAGCTGGGCATGGTGAATTGGCCGCTCCCAGCTTCACCCATCAGCTCCCTGCAGCTGAGCCGAGCCCTCTGCACTGCCAGCAGCCCTGCTCCTCATCCTCTGCGATCCTAACTCGAGCTGCCTGAGCTGAGGTTTCCTAACACAGCTTTTGCCCCCCACGTGGCACTTCTCACCCTGGCACCAGCA…
chr4:1633758-1634338	0.595692	0.419155	1	BR_S_ROI	Promoter (1-2kb)	4	1632455	1636009	3555	2	ENSGALG00000024039.3	ENSGALT00000040562.3	1671	chr4	1633758	1634338	11395	CTGCAGCATCTCAAACTCCTTTAAGGCCTTGCGTCTCTTGCTTTTCTTCAGCACGCGGTGGTACCTGCAGCACAAGAGCAGACAGCTGAGGAGTGAGACCTGGCACAAGCACCCAGCCTCTGCTTTGGCAAGGGAGCACTGTTTTGTGCAAGAAGCACAGCTTCCCAGCAGCAGTTCGACTCGACTCTGCTTTCCTCCACCTTTTAACCACTCCCAAGCACTGGGCCCCAGATCACGGAGCCCAGCAATGCTATAGCCTTACTTCTTGCTCTTGATCTTCTTCTCTCGACGAGCCTTGGCTTCATAGTAGGACTGCAGGACTCGAGCCTTCTGCAGCTCTGCTCGCCGCCGCTTGGCCTGCCAGGAAACACAGTGCAAGGGAAAGTATGAAGGAAGAGG…
chr4:1648932-1649033	0.186126	0.897139	1	BR_S_ROI	Promoter (2-3kb)	4	1649123	1651237	2115	2	ENSGALG00000032530.1	ENSGALT00000054712.1	2204	chr4	1648932	1649033	14594	CTGGAGCACCTGCTGCATGGGATGGTGGCGTGGGGCAGCACAGATCGTCCTGGAGCAGCACACCTGGGGGACCGACCCACCCGCAGCGCGGGGTCCTGCAGT
chr4:1655739-1656163	0.0953411	0.818319	1	BR_S_ROI	Promoter (1-2kb)	4	1652751	1657463	4713	2	ENSGALG00000025935.2	ENSGALT00000044943.2	1300	chr4	1655739	1656163	6706	ACCCAGAGACCACTCTATGGGGGAGCATCCCCTCTGTGCCAGCCCACCCTACCGATGGAGAAGAGGAAGGGGTCCAGGCTGACGTTCCCCCCTGCAGGAACCAACTCCACGATCCACGTCCCGATGGACTCAATCCAGGCTGCAAGGCAGAGCAGTGTGGCAGCGCTCTGGCAGCGGGCAGCCCCTCACCCCCACCCCACCCGCACTGACTGGTCCTCTGCAGCTCCCAGTTGCAGTCCAGCTGCCTCTCTGCCTGCGTCCAGTAGCGGCTGTCGGTCCACAGGGCCGCTCTGTCCTCCGTCACCACGCCGGTGCCTGGAGAGGGCAGCGGGTCTCAGGTGTCGCCTCTCCCCCACTCCCACTCCCCGGCAGCCCACGTCCCCCCAGGGATGGGCGCAG…
chr4:1661619-1661877	-0.118497	0.886496	1	BR_S_ROI	Distal Intergenic	4	1652751	1657463	4713	2	ENSGALG00000025935.2	ENSGALT00000044943.2	-4156	chr4	1661619	1661877	5456	CCCGTGCAGGAGGGCGGCAGTTTAGGGCTCAGCAGGCAAACCTTATGCTCGGATGGGGGCTGAGCTGTGCGAAGGGACGGGACCACCCCAGGATCCCCCAAGCCAGCACAGCACTATAGGGCAGCGCAGCGCGGGGCCCCTGAGCCCTCCATCCCCTGCAGGACTGGTGCTGGGCTGCCCTGGGAGAGCGAGGGGGGCACGATGGTGGGGGTCCCACAGGCAGCACAAGGCGGCAGCACTGGGGGGGAGGGGGTTAATG
chr4:1699392-1699692	0.3821	0.511715	1	BR_S_ROI	Promoter (<=1kb)	4	1692334	1700427	8094	2	ENSGALG00000028506.2	ENSGALT00000066788.1	735	chr4	1699392	1699692	37515	TACTTTTATAATTTGTGTTACCATAACGACATGCCTTAACACAAGGCTTTCTTTTTTTTCTTTTTTTTTTCTCCTTTCCTTTAAATAATTTGACTTGTTTCCATATCAACCAAGAGGTGTCGGGGTGCACGCATGGAAATCACGCTGAGCTCTGCCCAGCTGCAGGACCCCATCCCAGAGGGGGCACACGGGGCAGCACTGTGTCCAGAGCAGCCATCGGCCAGGGATGGCATTTCTGTGCCCCAGGTGAGCACAGCCCCCTGCTTTCCAGCAGGAACACGGTTGTTCCTCCCACTGCCTC
chr4:1700836-1701040	-0.183701	0.876949	1	BR_S_ROI	Promoter (<=1kb)	4	1692334	1700707	8374	2	ENSGALG00000028506.2	ENSGALT00000046124.2	-129	chr4	1700836	1701040	1144	AGCAGCAGAGGCAGCGTTAGCTGAGCGGCCATGGCAACAGGCACTGGCACAGCAGCATCCAGCCCCGGTGCACCGGGCTGCAAACCTCGAAGCACAGAGCAATCCCAACAGTGACCCAAACTCCGCTGCGCTGCAGTGCCGGCAGTGCTCTGCAATGCTTTGAGTGAGAGCCTCAGCACGGCGCGATGCGTGGCGCAATGACATT
[truncated: 4,182 more rows]

## Sheet: AnnotROI_SW
Location	edgeR.logFC	edgeR.p.value	edgeR.adj.p.value	Test	annotation	geneChr	geneStart	geneEnd	geneLength	geneStrand	geneId	transcriptId	distanceToTSS	Chr	Start	End	NearestDistance	Seq
[truncated: 994 more rows]

[truncated: 15 more sheets: BRNearstDistance, SWNearstDistance, DistanceToTSSandNearestDMR, HistBR, BRautosom, BRchrZ, HistBR05, HistSW, SWautos, SWchrZ, HistSW05, FigureTSS, FigureNearestDMR, Correlation, Gagal5ChrSize]
