# Supplementary material for: Putative Epigenetic Biomarkers of Stress in Red Blood Cells of Chickens Reared Across Different Biomes
Source: Front Genet. 2020 Nov 2;11:508809. doi: 10.3389/fgene.2020.508809 (PMC7667380; doi:10.3389/fgene.2020.508809)
Supplement: Supplementary file 6 [file Data_Sheet_2.xlsx]

## Sheet: Sequences tested
	List of DMRs tested
	BR: TSS region between -1 kb and +1 kb
	>BR1
	GCTCCCGGGCGCCCCACGAAGAGTTGTCAATGTTTCAGCTGCCCACGCTCAACTTCTCCCCGGAGCAAGTGGCCAGCGTCTGCGAGACGCTGGAGGAGACCGGAGACATAGAGCGGCTGGGGCGCTTCCTCTGGTCGCTGCCCGTGGCCCCGGCGGCATGCGAGGCGCTCAACAAGAACGAGTCCGTCCTGCGCGCCCGGGCCATCGTGGCCTTCCACACGGGGAACTACAGAGAGCTCTACCATATCCTGGAGAACCACAAGTTCACCAAGGAGTCCCACGGCAAGCTGCAAGCCCTCTGGCTGGAAGCGCACTACCAGGAGGCGGAGAAGCTGCGGGGCAGACCCTTGGGGCCGGTGGACAAATACCGGGTGAGGAAGAAGTTCCCTCTGCCGCGCA…
	>BR2
	CAGGCGCCCTCGGGGTGCACGGTGCGTTAGCTGACACCCGTCATCTCGGCCGCGGCGGCCGAGCCTGGGAAACCCGCAGCTATTTCCGAGCAGCGGGAGGGCCCTTCCCGGAGGACCGCCTGCCCCGGGCTCGGAGGGCAACAGCGGCCTGCAGGCTCCGCAGCCCGGCCCCGCCCCGCCGCTTGTTGATGTTTCACTTTGTTTTAATTCCCGGGTCGCAAGATGGAGGCGGCGCTGGGACGGCGCGGGCGGCGGCTGTTGCCGCTGCTACTGCCGTTGATCGCCGCGCTGCATCTGAGCCCGTCCGCCGCGCTGCCGCTGGGACAGGTACCGGAGGGGCGGCGGGGGGGCTCGCTGGGAGCCGAAGCCGCGGGTGGAGGAGGCGGGCGAGGCCGGCGG…
	>BR3
	CTGCAGAGAGATGCAGAGCTAAAGAAGAAAGATGGGGATCGCATCAGGTGAGACAGCGTGCAATAACAGCAAGTCATGAGCTCGCACGTGGGGGATATTTTACTTCTTTCAGAGGAGTGTGTGTATGCGTGTGTGTGTGTGTGCACAGGGAGGGGTGCAGGCTGCAGCAGTGCTGTCCCTTCATGCCCGGATCGTGAAAGATCTTTTCATTGTATGTCCTGCTTTTCAGCCCGCCTGCTGTCACTGCTGTCCCCTCTCTGCAG
	>BR4
	CTGCAGAGGTCACTGTCCCAAAGACTGGCACTACTCTCCATCCCCAAGAGCTGGCTATGGGGAAACTGAAGAAGGAACGGTTGGTGGCCAGCAACAACAAAATTCGAGACCGCATACCGGTAGAGGATTTAGCTTCGTGCTCAGAGCTGGCCTTAAAACATGGCCCTTCTTCCTCTGCTCTCTCAGACTGTGGTGACCGCCTGCCTGCAGAGATGCTGTACATGCAGGCTGCCAGCCCCACGGAGCAGGGGGAGCTTGGAAAGTGCAGCTTCTGTGGCCGCAAGTTTCTCTGC
	>BR5
	CATCACCAAAGGCACTGAAACAAAAACTGAGCACTTGAGACAGCCTTTCTCAGCTGGGCGCAAGGTGCTGCAGGACTGGAGTGGAGCCTGTGAGACAGATGACGGCATTTGAGACCACCACGGAGGTAAGTGCGCACTCCATTGAGACACCTGAGCATACGCTGTCATGTACTCAAACCCGCACATATTGCGATCTGCAGTTAAAAATGCAAGGTGGAAATGTGTTTAGCCTTTTAGCTTATGCTTTGGCTCGTTGCTTCGGAGGAGGAGTGTGCTTTTGCGGCATCTCGTATGTGGCTGTGTCTTACTGCTGCTTGGGCTGTTGATGTTTTTTATCCCTG
	>BR6
	TGGTCATCTTAAAAGCACGCTTTAGACCCAAACCAAAGGCAATATGCACATCTTCATTACCAATTGGCTTAGAATGAAAAAAGAAAAAAAAGAAAAAAAAGAAAAAAAAAGGGAAAAAAAAGGAAAAAAAGAAGAAAGGAATAAAAGGCTTCAATCTGCAGAACGAGCAGTAAAATAAAGTAAAATAAAATGAAAATGGCAGCAGATCAGGACGCCCCAGGAACAAGAGCCCCCTCGGCCCAGCTCCCGTCCCCACGCACGCCCCCAGCAGCACA
	>BR7
	CCACAGTATGGGGGCGGTGGGGGCTGGGGCTGCGTCCTCACCCAAATATCCGTGCGCTCATCGATGATGCACTGGCTGGGCACGGTGAAGAGCTCGGGGGCACGGTAGGAGATGGTGCAGCGCTGGGCGGCCCAGTCCTGCAGAGAGGCAGAGGGGATGCAGGGCTGGGGGCAGCGGGACGATGTCCCCCCCCCCAGGACGGGCACCCACCTGCACAGCCATGGCCTCCCGAGAGTTGGTGACTTCCATGCGGGCCCGGTTCATGGAGCCCAGGTCCATCAGGATAGGCTGGTCGTCCTCATCCAGCAGCACGTTGGTGGGCTTGAGGTCCCTGCAGTGGGAGGGGGACATCACCAAGCGCCCGCTAGAACCCCGCTGCCCCCCACCCCCGGCCAGGGC…
	>BR8
	GCAGAGCAGTATGGATGTGGATGAGAGCTTGCATGTGGTGCTGGGTGGGACATGGAATGGGGTGAGAGGATGGTGCAGGGTGAGGAGATGGCATGGGGTGGTGTGAACAAGGCATGGGCTGGGGCCATGGGAGCTTGCACACCCTCATGGGTGGCAGATGCCCAGACGTGCATTCACCACGCTGGGTGCAGCCAAAATGTCGGGGTGTCCCAGACCTGTGTGGTTGGAGGTGTATGAGCAGTGTGGGGCGCTTGGGAAAGCTGAGGGCCCTGCAGGTCTGCCCTGCACTATACGGGGGAGATGGTAATGTGGATGATTAAGGGGGAATTCATTAATCCCTGGGGTGCCAAGGGATCAGGAGTGCTGCCTGCTTCCAACACCTCTGTCACCAATGTCACC…
	>BR9
	CAAAGCACTCTACGCATAGCCATTTCACCCAGGAGCCACACAAACACCCCAAAGGGCTGCAGTCAGCTTTCCAACACCACCCTCAGCCCTGCAAACAAGCACTACGAGCACTTACCGGAGCCGCTGCCCAGAGGCACCGCGCACAGCCACAGCGTCACCAGCAGCACGGCACCAACCATCTTCATCCTGCAAAGCGCACCAAGGGCTCTGGTTATTTCACAACATTTCAACTCTGCAGGCATTTAAAAAAAAAAATCTGAGCATGTGTGTTTATTCTTCCGCCCACTCATCGATCCTTCAGTTCTTGTACTTTTTTTTTTTCCTGTTTGTTTTTCTATATTTCATTAAGAAATTCACAGCAGCGTTGTCCTGCCTGCAGGCAGCCCAGGAGGTGACAGC…
	>BR10
	ACGCTCCTGGGGCCTTCCCAGCACCCCAAGGAAAATGAGCTCCGGTATGCAGTGGGCTCCTGCAAAGTTCAGGGTGGCACTCGCATCCCAAAAGAGTCCCCAGTGCTCTGGGAACAGAAAGCTGCAGTTGCCAGGGGGTGTAGCGGAGATGCAGTAGTTGCCATAGGAGTGGAACACAGATTGTTGTGCCACAGCTGCCAGCGAAGGGGATCCAGTCCAGCCTGTGAGGCCCTGCAGC
	>BR11
	GCTGGGGATGTCCCGCTGGGGAGGATGGGGAAGCCCAGCGTGGAAGGGGCAACCCCGAGAGCTCCTGGTTGGGATGGGGTACCCTGTGCTGGCTGGCGTCAGC
	>BR12
	AGGAGGACGCAGCCGCGCTTATGCGGCCCGCCCCAGTCGTGCGCACGCGTCAACGCCTGCGCCGGAGCACTGCGATGGAGGGTGAGTGGTGCGGGCCGGGGGAGGAGGAGGAGGGTGAGGATGATAAGGAGGAAGGGGCCGGCTGACGCCGCTCTCCGCCCGCAGGTGTGCTGTACGGCGGGCTGCCCCGCGAGGCGGCGAAGGAGCTGCGCCTGCAGGTACCGCTACTGTTTACCCCCACCGGGTCTGTCCGTCGCTGCTGCGATGGTGTCCTCAGGTAGGCGGGCTGCCCGTCGGCATCCCGGCTCTGATTTAATTATAAAGGCTGTTTTAAAGTATCTCTTACAACGCCTTTAGCCTCAAGGGTCAGAGGGGGCCAAAGCGTTTGTGAGCGCCTTC…
	>BR13
	CTCAGCAACCAGCACCTCTCACGGGTCGGGCCTTTCGGGTTTATTCACCGAGCAGGCAGGCAAACAGAAGATCGATAGGAATAAATTAGAAAGGCACAGACAGCAATGGAGACTGCATTGCACCCCGAGAGACTGCACAAGCTCTGCTTTCCCAGTCCCCAGCTTGGCATGCGTAAGTGTGACTCATCCCTGCTGCAGCAGTCGGAGGGCGCACGGAGAGGGCAGCGTGGAGCCCAGCACTGAGGGACGGGGCAGGAGGGCAGCGGGTGGGAGTGGAGCGTGCAGCCTGCGGCAGGGAGCGGGGCACGGTTTGTAGCACAGAGCTGGTGTGTGTGCTGCAGCAGCTGCAGGACGAGCACACGGTGGTGCTGCCTGCATGCAGCCAAAGGGAGGGCAGGA…
	>BR14
	CTGCAGGTCGGCGGCCGACAGGCTGGGGAAGTCCCCGGTGCGCTTGGCGAACTCGGTGACTGCGGGCACGGGAGGGGGAGAGGAAGGCCGTTATCCCCACGGCCGCGCGCGGCCCCGCCGCCCCCACCCGCACTCACCCGTCCGCACGAAGTCGGCCCGCGGGCGGCGGAGCTGCAGCTCGTAGGGCAGCGCGGCCAGGCGGCGCCGCGCCCGCCGGTCCCGGATCTCGGCCAGCACCTCGGGCACGGTGTACACGCTCTGCGCCACGTCCTGCGGGCGGACCGCGGGTCAGCCCGGCCCGGAGGCTCCCCCCCCCCCTC
	>BR15
	CTGCAGCTCATTTCACTCCAGCTACTGATGATCCATAAAGCTAAAGGCAGCGTGCAGCACATGCAGCGAGTTAGGCACGCAGTCAGGGTTGTTTTGCTACAGGCTGTTTGGAGATAGCTGCTCTAAATCAGAGCCTTTTGTGACCACCGCCATACGACCTTCCTTAGATGAGCGTATAAAGTGCTTCCTCACACGCTGAGCGGGCTGCAGCAGGTAGGGATGATAACGCCGTGCCCATCGCCGATATCCTGGCAGTTTGGGCCAGTGCTTCCAGCTGTACATGCAGGGTGCACAGCCGGCCCGGTGGAGCCGGAGGCAGAGCTTTAGTGATTTCAGCAGCAGTGTCAGTACTGGGCTCCTGCAGCCATCTGAAACTGTACAAATATTTGGATGGAAAAT…
	>BR16
	AGCGGGGCGGGGGCGGCAGCCACGGCCCGGATTCTGACCTCGATCTCTGCTCCCAGGGTCCCTCAGGCGGTGAGGAGCTCCAGGCGCCCCTGCAGGAGACGCGCGTTAAAGCCAAGGAGCTCCAGCAGCAGCATGGAGGCTTCCTCGCCTGTCCTGAGGGCAACAAGGAAGCAGGAGGGGAGCTCAGGTGTTCCCCAGCTCCATGGGGGGGAAAAGAGAAGGCTCTCTGTGCAAAAGAGGATCAAGAAAAGTACGGCGGAGAAGAGCAGGAAGATGTGATGGTGGTGGAGGTCAGAGGTGCTGTGAAGGAGCCCTGTCCAGGAGCGAGGACGGATGGGGATGAGGACTGTGCTGCAGGCAGGGCCTCGCATGGGCCCACACATATCAGCAGTGATGGTG…
	>BR17
	GCGGCGCGGCGGGAGCGGAGGTGACCGCGTTGTGGGCACGGGCCGGGGGTGGGGAGGGAGCTCGGTCCGGTGCCGTTTCCCGGCTCGGCGGTGCGGAGCGGAGCGGAGCGGAGCGGAGCGGAGGGGCCGTTGCCTCTCCCTGGAAAATGTCCACCCCCGCGGCGGGGCGGGGAAATCCCG
	>BR18
	CTGCAGCCTTTTGCTGTGCCACACTGCGTCTCACTGAGAGCAAGCACTGCTGCATAGGAGCGATGCTGGAGTTCTGTTGGGTGGCGTTGGTCTTTCTTCCCTTCCATCAGTAGTGGCACAGAGTGCTCTCACTGAAGCTGAGGTCTCAGGTGAGATGTTTGACCCGGGGTCCCGACAGCTCAGCAGTCATGGAACAGCTCAGTTCCAGGAACGGGGATATTAACCCTGCAGTCCTGGGCTGACTCCAGAACGTTTAATTACAGCCTTCTATCTGAAATTTGCTCTGCACTTTCGGCTGGTTATGGGGTTTTTTCTC
	>BR19
	CTGCAGCACGCCAGCCTTGCCCAGCTCCTTCTCCTTGGCCTTGTTGTCGCGGGCCTGCGAGGCGATCTGGATGGGCCCGCTCCTCTCGTCATAGGCCTCGACCGAAGGCACGAACGTGGGGGCGATGACTTTGTGCTCCCTTCCCAGCTCCTTGGCCGGCGGGAAGATGGTGTACACGCTGGAATGGACGGGCTGAGGGGGGAAGGTGGCGGCGGGCGCCATTTTGCCCGGCTGCGAGGGATGCGGGGAGGGACAGCTGCAGGAGACGTGCAGAGCGCCCACGGAGGGCAGCAGGGTCTCGCCCCGCTTCAGCCGCTCGGCGTGGGCGTGCGCAGAAGGCCTCACGTTCTCGTCGTGCCGCGCGGGGTCCTTGGCGCAGCGGTCCTGCTCGGCGCCCAG…
	>BR20
	CTGCAGGGTGGCTCAGGGCATCTACTGGTTCACAGGGACCCCCCACCCCAACACCAGGAACCCCTTCAGATCACAGGCAGGGCTATGGCTCATCTCACCACGCAACAGAAGGGACTCAGAAGGCTCATCTTCATCCTCACCCACCTCACAGAGCCAAGGGGACTGCCCGGGCCAACCCTCCAATTTATCTGCAGGCTGCTCTAATTACACTGCTAATGAGGGGTTGGGAAAAGCTGTATCAATGGTTATAAAAGGCAAACTGCTGGGCTTGTTTGGTAGCAGGACAAACAGCTCTGATAGAGGGAGGGCTCTTATATCTGCATCAGGCTGAGCTGGGGGCTGCAGGCAGTGTGGTGTCCCTATGCCAGGAAGCTGTGACTCCAGATTACCAGCTCTGAG…
	>BR21
	GCCATTCCGTCTCCTGAGAGCAGCACGCCATTTTTGCGTGGGGTGAGCCAGCTGGGTTTGCTCCCCGCTTCTACAGCCAGTTGATGGTGAGGGGCAGTGAGCAGAAATAGCGACCGTTGTCTTCCTCCTGGGCGACTGCAATGATGAGGATGCAGGCGTTGTGGACGAGGTCTTTGGTAGCAGAGAAGCGGTCAGGAATCCTGGCGGACTTGTGCTTGTCGCGCTCCGTGTTGTAGTAGAGCAGGTACCTTAGGGCCTGCCCTGGGCGCTGCTGGTACCAGGTGATGCCGAAGTCACTGATGTTGTACTGGGGGCTGAGGACACAGGACAGACGGGCAGTCTCCCCAGGCAGCACCTGAACAGCAGCTGGCTGGGTCAGCACCGGCTGGGCCCTGCAGG…
	>BR22
	GCTGCTGGGATGGACTGGGACCACAGTGTGCCCCCACCACAGCCGCACTGGCCGGGTGAGGGCAGGATGGGCGCTTATCTGGTGGCTGCAGCCAGGGTGTGCAGGCAAAGGGGCAGCTGTGAAGGAAGTGACCGGGCTGGGGCTGGGAGGAAGGAGCCCAGCAGTCAGTCCCTTCCTTCACTGAGGGCAGAAAAACCCTGTGCCAAAGCAAACTGC
	>BR23
	CTGCAGCCGTTGGTGCAGTGCAGTCCTAAGAAATGCAAGCATGCAGCATGGGAGCGGTACAGGAGCTCCGAAGCAATGGGCTGTGTCACCTGGGGAGACAACGTCGTGCAATAAGGAATGCATTTTGCTGTGCCACCCATTGGGCGCTGCTGC
	>BR24
	GCAGCCGGCAGCACCCAGCGTGGCACCGTGGGACCGGTGGTCAAATCTGGGGGTGCGAAAGCCCCGTGCGAGCGCACGCCGAGGATGGGATAACATTCCCGTCCTTACCCCTAACCCTAAGCCCATCCCACACAGCGCAGGGCTGCGCTTGAGCATCGAACCCCTCCACCCGAATTACAGAAGCAGAGAAGATCCTCTCCAGCCGGCGCTGGGCCTCCTCCGATGGGCTCAGCCGGGGCGCGGGGCCGGGCGCAGCCTGGAGGCAGAGCACCGTTAGCAGCAGGCAGCCGCCCTGCAGCCCTTGCTGGTGGCACAGAGGACATCACCAGCACGTGCTCAGCCCTACAGCCCACCGGGACCAACACCGCCCCGACAGTGGGACACCCACAGCACCCAGCA…
	>BR25
	CTGCAGCGGGCGGAGCTTTAGGGAAGGGATTCGTCTCTCTGTTTCTTTCTTTTGCAAAAGTTGTTTCAAAATAGCCCAACCCCGGCTATCTCCTGCAGCTGCAGCGCTGTGCTGGAAGGGTCGCTGCAGGGACCTCCTCCCCAGCTGTGCCGGTAAGGGCAGGACAGCAGCCACGAGTTACCATGCCAGGTGCTGCACAGACTGAACAAACAGAGGGTTCAGCAACACCTGACCGGCAGAAACAAATATTTGCAGGGTTTGGGACCGGGCTTTGGCAGCCGTGGGGCCGAGGTGAGGTTTTCCCTGCAGGTGAACCTCCCTCCCATTGCACCAGCGCTGCAAACTGGGGCTGCTGGGAAAGGGTTGGTGAGCCTGGGGCATTGTGCGTGCCCGGCGTGC…
	>BR26
	CTGCAGCATGCAGACAAAACAGAGTAGAGTAAGCAGGTGCTCACTCCACTGGCCTGACCTCTCAGAGATGGGGCTGAGCTTTCCCTGCTGCCTTCATGATACCCAGCACTGCATCCCTCCTCACACTCGTGAGAACTTTGCACATAAGTGGGAGACGACAGATGTGGATTTGGGTGTGCTCCTGCCCTAGGTCTATGGGAGAACATTAAACCCACCCAGGAAAGAGCCAGGCTCCTGCCATCCCAGTCCATACCCTGGCTGCTGCTCTAACAGTGCCTCTTTCACCTCACCAGGCTCAGCCATGCTGCAGCACACCCTGCTCTGTGCAGGCTCGGCCAGCCCCAGGGAGACTCAGGGTTGCCTTACCTTCCCCACGTACAGTGGCTCTGTGCCTGTGTA…
	>BR27
	CTGCAGGGAAGTTTTGACAAACCCCAGGGAGTTTTGCTTGGTGGCACGTGTTTGTCCCCATTTCTCAATGCGTGGGACAGACCCATCTCTCAGAGGAACAACAGCAGAACACCGCAGAGCATTTTTTCACACCTTTTATTCAATTCCTTTTTTTTTTGCTGGAAAACGAAATCAGTTGAGAAAAGAGAGGAGGAAGGGACAAGGACTCGCTTTTGGGGAGCCGGGGATCTCCAGCCATAGCGTGTGCCCTGCTCCCCCTGCGCATCACCTCACCGGGAGGAGGGCTGCA
	>BR28
	AGGCGGCCGACTCGAAGCGCGTGGTGCCCTCAGTCGGGCTGTCCAGGCGGTAGAAGATGAAGCGGGTCAGCTCGACGCTGTCGATGTCCCGCATGACGTCGGCTTCCTGCAATGGGGACCCGGAGGGGCTCAGCGGGTGGTGGTGGCATCCGGGTGGGGAAGTGGGGATGGGATGGGGACGCGGGACGCTCACCTCCAGCTGCAGTGTGGGCTCGGTGCCGCTCATCACACACGACATGTAGAGCTTGTAGCCCTTGATGCCCAGTGCCACTGGCATCTGCCCAGTTCCAGCGCTGCCCCGTGGGCCTCGGGGCCGGTACAGCGCAATGTTGAGCCTCACTGTGGGGAGAAGGGACGGGTCAACGGGTGTGCTGCAGGAACAGGGGGTAGGGATAGAGA…
	>BR29
	CTGCAGTATGTGGGGGTCCTGTGGCGTGGGTGGGGGTCCCATGGTGTGAGTGGGGGTCCTACAGTACGGTGGGGGTCCCGTGGAGTGGGTGGGGGTCCCAGGGCGTGGGGATCCCACGGTGCAGATGGGGGTCTCATAGTGTGGGTGGGAGTCCCACAGTACTGTGGGGGTCCCATGGAGTGGGTGGGGGTCCTGCAGTATGTGGGGGTCCTGTGGCGTGGGTGAGGGTCCAAGGGTGTGGGGGTCCCACGGTGCACATGGGGGTCTCATAGTGTGGGTGGGGGTCCCGCAGTACTGTGGGGTGCCGTGGGGTGGGTGGGGGTCCCGCAGCGCCCCCTGGTGTCCGACACGCGGCGCTGCCTGCAGCACGAGCGCCCTCTGGTGGGCGCAGCCCCGAGC…
	>BR30
	TCCATGCAGGGGCTCAGCCCGTGTGCAGCGGTGCTGCAGAGCAGAGGAGGGCAGCCCCTGCCCAGGCACCACGCAATGGGTGCAAGGAGGGCTCCCGTGGCACATCGCCCCGGTGGGCACCTCGATGGTCAAACCCAAACCCCAAACCCCACCCTGCAGTCCAGAAGGTAACGGCAGGGACAGAGCAGGAACAATAAAGGCAAGCAGCGCTTTGATTTGCACAGTTTCCAGAGACTGATGAGGTGGGCTCACAGATTTCCCCCCCTTCTTCCCCCCACATCAGCGTGGATCCCATCCCTGGGGGCTGTGGGACCGCCAGTCCTTCCCAGTCCAGGGACAGCAGCGGGGAGACCCCGGCTCACCCCAGCAGCCCCTTCCCC
	>BR31
	AGGAAGGACGCGGGGTGCGAACAACGCCCGAGGGTCGCCGGCGGACCCCAACGCCCCGCGATCCTGCAGCCCGCGGCCCTCGGTGGTTGAGGCCATCGCGGGGCTCCGGCTGCGCCCCGCCGGGCGGGATGCGGCTCCGGGACCCGGCCTGCTGCATCGCCCTGCGGTGCTGCAG
	>BR32
	CAGACCGAGCACTACTGCCTGGCGTTGGTCAGGGGGAGCTCCTCCTGCCGCTGCTGGATGGTGATGCTGACAGGGCTGGAGATGCTCTGCAGGGCCAGCTCGTAGCTGGGAGCCAGGAATGGACACGGTGGGAGAGAGGAGAGAGCTGGCGGGGACCAGCTGAGGCATCCAGGAGCATCCAAAAGCCCTCACTCAAAAGCATCACAAAGCCACAGCCAGCAAGCTGGCCATGATCATCAGCAGCATCCCGGATGCTGGAGATTCTTTGCTACCATACACTACGGGAGCACAGCTCTCGCTGCAG
	>BR33
	AGAGGTGGTGGTCCTGGCAGGTAAGGGTGCACATCCAGCTGTCAAAACCCTGCTTGTCAGCGCCATCGAATTCATGCTTGGAGTCCACACAACAGAGAAAGACACACAACAAAAGCGCAACAGTTCCTTTCGAGACAGTGCTCCTCCTGTTGCTATTGTCCTATTGGCTTTGTCCTGCTGCCACTGCAGAAGCAAATCTCAAGAACCACTCTCATCATTCAGCTTGTGCAAGTTTGCCACTAACTGTTTGCCTGTGTATCTACTCCTTCCTAGGTGAATCGAGCCCTCGTCCACGCAGAAGAGCCAGAGTGTATAGCGATGGTTCACTGTGTGCTTATATCAATGCAGAGCTGCTAGGAAGCAGGAATCGCTGTGGCTCGGATGAGAGCCTTCCATATA…
	>BR34
	SW: TSS region between +1 kb and +3 kb
	>SW1
	CTGCAGCAGGGCGAGGTGCAAGGACTGCCCCAAGCCCCTCCTGCTCTGGGCCGGCACTCACCAGCACAAGCAATGCGCAGGGTCCGGCCGCCTCTCACCCAGCCCACCACACTGCGCAGGCCGGCCAGCATCAGCCACACGAAGGGGATGCACTGTGGAGCTGCAGAAGGGAAGGAGAAGGCCATGGTCAGAGCCCCGGCAGCGAGGGAGGAGGGGCTGCAGCCCTGCATCCCCCAGCTCAACGCAGA
	>SW2
	CTGCAGATGGGGCCTCACAAGAGCTGAGTAGAGGGGCACAATCACCTCCCTCTCCCTGCTGGCCACCTCTTTTTTAATGCAGCCCAGAACACAGTTGGCCTTCCAGGCTGCAAGCGCACACTGCTGGCTCATGTTCAGCTTCTCATCTACCAGGACCCCCAAGTCCTTCTCTGCAGGGCTGCTCTTAAGGAGAGCTTCCCCCAGTTTGTGTAAGTACAGAGTGGTTTAGGTCCACATCCCTCCTGTGCTGGGGGCCCAGCCCTGGATGCACTACTCCAGATGGGACCTCACAAGGGCAGAGCAGAGGGGCACAATCTCCTCCCTGCCCACTGCAGCTCCTCTGTTGATGCAGCTCAGGATGCAGTTGGCCTTCCAGAGCACACTGCTGGCTCACATCCA…
	>SW3
	ACTGCAGCTCTTCCTGTACCCCATCCCTGCGCCAACCACTCCTGCTCTGGGCTGTCACAGGCACAGGGCACGAGCCGGGCTGTCCCCTGGGTGCAGCGCTGGTGGCACAGAGGGAGACGCCGTCAGAGAGGGGTAAACTCATTCCAGCTCCAGGGAAGCTCCAGCAGCGCAGATACAGATGTCCAACCGCATCCCACTTCCACAGAGCCTTTTTGGACTACGCTTGCAGCAACAGAAACTGCACCACGAAACTGTATCACAACTTCAGCGCACGGAATTAGCGAATTTCTGACTGATTTAAGTCGGTTAGGTTCTGGTCTTCTGTTCCCCCCCCCCCCCCCAGTGCACACTGCAGACGGGGCAGCACCCCGCACAAAGCCACACGGTTTGCTTCTCTTA…
	>SW4
	CTGCAGGGCTGGGCACTGCTCTGAGGGTGGTTATTTGGAGCAGAAATGGCTCCTTATGTCCTTCCCACTCTGGCTTCAGGTGACGGAGCTGTACCTGACCCAGAGGCACATCCCCACTGCCCTCAGGGTCACCCTGCTTTGTCCAGACTCGGTGGGCACAGCCGTAGGGCTGGCAGGGAAGTGCCCGTCTCACCCCACTGACTTGGCTGACTCCCAGTGGTAGGCTGCGAATCGGGTTTTAAAGAATTTGAATGTGTCTCAGTGTGGCTTTTTTCTGGGTTTTTTTTTTTTTCCTTCCTTTTTTGTTCCTCTTGGTTCAATGTCCAAGGACTGCAGGGCCTGTTCTGCCAGCCCTTCTTTG
	>SW5
	CTGCAGCAAAACTCCAAACCAAAGCGATCATTTCTGTGACACAAGATCTTGACAGCTTCCTCCAGAGAATTCGCAGTTGAAAGATAGCAGAAGCACCCACCGCACACCAAGCCACGAACCAGGCAGAGCTCACGGGCACAGCAGCCCTGAACAACTCTCCTGCTCACAAAGATCCACACTGAAGAGTCCGCTCCCTCCAGAGCTGCAGCCT
	>SW6
	CTGCAGTCCCGTGAGGAGACGAGGAACGCGGCGTGGAGGAAGCGGGGCTGGGATGAGAATGTCTACTACACGGGTGAGCACACGGGGCTGGGGCTGTCCCTGCTGGCAGAGCTGCGAGGTGACCCCGCGCCCGCTGTGTCCTGCAGTGCCGCTCATTCGGACGATGGAGTCTCGGATCATGATCCCCCTGAAGATCTCCCCGCTGCAGTGAGCTGGGACACGTGCTGCCTGCCCCAGCTCTGCTGGGAAGTGCTGGGGGCATCTTCTCCCGTTTTGGGGTGTGGGGGGGGTGAGAGCCCTACCCCCTGGGCTCC
	>SW7
	CTGCAGCCCCGTCTCAGCAGCTCCCCGCCATGCGTGGGGCACACAGGGGATGCGGTGCTGCTCACCTGGCCGAGGCGTTGGTCTGCTTGCGGCACGGCACGGTGTTGCGCACGCAGACGCCGGTGCTGGGATCGGTGTTCTCCACAATGACGAAGGGCCGCTCCTCCAGCGTGGCCACCGTCAGGTGCCGGTTGTCCACCACGGGCTGCAGG
	>SW8
	GTGCTGAGATGCTCAGGGATGCGGCGCTGCAAAGCCGAGTGCTGCGGGCGAGCCTTGCGCTTCACCCAGCACATGTGCAACGAATCAGCCAAGCAGACAGTGACCCTGGCAGCTTTACAGCACTCATGTTTTCACTACAATGAACCGTTCCTGAACAATTTCTCCAACGGATTAAGCACAAATATGGTTTC
	>SW9
	CTGCAGTACCACTCTGACCGCCCCCACTCCCTCCAGGTCCCCTCACGGGGTCTGTCGAAAGCCCCGGCCAGGAGGGCCTCGAGAGGGCAGCCGGGCTGCCAGTTGCGGTGTGAGTTCCCGGCTGCCTGCAGCAGGGCTCCGGGCACTGCCACACACAACGCTTTTGGTCTGTGCTCCACAGCCTGACTCTTGTTTATCTGCTTGTTTATTCACGGCTGCACTGAAGGTCAGGGCTGGCAGGAGTTTTCGGGGTCACCTTGCCCGGCCAGGTGGAGCTGCGCTGCCCCACCGGCCAAACCCTTCCCTGGCTCTGACCCTTTGCCCTATGCAGCAGCAGGGGCTGCGTTGTTCATTGCGTCTCCGTTGTGGCAGTGCTGGGCTGCATGGAGGCAGGTGTGT…
	>SW10
	CTGCAGTCCTCCCCTGTGCCAGCGGGGTCCTGAGAGGCGGGCAGGGATGGAAGTGCATCCCTGGGGGGCGTTTGGGAAGTGGTCACCCCTCCCTCAGGCTTCCAAATCCTTACCTCCGTCTGCGGGAGCTTTGTGCTGTGTGTGGGTGTCGTGGCTGCCCCTCACCCCGCTGTGCTGTCTGCAGGCTCTGGCTCTGATTGAGCTGTACAACGCTCCCGAGGGCCGTTACAAACAGGACGTGTATCTGCTGCCCAAGAAGATGGGTGAGTGAAGAAGCTGCTCCTCAGAGCTGCTTCCTGCGCTGCTTTCTCCCCTGCTTGATGTGGGGCGGAGGTTTAGGATTGCAAGGAGAAACCGAGAGGTGGGCTGAACAAAACCTTTC
	>SW11
	CTGCAGCACCCGAAGAGCACGAAACCCCAGCGGGGAACACAAACAGCGCTTTCCAACCAGTGCAGCCAAGGACAGCAGTCTCCACTTCTTCTAAACATGGCTTTGTGTGCTCAAAGGGCTGCAGCCGCACCCCGACGCACGCCAGGCGGGGGCACATCGGGACAGGCCCTGGGGGAGGTGCAGCCCGGCAAGCACAAACCCGGGGTGGGCACGGAGCATCCCTGGAGTGCTTCAGGGCTGCAGCTGAGCCCAGAGTTAAGGGGAAGGTATTTGGGGACAGTGACAGAGGTCCACTGCAGTCGTCACGACTCCAG
	>SW12
	CTGCAGACTGAAAAACAGCAGGCAGTTCACCAGCTATGGTACGAGCATGGTGGAAGAAGCCCAACACATGTGAGATATGACAAACCAATAAGCACTTTTACAGTCCTGGAGGGAATCGCCACCTCCGGACAGCAGAGCACAAATGTTTCACTGAAACATAACCGCCGTGCCTGTTTCTCACCTCTGAGGGCAGAGTATCATCTACCAGGATGTTTGGGCCAGTGGCATCCGGCCCAAAGGCCCAGATGGAACGGGCAGCCAGCAAATCCCAGTCATATTTGGTCTGGAAGAATTCACCCAGCTTCTTTCTGATGGAA
	>SW13
	CTGCAGTGCAGCTCCACGCTGAGCCCCAGCCTGAGCTCACCCTGGGAGAGATAAGGGAACAACCAGGAACAGCTGCCCCACAGAGTGCCCAGGAGCCCAGCCAGGTACAATGGCTGCTGTGGGGTGGGATGCTGCGGGGATGGGATGCTGCAGAAGTGAAGGTAAACCAGGGGCTGCAGAGCTCTGCTCTCTGGGATGGAGATCCCATCCCTGATGCCCCAATGGCAACCAGCACTCAACTTTTCCCTGTTTCCCTGCTCCAGAAAAGAAAAAGATAACCAAGTGCCTTGGCATGGCATGGCATGGCCAGGCTGCAGTTCCAGCTCCTCCCCACTGAAATGCTGATGCTGCTATTCTAAGGCATCAGGAGCTCTCCCAGCACAAACCCTCGGTCCAGGG…
	>SW14
	GGGATGCCCTGCTGGCTCTGCCGATCGCATCCACTGCTGGCACGTTCCTTCTTCCTCCTTTCTGGCAGTTTGCTGTCGAGCAGATTGAGGTGGAAGTCGACGACTCAAATCCAATGTTGCGAAGCCACTGCGGATGCCAAATCCCTGCACGGGAGACCTGGCCGTGTGCAGGAGTTACTGCAGGATGAGGAGCTGCTATTGGTCTTCAAGCAGGTAGGAGTTTGTTATCCACACATAATACCATATGTATTTGTTGTTGTTGTTTTAAAATCAGTGCCAGTATGCAGTCTGATCCGATGTGTTTGAACAGTGTGGTGTAAGGATTGTCAGCTGAGAACAGCAGCAGAACATGGGGCTGTTGCAGGGGGAAGGCGTGGGGAAGGAAGCGGGGAAAGGAAA…
	>SW15
	GCTGAGCCGGCGGTCCGAGAACCGGCAGCTCGCCCGCACGCGTAGCGCTTAGGAGCAACAGTTGCTGGTTTGGAGTCGTCGGGCGCATGCTCGCTGTGACCTGGAGGACTAATCACAATAGAGAGCGGCGGATGAGCTGCACAGAGCGGTTACGAAGCCACTTCCGCATTCCTACGCGCACGCGTTGTGCCGCCTGCAGGACTGAGCAGCGGACAGCGGCAGTTCCGCGCATTGGCCACGAGGTGGCGGCAGAGACCGCGGAAAGAACCTCGACGGGATCGATGCGGCCCGCGGCGCAATCGCTGGCGGTCAGTGCTCTGTCGCGATGACGGGGGAGGAACACGAAGTTAGAAGTGGGGGGCGGTGGGGGTGAAGACGAAGAAAACAGAGGGAAACTCC…
	Upstream TSS region from-20 kb to -9 kb
	BRup
	>BRup1
	TGCTGTCCCCACAGAAGCCGGACAGCCCAAGGACGGCTGCAATCCGCAGCTGTTTCTCTGTCTGCTCCTGGAGCAGCGATACCAAAGC
	>BRup2
	GAGCAGCACCGCAGGGGGACGCGGGGCCGCACCATGTCGAGGAGGGGCAGCAGCCGTGCCAGGCCTGACGCCTTGGCTGCCCTGCAGGCCGCCAATGAGGAGCTGCGGGCCAAGCTCACCGACATCCAGATTGAGCTCCAGCAGGAGAAGAGTAAGGTGTGCATCCTTCCCCCTCTGCTCCTTCCACCCCTCGCAGCCCTCTGCCTGCTGCCCCGCGCACAGCCAGCTCGTACGTGCCTTGGGAAACACATGGCTGCAGCAGCAGGGATTGACCCGCTGTGTGAAGCGAGGCAACCCCTTCCCATCGTGCTCTGAAGTGGTTC
	>BRup3
	CTGCAGCAAGGCCCAGGCCATGCAGCGCTGCCCAGCGGGGGCCCAGGCCACGGAGGCCTGAAACAGGCCGCGCTCACCCCCAGGGCTGGCCACACACAGGCTGCCCCGGCCTCCAGAGGGAAGAGGCCATGGGAAGCAGGATGAGCACAGCCTGGTGCTGCACAGCAGGTCAAGCAGCCAGCGGGGCACAGCGGGGAGGGAGGGAGGAACGCTCAGCGTTGAGAAGAACCCTCCCGCCCAGCCTCGCCTGCAGCCACGGGGAGCAGCTGCCAGAGGGAGCAGAGCAGTGCCCACACAGTGCTCAGCCCTC
	>BRup4
	AACATGGAAACGGAGCCCGGTTTGGTGCCTCCAAGCCTGGAAAACCCCATCCCGCTGTGGTGGAAAGCCCCACATGGCCACAGGAGGCACATCCATACCTGAGTGCACTTTGTGCTGGGCCGGGTTCCCATCGCGCAGGGAGGCGGTGCTGGGCCGGGAGCGCGGCTGGGACGTGTGGAACATGTAGCTGTCGTTGGGCAAGGAGTGCGTGCGGCCCACCGACGGCTTCCTGACGCTCAGCAGGTCCTGGCAGGGGGACAGCGCCAGCGCGGCGTCCCTGCAGCGCAGCTCAGCCTACGGGAGAGAGGCAGTGAGGGAGCAGGAAGGCCGCGCCATCAGAGCAGCGCCCGGAGACGCGAGCGACAGCCATTGCAACCACGTGGCACGATGGGCATGCAC…
	>BRup5
	CTTCGCTGCTTCCCTGCCTGCTGCTGCAGCCCCTTCTCCCCCTCTCCATCCCCAGGCCTGGGGCTGTCTCCGTGCAGAGCTCCTCACCTCTACCTTGGGAGCCTCTGGGACAGCCAATTAGTGGGTGTGCCAGGATTAATTAGTGTCAGCGTAACGGTTTGGAACCAGAGGGCTCAGTTAACGTACATCTTCAATTCCAAAGCCACTGTAGGTTTACTTTGCTCTCTTAATTTCAGAGGGAGCTAGACAGCGTAGGATGCTGAGTGCTAAGACTCTGTTTTGTCCTAATCCTGCTTGTTTCAAGGCAGGGAATGAAGCCTCGGCCCCTTAGGGGATACACAAAGATCTCTGCTCCTACATGGCTGCTCTGAGCTCCAAGGGGCTCTGGGAAGGTGCAGG…
	>BRup6
	CGCACGATGCACCCTCTGTGCAAGGAATTATCCTGCAAACGAGAGCACGGAGGGGCAGCAATGGGGTGGGGGGGTGC
	>BRup7
	CTGCTACCTGCCCCACCCCTGGCACAGTGCCCGGCTGCACCAACGTCCTGGCCTGGATCGGCACCCACTACTGGAGTCACTGCAGCCAGCGATGAAGTTCAACCACAGCCTCAGAGTTGCAGCGATCCAAACTGATTGCTTATCACATATT
	>BRup8
	CTGCAGGAGTACACTGGCATCTGTTGAGAGTGCCTCTCTTCAACCCCTAAAACAGAATGGATGTCATGGGTGCCCATATGTCCATCCCATGCCTTCTTCTGTGGTAAGTACCTTTGCATTCATGTGTCAAACTCCACAAGAACACAGCAGGGAGAGTCCCAACAGAAGGACCTGCAGCTCATGGGAAACCTGTGCTGGAGCAGAAAGGTATCTACACCAGTCCTTCAGCCCTTGCTCCTCTCTGTGGAGCAAGCCAGCAGGCCATGATGGGCATGGGCTGTCTCAGCTGAGGGAGCAGGAGGCACTGTGGGGAAGGGAGTGGGACTGCTTGGTCTAGGGGTATGAATGATGTCTGGAGCACCTCTCTTCCTCTGCAGGAGATTTCCAGTGGTGCCAGGG…
	>BRup9
	AAGATTATGGAGCAGATTGTCTTGAGGGAGATCACGCGGCACGTGCGGGACAACCAGGGGATCAGGCCTAGCCAGCATGGGTTCACGAAGGGCAGGTCCTGCTTGACCAACCTGATCTCCTTCTATGATCTAGTGACCCGT
	>SWup1
	CTGCAGAAACTTCACCTATTTCAGCACAGTCCAAATGTGAAAGTAAGGGTATCAGCTCTGAGGATTCCCAGCATGTAAATATTGAAGTGTATGGTTAACTACGTATCATGGCAGGTTTGGGGAATTTACATGAGGAGCCTAACGCTTTAGGAGTGAGAGCCATGCACATTTTTTAGGTAGTATTTAAGCACTCAGGACTCTATTCAGAAGCACTGATATCCAGGAAGTTAAGGCCCTCACGCAGTTATTGCAAATCCCTTTTAGATGTTTTTTTTTTTTGGTACCTCACTGAGGAATATTGCTCATTATATCTTGGACAGCTGTGGCAATCAGCCCTGA
	>SWup2
	CTGCAGGCTGTGTGTGGCACACAGGACTTGTGCTGCTGTCCACATGTGGCACACGAAGGTGACTGGGATGGGGCCGTTCAGCCCGAGGGACTGCCCGTGGGCCTCTCCCACTGCTTTCACACGGCTGCAGAGCTCTGTGCGTGGGGAGTGTCCTCCGGAGGTGGCACATCCAGTGCTCTCCGCTTTGCCTCTCTGTGCTCCCTGCAGTGTCCAAGGGTGGGTGCCAGCCATGTCATAGGCACTGCTCCTGGTGGGATGGCTGAACCTGCCGGCTGGACTTGCTGGCAGCTCCTGCAGC
	>SWup3
	CTGCAGCGGTCCCCTCCTGTGGCCGTGCTGGGCCGGTGCAGGCAGGGCTGCGAGAGCAAAGGCAGAGCCGAGCATTGCGCTCATCTGGGGGTGAAGAGGGGTGGCGTTACGGAGGGAGAGTTCTGTTCTAAGATGCGGGTTTTGCTTTTTTTTTTTTTTTTTTTTTTACCCCCTTTTCACTCCTTCTGTCATTCGAGCCTTCGGACTCGCGGCCAGCCTGTGCTCGGCCCGATGCTGCAGTCTGTGTGCCGTGCAGGGGTGTGGGATGGCTGAGC
	>SWup4
	CTGCAGAAAAGCCTAAAGGCAGCCCCATGGGCAGCGTTCAAAGGAGCAGAGCAGTGCTCAAGGACACAGCCGTTTGGCTGGGAATGGGCACAGAGATTTGCTCCTTGCCCGGATACTTCAAAGGGTTTAAATCACAGTAAATAAGCATGACAGCACAAGAAGAAAAGCAACCGGAATGAAAGACCCGATTGTGCTCGTGTTTTAGAGCAGCAGCCTGTCCTGGGAGGTTTCCTACATTGGAGGATGAGAGGAACTGCCTTTCTTTTTCTTTCCTTTTTTTTTTTTTTAAATATTCTACTGCAGTCTAAGCAGCAAACCCTCCTGA
	>SWup5
	CTGCAGAGCGCCGCGGCTGGGAGCGGGGCGTCCCACCATCGTGGGCTTCGTGTGGAGGAGCACGGCGTGCAGCGGGCTCGGGGTGGTGCTTTGGAGAAGGGACCAAGCAGCAGCTTAACGTAGGCACGTTGTTAAATGTGCTGGTGAGGAGGGGGACGTGGCTCAGCCGGCCCTTTTCTTGCTTGCACACACCAGAGAGTTTGTGGGTTTAGGGCTCATGTTTGTAATTAACAGTAGCACAGGAATCGCACTTTGTGGTTCAGTAGGAGGACAGATTTCCCATTAGGTTCCCATATTCTCACCCCAGCACCCTCCCTGCTGCAGTGCGGCTCACAGCAATTCAGATGGGGATTTTGTGCTCCTGCTCCGACTTGTCATTTGGAAAACCAGCAGTGAGGT…
	>SWup7
	CTGCAGTCAGTCTGGAGGCCTCGTTCTGTTGGGTGCTGTGCAAATGCAGATTAAGACGGTCTGTTCCCCAAAGAGCTTCCAGGCTTCGGGCTAAAATGGCTGAGGCGTGATCAAACCTCACAAAGCCTCACAAAGAGAGAAACGAAGGCTGCTTTTTTTTTTTTTTTTTTCCCCTCTGTATAATAGATGGAGCAAATGCTCAGAGTTTGTAATTTCTGCAGAAGGCTGAATGCAGCGGCTGGGCTGG
	>SWup8
	CTGCAGGTGTTCAAGGGACACTGGATGTTGGAGTGAGGGACGTGGCTTAGTGGGAAGGAAATGGTGGTGGTAGGTGGGGGTTTGGACTGGATGATCATGGAGGTCTTTTCCAACGTTGCTGATGCTATGATTGTAGGAAAGGCATCTGCTGGGTGAGTGCTTTGCTAAGTCACGTTGCTTGAAAGCAGCACCTTGGCGTCAACCTTGATTTCTGCAGCCTTCTCCGAGCTTTGTGCCACGAGAGCTGTGCCGCTTCTCCCTGTGATGTGAGAGCGTCTGGAAGGCCCTGCAAGAAGTCTGGGTAGGTGATGGCAGTGTCTCTTCCTTTCCCCCCCGGTGCTGGACATAGTGGGGAACGGGAGTGGGGGACATCCCAGCAGTGGGTTCCTACCTCAGC
	>SWup9
	CTGCAGGCATTGCTTCATGAGCTTCACCACCTGCCCTCCAGAGCAAAAACAAGCACTGAGAACAAGAGCAAAGCGCACTGGATTCCACCTGGCCTGCTCCCCCACAAGCCTCAGTCCTGCCACACACATACCCTGCTCTGCAGACTCATCCCTAGTGCCTGGCTGGGCATCAGCACGTGCATCATTCTTCAAATGCACCAGCCCAGCAGCAGGGGATCAAAGCGTTGCGACAGCTGAAACAAAAATGCTCGGGGACATTCTTGCTAGCACTGAACGGGAACAAATCTACCACTGAGCAACAGGACGTGGGACAAATAGCAGAAAACAACCAACCTGCA
	Downstream TSS region from 20 kb to 40 kb
	>BRdw1
	CCTCGCCTGCTGCTCTGCAGTGCCCGGATCTCGGAGCCGTGTGGGAGCCAAGTGTGTTCCCCACAACCCCAACCTTCCTTCGTGCTGCTTCTGTTCCATCAGCCCACGCCTGGCGAGGCGGCACGGCCGCGTCCTGTGGGCGCTCTGCATCGCTGCATGGCCGCAGCCCTGTGCCCTGCAGACTGCCACAAACCCTGCAGAGCACTGGGATTTCTGCAGACCACCCACCCACCCTTCCGCCCCTCGCGCTGCTTCTGCAGGGCCGCCCCGCTGTGCTGTGGGAATGCCCATGGGGCTTCCTGCGGGAACGCCGTGGGGCTTCTGTGCTGTTGCTCCATCGGCCGCGCGCCCCACGCTGTGCTCTCCTGCTGCATGTCCCACGCCTGTCACTCATGCGCT…
	>BRdw2
	CCAGCTGCTGTTCCAGGTTAGATCAGAGCCAGCTCCAGCTGCTCCAAAAGAGCCCCACCTCTGGGCAGAGATGAGCAGTGAGTGATGCTGGGTGTGCCCTGGGAGGGCAGATTTAAGAAAGGGAAAAACGGCAGCTGGGAGAGAGACAGCCCTGCAGCCACTGAAGTCAGAGCAGGAGGTGCTCCAGGCATGGAGCAGAAGCTCCCTGCAGCCTGGAAGAGGCCTAGGGTGAAGCAGGCTGTCCCCCTGCAGCCCATGGGCACCACACAGAGCAGATCTCTGTGTGCAGCCATGGAGAGCCCCTTCAGGAGCACCCTGGGTGGGAGCTGCAGTCCATGGGGAGGGTACTGTGGTGGAACAGGAGGGCTGGGGGAGCTGCCACCCATGCGGGGCAGTGCC…
	>BRdw3
	CTGCAGCATGTCCAGAGCATGGCAATGGAGCTGTGAGGGGTCTGGAGCACAAGCCTGATAGGGAGCAGCTGAGGGGCTGGAATTATTTAGTCTGGAGAAGAGAAAGCTCAGGAGTGATCTTACTGCTCTCTGCA
	>BRdw4
	TGCAGCCCCTCGATGCCCAGGTCCCCATGGTTCCATAGCACAGCCTCTCTGCCCCATCTCTAACAAGCCTGGTTTGGCCGCATTTGGAGCATTGCTTCTTGGCATTGCTGTTAGGGCGTTACTGCCTGCAGTTTCCCTTTGACAGACACATAAAAGAGCCAGGATTAAAACCCAGAGCTTCTTGGACATGTGTTCACAGCTGTGTCCTGCAAGATCCAGGCAGTGGTCTCATGAAACAGCTGCAGGAGTGGCACTGATGGGGGCTCAGCCCTGGGACGAGCAGAGAAGAGTGTGTTCTTCCAGGGCTTTGCCTGATGCATTCCAGCCCACAGTCCTTGCTGGAGCCAGGCAA
	>BRdw5
	CTGTCGTATCTGGGCTGAAGCCTGTGCTGAAGCTAGAGGCCTGTGAGGCACAACAGGAACACGCTGCTTTTATTCCAGCTCCTCGGATGTGTCACTGCAACAAACCTGAAATCTGGTTCCTGGGGCAGAGGCACATTTCAGAGACTCATGCTGAAGGACATCCAGGCTTGGATGCATGAGAACTCTGCAAGGGAAGGCTGATGTGGCAGAGAAAACAACCGCCTTCACAGCAGCAGCTCTGGGAGGCCTCCATGAGCATGAGACAGAACAAGTTGGACCTGTGGGGACGAGCTGCAGCCACGCTCTGCTCAGAGGCACTGCCCTGGCCTGGTGTGGGTCACGGGGTGGGACAGGAGAAGGATGGAGCAGGGCTGGCTGTGCTGCGGCTCTGATGCGCTC…
	>BRdw6
	GATCCCAGAATACAAGGCTTGCACAATCTGAGCTTCCTTGTTAAATAAAGCTGAGCTGCCACTTTTGAGCTGTTGCCAGAACTGTGCAGTTGCAGCTCAGCCCGTGTAGCTTTGGTTGACTCAGCATGGTAGCTGCAGGCCTTGCATTCCTTGTTGTCAATTGGGATTTTTTTTTTTTTAATGAGAGTATGGGGAGTTCTGATGGACTGAGTCCATTCCTTCTGATGCTGGCAGCTGTGGGGCTGTCTGTAGTGGTTGCAGCTGCTTGCTGCATGGGCTTTCCCTGCAGTTTGGGTCATGCTCGGCTGTGGAAGACTGGCTCTGCATGGAGCCTGTTAAGGGCACGGTGCCCGTGGCTGACTTGATGTCACAGCACAGTGTCACTGTGCAGTAGATCTG…
	>BRdw7
	AAGGCTTCAAGGAGGCAATTCAGAGCTCAGGTGTCAGGCAGCCAGCCTTGCACTGCTACAGCAAGGCAGGGAGCAAGAACCAGGAAGCAAGAAACAGCTCAGCAAGCCCTGGCAGCTCCTGCATGCCTTCCCTCCCTGCTGCCAGCCCAGGATGGTCCACAGCACTCCGTGGAACACGGGCAGACACAGCAGCCCAGGCAGGAATCCTTCTGGGATGAGAGAAATCCGCTCATGCCTCAAAGCTGCTGGAGCATCCCATGCAGCATATGGCTGCAGCAAGCCAAGCTGGCACATCCTGTACTCCTGCAAGCATCACGTGGGATTAAAAAAATAAGTTAAACTGGTGATAATTCTAGTCCAAAACAGATGAGAAGACTTTATGATTTACTTACATGTTCA…
	>BRdw8
	CTGCAGAGCTGGGGCAGCTCTGGGTCTCAGTGCTATGGGGACAGGGTCACGCTTTGATCCTGCAGACCTCACACCAGCCAGCACGTCGGCACACAGCGGCAGCAGAAGGAGAGAAAACCGCAGCTCTGGTAACACAGCGC
	>BRdw9
	CTGCAGGCCACGTGATCTGCCCCTGCCTGCTGTTGGCTGATAACTGCTCCCATCACAGTGAGGGCTCTGAAGGTTTGTGCTTCCTTCCAGGCCCGGCATGCAACATATGGGATCCGCAAGTGTTTCCTCTTCCTGCTGCAGTGCCAGTTGACGTTGGTCGTCATTCAGGTGAATCCTGGCCTGACTGGGGACAGCATTTAGGTTGTAGGACAGGGGTGCTAGCAAGGATAATGGGTGGCTGCAGCAGGGCAGCCTTGCAAGGTGGGGAGATAGCCTTCAGGCAGTT
	>BRdw10
	CTGCAGGCTGTGCAGGAGCTGTCACATGCTGGCAAGTGTGCCTGGCTCTGTGCAGGAGGCGAGATGGCCGGGCTGGGCCGGTGTGTGGGGTGGGGATAGGGATGGGGATGGGCTGCAGCCCCTCACAGCAGCACACTGCTGGCCCCAGGGCAGGCAGGGCTCACAGCTGTGACCTTGCAGTGTGGTACCCTGCAATGAGAAAAGCTGCATTTCCCTAACATGGAAAAATGGGATCTCATAGCCAATGGCTTTATATTTAATGTCAGGAAAAAGCTGTCCTGGTGGATGAAAGCAAGC
	>BRdw11
	ACACACACATTGGTCACCCTCTGAGGATGGCTGTGGGGTTGGGGACAGAGCTCAGCATGGGGCGGGCACAGAGCTGTGTTTCATGCATGACTCTGCAGTGGGGCAGCACTGGGCACTGCTGGTACTGCATTCAGCACCATGCAGCCCCGAGCCCCATGCAGATGGGGCAGGTGGAGGCACAGGGATCCTCCTGC
	>BRdw12
	GCAGTCTTAATGGGAGTCTCTGATCCTCCACAACCTGTGGGTTTATTCTGCCTGTCTTGATATCAGCCACGCTCCCATCTCCTTCCCCCCAGACCTGCAGAGTCAAGTGAGAAACACTTCCTTCACGCTGCTGGATTTCCCCTCCTGCAGTGGCTCTCTGGCCATGCAACTCCGTAACCAGTTTCCCGTCAAGAGCAAAAGTACAGTGTTTCTCACAAAAAACGTGGCCTGTGGTAAGGGGGTGGGAAGGGAAGAGGAGGTGGGGTGCGTGCCGGGGGAGCTGTTGCTGCTGCA
	>BRdw13
	GGGCAGCTGTGTGCTGGGGGGCTCAAAGGGCTCAGCCTCTCTCACATTTTGGCTGCGTGTGTGAAAGTGCCAGGATTTGGGCTGCTGCCTGGTCTGGCTGCAGGCAGAGCACTGTGCTCAGGGCTTGGTGCTGAGCATCCTCCTGCAGCATCCTTTGGGAGGGGACTGTTGGCACTCAGGTGTTTCTTGCAAAGAGCATCGATTGCAGCTGTGCTCAAGCATTTCTTACCCTTTGCTGCGTGCTTCTCCCCTCCCTTGCACAGCACTGTCCCTGCAGCAACACGTGGATGCAGACGGATGGGGTGGATGCAGGGAAAGCCAGGCTGAGGGCTGTGTTACG
	>BRdw14
	TGCAGCAGAGGAGTTAATTTTCTGACTTCTGGGGTCCTGATGCTGCAAAATTACGGGGCAGGGCTGCTCCCCTGCCTGCCTCACAGCACTGGACCATGCACCTCCACTGGGCTCAGCCAGCAGCAGCTGAGTAATGATGAGGGATGTGCTGGATGACTCACTGCAGCAGCTCCCTGATAAATGATAGGGAACTTCCTCTACTTCCTGCTGGGGATCTGTGGGCTCTCGGCACCATATGGAAGGGCACTGCTTCTTTTTGGTGCTGCCAAATTACCCCCCACAGCCTGAAGGCAGGAAGGCACTTTGAGCTCAGACTTGCTGAAGTGGGACTGACTGAAGCCGTGCTGATGGAGCTTTGCCACGCAGTGTGTCTGGCTGCCTCCGTGAAGTCATTAAAGC…
	>BRdw15
	GTGCAGCACTCTGTGCTGTGATGGACCTGGAGCACAGCAGCCCTGATGCGCTCACACCAGCACAGCAGCGCTAACGAGGCCCTACTAATTGGGAGGGACAGGAGCGGCGGGCAGAGGTCGACAGCTGCCTGAGGATGCTCCGTGATTTGCTGCAGCATCGCAGCAACAGAGGATCACTGCCAGGAAGGCACCTCTGGGCCGGGGTTGCAGACCTCAGCCTCAACCCGAAGTGACGGCTGCTGCTCAGCGGCGCCTTCAGCCCACTCAGCACAGGGCTGGGAACGAGCAGGAGAACAGCACGGGGCATCCCCCGCCCCGCCAGGCTAAACCCGGCTAATCCACAGCCTGGCAGGGA
	>BRdw16
	CGGGATGAGGGATGCCCCGTTCCCCTGTGCTCCTTCCTGGCCCTTTGTCAGACCTGGGAACCACGACCTGTCCATGCTGTGACTGTGGGATACCTCCACTTATGGAATAGTTCTTAGAGACTGTAGGCCCCTAAGGGGTGAGGAAAGGTCTCTGGTCATGCAGGTGGCTGTCACCCAGCAGAATGCCAGATCCTTCCATCTGTTATCTGCACCTCTTTTTAGTCCTAGTGTGGCCCAGAGGATGCAGAAATAGCAGAGCAGCTTTCATGCGGCAGCTCACTGAAATCCCTTTGTAGGGATTGCAGATCAGTACGTCGTCTTGCTTGTTCTCACTGAAGCCATCTCTCAGAAACCTGCAGCCCTGTCCTGCTGTGCTTTTGCTCCCAGACCCAGCAGTGT…
	>BRdw17
	TGCAGCTTGCGGTATAGAAGAGGACCAAGTCATTCTGTTTGGTTTTATGTCTTATATAGCTGCTGGTAACTGCCTCTTTTGTGCTGAGATGGCAGACAAATGTAAAAACCAAGTGGAAAACAGACAGGTTGGAAATTTTTGTCTCTCCATTTCCAACTCAGTAACTCCTGCTGGATGCTGCCTCTCTTGCAACGCAGGGCATGGTGCTGAGGCAGGAAAAACCTCTGCATCAGAGCTCAGGCACTGCAGGTTTGAACCCCAAGCAGCTGGCAGTGGGCACTGGCTGGTGAGGCCGTGCTCAGCATTGTGATGGGGTACGAAACATCCTCAGAAATATGCAGGTGGCCTCCTGCCAAGGGGAGCCGTTATTTGGTTTTCAGCTTGTCCCAATCTCTCTGT…
	>BRdw18
	CTGCAGGTCTTCCTGGTGTTCCACAGCTTTGGGTGCAGCACTGGCTTTAGCTTCACCTCGCTGCTGATGGAGCGCCTCTCACTTGACTACAGCAAGAAGTCCAAGCTGGAGTTTTCCATCTACCTGGCCCTGCAGATGTCCATGGCCATAGTGGAGCCCTCCAGCCCCATCCTTACCTCCCACACGTGCTGGAGCGCTCCGACTGCACCTTCATGATGGACAGCGAGGCCATCTGTGACATCTTCTGCAGGAACCTGGACATTGAGCGCCCAACCTACACCAACCTCAAGAGGCTGATAGGGCAGATCGTGTCTTCCATCACAGCCTTGCTGTGCTTCCATGGGGCTCTGAACGTTGGCTTGATAGAGTTCCAGACCAACCTGGTGCTGTACCTGTGCA…
	>SWdw1
	ACTGCAGCAAGGCGGCGCTTCATCCAGACGGCTCCCGTTCCACATTCGTCATGGTGGAAATCCAGCCCCCAGAGGGCATGGAGGGGTCGTCTCCATCTCTCCTTCAGCACCGAGCCTCCAGCCGTGCTGCAGCAGGCGGTGTGCCAGCTTGATGCTGCATCGAACTGCTGCCGGTCCAACCCCGCCAGCCTTGGCTGCCGGCTGTGCTCCCACTGGGGACAGAGCCAAGATGGCTCCTCAGGCTTCGCATAAAACTGCTGGGGCCCAAGTGACTCAGCCTCGGCGACGCCTCTTGTTCTTGGGAAAAAAAATGGGGTGATATGAGTCACTGTGTCAATCAGCGAGAGGCCAAGTGCTCTGGGCTCCCTGGGGCTGGCTCAGCTGCCGGCCATAAGCATC…
	>SWdw2
	CTGCAGTAGGGCCAAGATTAGGAGCAGGGGTCTGGGGGCAGGACTGCCCTGGTGGACTTCCTGTGCACGTGGTTTTCATGCTCAAGTAATTTCTAAAGACACAGCAAAGTAGAGAGGCTCTAAAGGTCAGTGTGGGGTGAGCCAGGCCACACAGGAAAAGTCCAGCAGGGCTGGATGGGTCACCCAGGGCTGAGCGGTGGGTCTGCAGTGTGGCTGGTCAGCAGTCAGACACCACTTGGAGGGAAAACAGAACTGACCTTAACTACAGGTGCAGGCGCAGCTGGAGACCAAGCCCTGAGGTGGCCAGAGGTAGAACAGCACAGGCAAGCAGCTAGATTGGCCACCTCTACGGTGTGGGGGCAGTGCCCATCTCTGCTGAGCCCTTCTGACTCGTCCAGG…
	>SWdw3
	CTGCAGTGAGATCTCCCCACAGCCTTCTCTTCTCTAGGCTGAACAAGCCCAGCTCCCTCATCCTGTCTTCATAAGAGAGGTGCTCCAGCCCTCCAATCATCTTTGTGTCCCTCCTCTGGACCCTCTCCAACAGCTACACATCCCTCCTGTGTTGCGGGCCCCAGACCTGGACGCATTACTGCAGATGGGGCCTCATGAGGGCAGAGTAGAGACGGACAATTGCCTCCCTGTCCCTGCTGGCCACCCCTCTGCTGATGGAGCCCAGGATTCTGCTGGCCTTCTGAGATACAAGAGCACACTGCTGGCTCATGTTCAGTTTTTTTATCCCTTCTCTGCA
	>SWdw4
	CTGCAGCAAACAGCGGGCGTGAAGTGCTCGGAGGTACCGCAGTTCTCGGTGAACGTTGGCTCGGGTGGGGTACGGCTCCGTTGACACCGTGCAGCCCTTGAGTAAGGTACTGCGTTTGCTAGAGACGTGCTGCGAGGTCTGTGCCGCGTTTGCCAGGACTCGGACCAGAAGGTTTGTCACAGCTGATGTCTCCGAACTTCACCTGCACCTTTGCGTACTTGGTTTGGCTGTAACAGCAATCTCACCAACGGAGGAAGAAATATCAACACGAACATCATGTTCTTGCTGGCTGAGGACTCCACATGCTCACAATGTACTGTTGCCACCTTCTCACTCATCTCCAGTCTGCAGTGCGTACCCCAACCGGTGGATCCGGAGGAGCAGTGGAAGGGTGAACGT…
	>SWdw5
	CTGCAGTTCTGGGTGCTCAGGCAGCGTGGGCAACCAGCAGCCCGTGGCCCACAACCTGCTGTGAGCTGGCAGGATGCGTGCGGGTGGCTCCCGCTACAGTGCTGGGTTAGCAACGCCGGTAGTGCAAGCAGACGGCTGTTTGTTGAGCAGGTGTTGTGCAGGGGCATTCCCGGCCTGCCTGCTCAGCAGCATGGTGCTGCCTCCCTCCTGCAGCCCTGGCCTTGGGTGTTGGTTGGTGACACTCTGCCCCTCGCTGGGGCTGCTGCA
	>SWdw6
	GCTGCAGGGCACGCATTTTCCCATGGCTTCGGGAGGCACAGCACATCAGCTCCAGTATTAGGGGGCAGCAATGATGTTTTTCTCCTGTGTGGCACATGGACATAAATGCAGGTAAACTTTTCCTGGTGGGGCTGAAGTCTGTTATCGCTGCAGGATTTCTTTCCCAGTTCTGGAGAAAACATACATCAAAATGGGGCTCTTGGCACCCATATGAGGCTTTAAAAATAGTTGC
	>SWdw7
	TCTGCAGCCCCATGCCTGGCCACGGAGATGTCCCACATCCCACGTCCTACATTCCACGTCCCACACTGCGTGTCCCACATCCCATGCTGCTCGGAGCAATGGGCTCTAAGCAGCAGCAAGCACACTGCAGCAGCACCGGCTGCAGGCTTCTTGCCCAGCACTCGCTGTCACTTCGCCTGCGCTTCTTGGCAAGTCGGCAGCAACATGGATGACACTTGCCATGCACACGTCAACAGTGTCACGCGTAATGACATGCAAGCAGAGGACGAGCTGGAAATGAGAAGCAGCCTGCGGTGCCAGATGACAGATCTCCGTAAAGCTGGGAGCTGGAGCTTGCTGCAG
	>SWdw8
	CTGCAGCCTCACCCAGTTGCTCTCCCCTCTTAGGAGCTCCCACCAGTGCCTGCGATGAGGCAGGGGACACCGCCACCAAGGGGCTTCTCAGAAGCCCTCCCAACCCTTCCCCCTGCCCCAGCACACGCCAGGACACCCCTTGGAGGCCCCTGCCAAGCACACGCATGGCGCTGGGGCTGTCAGGCTGTGCACGAGGTGGGTGCCCATCCATCACAGCATGGGATGTGCTG
	>SWdw9
	TGCAGGTACATCTCCCCTGGCACCGGGGCCCTGCGCCAGCCCAGGCAGCCCCAGCCCAGCCACGGTGTGCGAGTGGAGGCAGTGTGTGTGCTTTCCCCTCTCTGGTTTATCAATAAAACATTTTATTGCTTTTAGCCCAGGAAATGACCTTGGATTAGTGGATGCTGCCTCTTCTGCCTGGCCTTGGGGACTTCAGCGAGGCTCTTTAGCAGCCCTGCGTCCTGCCCGCATGTCGGCATGCAGTGAGGGGAAGCCCTGGGTGCACACGGAGGAGCAGCACGGCGCAGTGAGCAGTCCTGCCTTCCCCACCGCACTGCGCCGCGCTGCCCATCCAGCAAGGGGCAAAGGGAAGTCCTCGAGCTGCAGCACAGTCCCCAGAGCCTGCAGGGTGCTGCAGCC…
	>SWdw10
	GAGCAGGGAGAGCCACGGCCAGGGGGACGACGGAGCGCTGTGGGCTGCGGAGCAGTGCGGGATGCCTGGAGGGCAGCAGCAGCTGTGCCCAGCCAGCAGCCTGAAGGCTGAGCCCGAGGGACCGTCTGGAGATGCAGGCACAGCCAAGATGGAGACGGCTGCA

## Sheet: 10 kb upst TSS
		Criteria:	TFBS with hits in all DMRs (above 100 bp) and with hits a above threshold in at least 50% of DMRs
		Model	sequences (N=16)	All hits	Above Thresh.
		MMU0000009.1	>BRup2	43	0			Summary 10 kb upstream TSS
		Esrrb	>BRup3	43	3			TFBS	DMRs with hits above thresh.	%
			>BRup4	124	4			Tfcp2l1	16	1
			>BRup5	142	1			Esrrb	11	0.6875
			>BRup7	4	0			RELA	11	0.6875
			>BRup8	134	4			Zfx	8	0.5
			>BRup9	9	2
			>SWup1	30	0
			>SWup2	41	2
			>SWup3	32	0
			>SWup4	29	1
			>SWup5	148	4
			>SWup6	130	3
			>SWup7	21	0
			>SWup8	53	2	Total
			>SWup9	35	1	Above Threshold	11
		HSA0000019.1	>BRup2	16	1
		RELA	>BRup3	25	1
			>BRup4	79	3
			>BRup5	90	1
			>BRup7	7	0
			>BRup8	122	5
			>BRup9	4	0
			>SWup1	29	1
			>SWup2	30	0
			>SWup3	20	1
			>SWup4	39	2
			>SWup5	116	8
			>SWup6	78	0
			>SWup7	17	0
			>SWup8	40	3	Total
			>SWup9	20	1	Above Threshold	11
		MMU0000038.1.1	>BRup2	119	10
		Tfcp2l1	>BRup3	111	9
			>BRup4	252	13
			>BRup5	316	21
			>BRup7	22	2
			>BRup8	255	12
			>BRup9	23	4
			>SWup1	68	1
			>SWup2	77	7
			>SWup3	57	1
			>SWup4	75	2
			>SWup5	336	24
			>SWup6	289	21
			>SWup7	45	3
			>SWup8	105	8	Total
			>SWup9	78	10	Above Threshold	16
		MMU0000044.1	>BRup2	121	2
		Zfx	>BRup3	121	2
			>BRup4	298	3
			>BRup5	328	2
			>BRup7	22	1
			>BRup8	262	0
			>BRup9	21	1
			>SWup1	56	0
			>SWup2	97	0
			>SWup3	65	0
			>SWup4	70	0
			>SWup5	314	0
			>SWup6	318	1
			>SWup7	43	0
			>SWup8	118	0	Total
			>SWup9	96	1	Above Threshold	8

## Sheet: 20-40 kb downst TSS
		Criteria:	TFBS with hits in all DMRs (above 100 bp) and with hits a above threshold in at least 50% of DMRs
		Model	sequences (N=28)	All hits	Hits above Thresh.
		MMU0000009.1	>BRdw1	60	3			Summary 20-40 kb downstream TSS
		Esrrb	>BRdw2	93	3			TFBS	DMRs with hits above thresh.	%
			>BRdw3	6	0			Tfcp2l1	28	1
			>BRdw4	39	0			Esrrb	20	0.714286
			>BRdw5	54	3			RELA	18	0.642857
			>BRdw6	44	1			KLF4	17	0.607143
			>BRdw7	113	5
			>BRdw8	7	0
			>BRdw9	33	2
			>BRdw10	40	1
			>BRdw11	19	0
			>BRdw12	29	0
			>BRdw13	47	0
			>BRdw14	61	1
			>BRdw15	48	2
			>BRdw16	156	8
			>BRdw17	60	2
			>BRdw18	78	1
			>SWdw1	54	2
			>SWdw2	180	9
			>SWdw3	54	3
			>SWdw4	133	5
			>SWdw5	29	0
			>SWdw6	17	0
			>SWdw7	33	1
			>SWdw8	37	1
			>SWdw9	93	4	Total
			>SWdw10	12	1	Above Threshold	20
		HSA0000015.1	>BRdw1	13	5
		KLF4	>BRdw2	26	8
			>BRdw3	1	1
			>BRdw4	3	1
			>BRdw5	7	1
			>BRdw6	1	0
			>BRdw7	13	0
			>BRdw8	1	0
			>BRdw9	2	0
			>BRdw10	5	1
			>BRdw11	2	1
			>BRdw12	5	0
			>BRdw13	6	2
			>BRdw14	8	1
			>BRdw15	8	2
			>BRdw16	14	3
			>BRdw17	7	0
			>BRdw18	11	0
			>SWdw1	14	2
			>SWdw2	16	0
			>SWdw3	8	2
			>SWdw4	40	4
			>SWdw5	5	2
			>SWdw6	1	0
			>SWdw7	2	0
			>SWdw8	9	2
			>SWdw9	11	3	Total
			>SWdw10	2	0	Above Threshold	17
		HSA0000019.1	>BRdw1	32	6
		RELA	>BRdw2	62	3
			>BRdw3	3	0
			>BRdw4	30	0
			>BRdw5	42	1
			>BRdw6	33	4
			>BRdw7	73	3
			>BRdw8	1	0
			>BRdw9	19	0
			>BRdw10	21	0
			>BRdw11	10	0
			>BRdw12	26	1
			>BRdw13	28	1
			>BRdw14	42	2
			>BRdw15	22	1
			>BRdw16	117	4
			>BRdw17	60	2
			>BRdw18	42	3
			>SWdw1	26	0
			>SWdw2	102	3
			>SWdw3	15	0
			>SWdw4	107	1
			>SWdw5	17	3
			>SWdw6	17	0
			>SWdw7	23	1
			>SWdw8	22	1
			>SWdw9	56	5	Total
			>SWdw10	6	0	Above Threshold	18
		MMU0000038.1	>BRdw1	146	7
		Tfcp2l1	>BRdw2	201	21
			>BRdw3	11	2
			>BRdw4	96	8
			>BRdw5	148	15
			>BRdw6	136	2
			>BRdw7	259	19
			>BRdw8	16	2
			>BRdw9	69	11
			>BRdw10	80	10
			>BRdw11	47	3
			>BRdw12	71	5
			>BRdw13	100	9
			>BRdw14	138	12
			>BRdw15	119	10
			>BRdw16	348	27
			>BRdw17	155	15
			>BRdw18	154	13
			>SWdw1	124	11
			>SWdw2	362	37
			>SWdw3	85	6
			>SWdw4	332	20
			>SWdw5	85	8
			>SWdw6	45	4
			>SWdw7	104	9
			>SWdw8	55	10
			>SWdw9	200	14	Total
			>SWdw10	39	2	Above Threshold	28

## Sheet: TSS BR
		Criteria:	TFBS with hits in all DMRs (above 100 bp) and with hits a above threshold in at least 50% of DMRs
		Model	sequences (n=33)	All hits	Hits bove Thresh.
		MMU0000009.1	>BR1	77	1			Summary TSS BR
		Essrb	>BR10	40	0			TFBS	DMRs with hits above thresh.	%
			>BR11	2	0			Tfcp2l1	33	1
			>BR12	200	22			Esrrb	27	0.818182
			>BR13	100	10			Zfx	24	0.727273
			>BR14	104	24
			>BR15	108	4
			>BR16	294	26
			>BR17	26	2
			>BR18	78	6
			>BR19	132	24
			>BR2	81	0
			>BR20	158	4
			>BR21	494	42
			>BR22	50	8
			>BR23	16	2
			>BR24	142	16
			>BR25	132	18
			>BR26	482	38
			>BR27	44	2
			>BR28	280	34
			>BR29	290	44
			>BR3	31	0
			>BR30	102	12
			>BR31	44	6
			>BR32	76	0
			>BR33	104	4
			>BR4	35	3
			>BR5	33	3
			>BR6	20	1
			>BR7	97	12
			>BR8	217	24	Total
			>BR9	120	4	Above Threshold:	27
		MMU0000038.1	>BR1	139	6
		Tfcp1l1	>BR10	104	8
			>BR11	2	2
			>BR12	406	64
			>BR13	280	22
			>BR14	274	42
			>BR15	284	32
			>BR16	548	70
			>BR17	86	12
			>BR18	170	12
			>BR19	298	42
			>BR2	227	5
			>BR20	334	30
			>BR21	1096	162
			>BR22	106	34
			>BR23	42	2
			>BR24	294	52
			>BR25	326	48
			>BR26	1186	190
			>BR27	106	12
			>BR28	486	72
			>BR29	694	88
			>BR3	78	2
			>BR30	250	34
			>BR31	88	22
			>BR32	150	42
			>BR33	266	24
			>BR4	79	7
			>BR5	68	8
			>BR6	47	4
			>BR7	192	36
			>BR8	451	56	Total
			>BR9	285	29	Above Threshold:	33
		MMU0000044.1	>BR1	176	4
		Zfx	>BR10	110	0
			>BR11	2	0
			>BR12	490	14
			>BR13	304	2
			>BR14	292	42
			>BR15	270	2
			>BR16	596	16
			>BR17	94	6
			>BR18	154	0
			>BR19	378	22
			>BR2	263	4
			>BR20	300	2
			>BR21	1226	6
			>BR22	138	2
			>BR23	50	0
			>BR24	342	12
			>BR25	350	4
			>BR26	1294	14
			>BR27	108	0
			>BR28	612	12
			>BR29	874	30
			>BR3	73	0
			>BR30	274	2
			>BR31	106	16
			>BR32	204	2
			>BR33	240	0
			>BR4	79	1
			>BR5	86	0
			>BR6	33	0
			>BR7	237	10
			>BR8	548	3	Total
			>BR9	280	2	Above Threshold:	24

## Sheet: TSS SW
		Criteria:	TFBS with hits in all DMRs (above 100 bp) and with hits a above threshold in at least 50% of DMRs
		Model	sequences (N=15)	All hits	Hits bove Thresh.
		MMU0000009.1	>SW1	46	0			Summary TSS SW
		Esrrb	>SW10	100	2			TFBS	DMRs with hits above thresh.	%
			>SW11	78	4			Tfcp2l1	14	0.933333
			>SW12	80	2			Esrrb	13	0.866667
			>SW13	328	4			KLF4	13	0.866667
			>SW14	182	4			RELA	8	0.533333
			>SW15	216	10
			>SW2	115	5
			>SW3	62	1
			>SW4	39	4
			>SW5	20	0
			>SW6	38	2
			>SW7	21	1
			>SW8	12	2	Total
			>SW9	97	6	Above Threshold:	13
		HSA0000015.1	>SW1	9	0
		KLF4	>SW10	22	10
			>SW11	24	8
			>SW12	14	0
			>SW13	54	16
			>SW14	24	6
			>SW15	50	12
			>SW2	14	1
			>SW3	23	8
			>SW4	7	1
			>SW5	4	1
			>SW6	7	1
			>SW7	9	2
			>SW8	2	1	Total
			>SW9	18	3	Above Threshold:	13
		HSA0000019.1	>SW1	19	0
		RELA	>SW10	66	0
			>SW11	54	0
			>SW12	60	4
			>SW13	222	6
			>SW14	158	4
			>SW15	188	10
			>SW2	56	0
			>SW3	47	3
			>SW4	35	4
			>SW5	18	0
			>SW6	23	0
			>SW7	10	1
			>SW8	9	0	Total
			>SW9	63	2	Above Threshold:	8
		MMU0000038.1	>SW1	79	0
		Tfcp2l1	>SW10	228	10
			>SW11	194	28
			>SW12	148	16
			>SW13	722	56
			>SW14	470	26
			>SW15	588	32
			>SW2	218	16
			>SW3	155	16
			>SW4	96	10
			>SW5	55	4
			>SW6	103	9
			>SW7	49	3
			>SW8	34	1	Total
			>SW9	238	24	Above Threshold:	14
